# Supplementary material for: Through‐Space Polar‐π Interactions in 2,6‐Diarylthiophenols
Source: Chemphyschem. 2020 May 8;21(11):1092–100. doi: 10.1002/cphc.202000132 (PMC7318691; doi:10.1002/cphc.202000132)
Supplement: Supplementary file 1 — Supplementary [file CPHC-21-1092-s001.cif]

data_565 
_audit_creation_date               2019-12-03
_audit_creation_method
;
Olex2 1.2
(compiled 2018.05.29 svn.r3508 for OlexSys, GUI svn.r5506)
;
_shelx_SHELXL_version_number       '2016/6'
_audit_contact_author_address      ?
_audit_contact_author_email        mckenzie@sdu.dk
_audit_contact_author_name         'Christine J. McKenzie'
_audit_contact_author_phone        ?
_publ_contact_author_id_orcid      0000-0001-5587-0626
_publ_section_references
;
Dolomanov, O.V., Bourhis, L.J., Gildea, R.J, Howard, J.A.K. & Puschmann, H.
 (2009), J. Appl. Cryst. 42, 339-341.

Sheldrick, G.M. (2015). Acta Cryst. A71, 3-8.

Sheldrick, G.M. (2015). Acta Cryst. C71, 3-8.
;
_chemical_name_common              ?
_chemical_name_systematic          ?
_chemical_formula_moiety           'C18 H12 F2 S'
_chemical_formula_sum              'C18 H12 F2 S'
_chemical_formula_weight           298.34
_chemical_melting_point            ?
_chemical_oxdiff_formula           C18H12F2S
loop_
  _atom_type_symbol
  _atom_type_description
  _atom_type_scat_dispersion_real
  _atom_type_scat_dispersion_imag
  _atom_type_scat_source
 'C' 'C' 0.0181 0.0091 'International Tables Vol C Tables 4.2.6.8 and 6.1.1.4'
 'H' 'H' 0.0000 0.0000 'International Tables Vol C Tables 4.2.6.8 and 6.1.1.4'
 'F' 'F' 0.0727 0.0534 'International Tables Vol C Tables 4.2.6.8 and 6.1.1.4'
 'S' 'S' 0.3331 0.5567 'International Tables Vol C Tables 4.2.6.8 and 6.1.1.4'

_shelx_space_group_comment
;
The symmetry employed for this shelxl refinement is uniquely defined
by the following loop, which should always be used as a source of
symmetry information in preference to the above space-group names.
They are only intended as comments.
;
_space_group_crystal_system        'monoclinic'
_space_group_IT_number             14
_space_group_name_H-M_alt          'P 1 21/n 1'
_space_group_name_Hall             '-P 2yn'
loop_
  _space_group_symop_operation_xyz
 'x, y, z'
 '-x+1/2, y+1/2, -z+1/2'
 '-x, -y, -z'
 'x-1/2, -y-1/2, z-1/2'

_cell_length_a                     11.59091(7)
_cell_length_b                     6.98220(5)
_cell_length_c                     17.50332(11)
_cell_angle_alpha                  90
_cell_angle_beta                   90.3574(5)
_cell_angle_gamma                  90
_cell_volume                       1416.517(15)
_cell_formula_units_Z              4
_cell_measurement_reflns_used      27526
_cell_measurement_temperature      100.01(10)
_cell_measurement_theta_max        74.3470
_cell_measurement_theta_min        4.5460
_shelx_estimated_absorpt_T_max     ?
_shelx_estimated_absorpt_T_min     ?
_exptl_absorpt_coefficient_mu      2.144
_exptl_absorpt_correction_T_max    1.000
_exptl_absorpt_correction_T_min    0.749
_exptl_absorpt_correction_type     gaussian
_exptl_absorpt_process_details
;
CrysAlisPro 1.171.40.67a (Rigaku Oxford Diffraction, 2019)
Numerical absorption correction based on gaussian integration over
			a multifaceted crystal model
Empirical absorption correction using spherical harmonics,
 implemented in SCALE3 ABSPACK scaling algorithm.
;
_exptl_absorpt_special_details     ?
_exptl_crystal_colour              colourless
_exptl_crystal_density_diffrn      1.399
_exptl_crystal_density_meas        ?
_exptl_crystal_density_method      ?
_exptl_crystal_description         block
_exptl_crystal_F_000               616
loop_
  _exptl_crystal_face_index_h
  _exptl_crystal_face_index_k
  _exptl_crystal_face_index_l
  _exptl_crystal_face_perp_dist
 0 0 -1 0.0198
 0 0 1 0.0198
 0 -5 -1 0.0570
 0 5 1 0.0570
 -1 3 -5 0.0475
 1 -3 5 0.0475
 5 1 -1 0.0388
 -5 -1 1 0.0388
 -4 0 5 0.0379
 4 0 -5 0.0379
 -1 0 -5 0.0217

_exptl_crystal_size_max            0.133
_exptl_crystal_size_mid            0.082
_exptl_crystal_size_min            0.04
loop_
  _exptl_oxdiff_crystal_face_indexfrac_h
  _exptl_oxdiff_crystal_face_indexfrac_k
  _exptl_oxdiff_crystal_face_indexfrac_l
  _exptl_oxdiff_crystal_face_x
  _exptl_oxdiff_crystal_face_y
  _exptl_oxdiff_crystal_face_z
 -0.0000 -0.0000 -1.0000 -0.0186 0.0710 0.0486
 0.0000 0.0000 1.0000 0.0186 -0.0710 -0.0486
 0.0000 -5.0000 -1.0000 -0.0611 0.6860 -0.8661
 -0.0000 5.0000 1.0000 0.0611 -0.6860 0.8661
 -1.0000 3.0000 -5.0000 -0.1976 -0.0394 0.7806
 1.0000 -3.0000 5.0000 0.1976 0.0394 -0.7806
 5.0000 1.0000 -1.0000 0.6398 0.0755 0.2869
 -5.0000 -1.0000 1.0000 -0.6398 -0.0755 -0.2869
 -4.0000 0.0000 5.0000 -0.4268 -0.4570 -0.2871
 4.0000 -0.0000 -5.0000 0.4268 0.4570 0.2871
 -1.0000 -0.0000 -5.0000 -0.2231 0.3296 0.2317

_exptl_transmission_factor_max     ?
_exptl_transmission_factor_min     ?
_diffrn_reflns_av_R_equivalents    0.0354
_diffrn_reflns_av_unetI/netI       0.0119
_diffrn_reflns_Laue_measured_fraction_full  1.000
_diffrn_reflns_Laue_measured_fraction_max  0.995
_diffrn_reflns_limit_h_max         14
_diffrn_reflns_limit_h_min         -14
_diffrn_reflns_limit_k_max         8
_diffrn_reflns_limit_k_min         -8
_diffrn_reflns_limit_l_max         21
_diffrn_reflns_limit_l_min         -21
_diffrn_reflns_number              48807
_diffrn_reflns_point_group_measured_fraction_full  1.000
_diffrn_reflns_point_group_measured_fraction_max  0.995
_diffrn_reflns_theta_full          67.684
_diffrn_reflns_theta_max           74.528
_diffrn_reflns_theta_min           4.562
_diffrn_ambient_environment        N~2~
_diffrn_ambient_temperature        100.01(10)
_diffrn_detector                   'CCD plate'
_diffrn_detector_area_resol_mean   5.2923
_diffrn_detector_type              AtlasS2
_diffrn_measured_fraction_theta_full  1.000
_diffrn_measured_fraction_theta_max  0.995
_diffrn_measurement_details
;
List of Runs (angles in degrees, time in seconds):

  # Type    Start    End  Width  t~exp~   \w     \q     \k     \f   Frames
--------------------------------------------------------------------------
  1  \w    -21.00  73.00   1.00    0.70    --    0.58  19.00  90.00   94
  2  \w     22.00 119.00   1.00    0.70    --   50.00  80.00 161.50   97
  3  \w    110.00 167.00   1.00    3.00    --  100.40  77.00  90.00   57
  4  \w    136.00 169.00   1.00    3.00    --  100.40  77.00 150.00   33
  5  \w     74.00  99.00   1.00    3.00    --  100.40  76.00 -12.00   25
  6  \w     73.00 166.00   1.00    3.00    --  100.40  77.00 -30.00   93
  7  \w    117.00 154.00   1.00    3.00    --  100.40  77.00 -90.00   37
  8  \w     90.00 167.00   1.00    3.00    --  100.40  61.00 -60.00   77
  9  \w     73.00 169.00   1.00    3.00    --  100.40  77.00-180.00   96
 10  \w     74.00 169.00   1.00    3.00    --  100.40  77.00-150.00   95
 11  \w     74.00 142.00   1.00    3.00    --  100.40  77.00  30.00   68
 12  \w     73.00 107.00   1.00    3.00    --  100.40  77.00  90.00   34
 13  \w     83.00 165.00   1.00    3.00    --  100.40  45.00 150.00   82
 14  \w     74.00 164.00   1.00    3.00    --  100.40  77.00  60.00   90
 15  \w     75.00 158.00   1.00    3.00    --  100.40  77.00-120.00   83
 16  \w     74.00 102.00   1.00    3.00    --  100.40  77.00 -90.00   28
 17  \w     73.00 168.00   1.00    3.00    --  100.40  77.00   0.00   95
 18  \w     74.00 101.00   1.00    3.00    --  100.40  77.00 150.00   27
 19  \w     31.00 127.00   1.00    3.00    --   58.00  77.00  66.69   96
 20  \w     35.00 131.00   1.00    3.00    --   62.00  77.00  10.66   96
 21  \w     39.00 135.00   1.00    3.00    --   66.00  76.00  32.24   96
 22  \w     42.00 139.00   1.00    3.00    --   70.00  80.00 -44.44   97
 23  \w     31.00 127.00   1.00    3.00    --   58.00  77.00-110.31   96
 24  \w     38.00 135.00   1.00    3.00    --   66.00  79.00 -65.63   97
 25  \w     43.00 140.00   1.00    3.00    --   70.00  78.00 -92.01   97
 26  \w     39.00 135.00   1.00    3.00    --   66.00  77.00  89.54   96
 27  \w     27.00 123.00   1.00    3.00    --   54.00  78.00 178.90   96
 28  \w     34.00 131.00   1.00    3.00    --   62.00  80.00 154.26   97
 29  \w     33.00  66.00   1.00    3.00    --  100.40 -61.00  90.00   33
 30  \w     48.00  75.00   1.00    3.00    --  100.40 -77.00 120.00   27
 31  \w     98.00 128.00   1.00    3.00    --  100.40 -77.00 120.00   30
 32  \w     64.00 112.00   1.00    3.00    --  100.40-125.00   0.00   48
 33  \w     29.00 103.00   1.00    3.00    --  100.40 -94.00   0.00   74
 34  \w     34.00 112.00   1.00    3.00    --  100.40-125.00 -60.00   78
 35  \w     44.00 112.00   1.00    3.00    --  100.40-125.00-150.00   68
 36  \w     40.00  67.00   1.00    3.00    --  100.40 -61.00 -90.00   27
 37  \w     28.00 105.00   1.00    3.00    --  100.40 -94.00  60.00   77
 38  \w     13.00  42.00   1.00    0.70    --   46.00  92.00 -79.30   29
 39  \w     -6.00  24.00   1.00    0.70    --   30.00  99.00 -83.87   30
 40  \w    -36.00  -6.00   1.00    0.70    --   10.00 117.00 -69.16   30
 41  \w      5.00  35.00   1.00    0.70    --   38.00  93.00  49.80   30
 42  \w     -7.00  19.00   1.00    0.70    --   30.00 101.00 116.22   26
 43  \w    -36.00  45.00   1.00    0.70    --   30.00 -45.00-100.51   81
 44  \w    -87.00 -15.00   1.00    3.00    --  -82.50 125.00 120.00   72
 45  \w    -87.00 -15.00   1.00    3.00    --  -82.50 125.00 -60.00   72
 46  \w   -147.00 -51.00   1.00    3.00    --  -78.00 -76.00  -7.21   96
 47  \w   -147.00 -52.00   1.00    3.00    --  -78.00 -73.00 164.50   95
 48  \w   -151.00 -58.00   1.00    3.00    --  -82.50 -68.00  95.26   93
 49  \w   -151.00 -56.00   1.00    3.00    --  -82.50 -74.00 123.80   95
 50  \w   -151.00 -55.00   1.00    3.00    --  -82.50 -77.00  90.00   96
 51  \w   -151.00 -57.00   1.00    3.00    --  -82.50 -70.00-122.40   94
 52  \w   -152.00 -57.00   1.00    3.00    --  -82.50 -73.00-171.05   95
 53  \w   -151.00 -55.00   1.00    3.00    --  -82.50 -77.00-150.00   96
 54  \w   -151.00 -55.00   1.00    3.00    --  -82.50 -77.00  34.88   96
 55  \w   -151.00 -55.00   1.00    3.00    --  -82.50 -77.00 -90.00   96
 56  \w   -151.00 -55.00   1.00    3.00    --  -82.50 -77.00  63.03   96
 57  \w   -151.00 -55.00   1.00    3.00    --  -82.50 -77.00 -38.75   96
 58  \w   -151.00 -56.00   1.00    3.00    --  -82.50 -74.00 141.03   95
 59  \w   -151.00 -55.00   1.00    3.00    --  -82.50 -77.00-120.00   96
;
_diffrn_measurement_device         'four-circle diffractometer'
_diffrn_measurement_device_type    'XtaLAB Synergy, Dualflex, AtlasS2'
_diffrn_measurement_method         '\w scans'
_diffrn_orient_matrix_type        
 'CrysAlisPro convention (1999,Acta A55,543-557)'
_diffrn_orient_matrix_UB_11        0.1299873000
_diffrn_orient_matrix_UB_12        0.0084943000
_diffrn_orient_matrix_UB_13        0.0186276000
_diffrn_orient_matrix_UB_21        0.0254954000
_diffrn_orient_matrix_UB_22        -0.1229957000
_diffrn_orient_matrix_UB_23        -0.0710110000
_diffrn_orient_matrix_UB_31        0.0110772000
_diffrn_orient_matrix_UB_32        0.1829427000
_diffrn_orient_matrix_UB_33        -0.0485625000
_diffrn_oxdiff_digest_frames
;
01261b57fe2f21f978c7032279addbbded04518516f
;
_diffrn_oxdiff_digest_hkl
;
01c4735780f6e42e5f929d5fb490acbb6f6df7
;
_diffrn_radiation_monochromator    mirror
_diffrn_radiation_probe            x-ray
_diffrn_radiation_type             CuK\a
_diffrn_radiation_wavelength       1.54184
_diffrn_source                     'micro-focus sealed X-ray tube'
_diffrn_source_type                'PhotonJet (Cu) X-ray Source'
_reflns_Friedel_coverage           0.000
_reflns_Friedel_fraction_full      .
_reflns_Friedel_fraction_max       .
_reflns_number_gt                  2674
_reflns_number_total               2884
_reflns_odcompleteness_completeness  100.00
_reflns_odcompleteness_iscentric   1
_reflns_odcompleteness_theta       66.97
_reflns_special_details
;
 Reflections were merged by SHELXL according to the crystal
 class for the calculation of statistics and refinement.
 
 _reflns_Friedel_fraction is defined as the number of unique
 Friedel pairs measured divided by the number that would be
 possible theoretically, ignoring centric projections and
 systematic absences.
;
_reflns_threshold_expression       'I > 2\s(I)'
_computing_cell_refinement         'CrysAlisPro 1.171.40.67a (Rigaku OD, 2019)'
_computing_data_collection         'CrysAlisPro 1.171.40.67a (Rigaku OD, 2019)'
_computing_data_reduction          'CrysAlisPro 1.171.40.67a (Rigaku OD, 2019)'
_computing_molecular_graphics      'Mercury (Macrae at al., 2008)'
_computing_publication_material    'Olex2 (Dolomanov et al., 2009)'
_computing_structure_refinement    'SHELXL-2018/3 (Sheldrick, 2015a)' 
_computing_structure_solution      'ShelXT (Sheldrick, 2015)'
_refine_diff_density_max           0.259
_refine_diff_density_min           -0.293
_refine_diff_density_rms           0.040
_refine_ls_extinction_coef         .
_refine_ls_extinction_method       none
_refine_ls_goodness_of_fit_ref     1.061
_refine_ls_hydrogen_treatment      mixed
_refine_ls_matrix_type             full
_refine_ls_number_parameters       194
_refine_ls_number_reflns           2884
_refine_ls_number_restraints       0
_refine_ls_R_factor_all            0.0303
_refine_ls_R_factor_gt             0.0277
_refine_ls_restrained_S_all        1.061
_refine_ls_shift/su_max            0.001
_refine_ls_shift/su_mean           0.000
_refine_ls_structure_factor_coef   Fsqd
_refine_ls_weighting_details      
 'w=1/[\s^2^(Fo^2^)+(0.0337P)^2^+0.6991P] where P=(Fo^2^+2Fc^2^)/3'
_refine_ls_weighting_scheme        calc
_refine_ls_wR_factor_gt            0.0727
_refine_ls_wR_factor_ref           0.0745
_refine_special_details            ?
_olex2_refinement_description
;
1. Fixed Uiso
 At 1.2 times of:
  All C(H) groups
2.a Aromatic/amide H refined with riding coordinates:
 C3(H3), C4(H4), C5(H5), C8(H8), C9(H9), C11(H11), C12(H12), C14(H14),
 C15(H15), C17(H17), C18(H18)
;
_atom_sites_solution_hydrogens     mixed
_atom_sites_solution_primary       dual
_atom_sites_solution_secondary     ?
loop_
  _atom_site_label
  _atom_site_type_symbol
  _atom_site_fract_x
  _atom_site_fract_y
  _atom_site_fract_z
  _atom_site_U_iso_or_equiv
  _atom_site_adp_type
  _atom_site_occupancy
  _atom_site_site_symmetry_order
  _atom_site_calc_flag
  _atom_site_refinement_flags_posn
  _atom_site_refinement_flags_adp
  _atom_site_refinement_flags_occupancy
  _atom_site_disorder_assembly
  _atom_site_disorder_group
 S1 S 0.30028(3) 0.50672(5) 0.30894(2) 0.02312(10) Uani 1 1 d . . . . .
 H1 H 0.3699(16) 0.388(3) 0.2917(11) 0.053(6) Uiso 1 1 d . . . . .
 F1 F -0.05202(6) 1.16095(11) 0.34581(5) 0.02833(18) Uani 1 1 d . . . . .
 C1 C 0.28773(10) 0.43728(17) 0.40611(7) 0.0175(2) Uani 1 1 d . . . . .
 C2 C 0.20707(10) 0.53451(17) 0.45175(7) 0.0175(2) Uani 1 1 d . . . . .
 F2 F 0.70259(7) -0.07527(12) 0.26924(4) 0.03075(19) Uani 1 1 d . . . . .
 C3 C 0.19488(10) 0.48154(17) 0.52811(7) 0.0194(2) Uani 1 1 d . . . . .
 H3 H 0.141271 0.544709 0.558349 0.023 Uiso 1 1 calc R . . . .
 C4 C 0.26138(10) 0.33618(18) 0.55968(7) 0.0210(3) Uani 1 1 d . . . . .
 H4 H 0.251610 0.300846 0.610463 0.025 Uiso 1 1 calc R . . . .
 C6 C 0.35697(10) 0.29181(17) 0.43832(7) 0.0175(2) Uani 1 1 d . . . . .
 C5 C 0.34264(10) 0.24392(18) 0.51485(7) 0.0202(3) Uani 1 1 d . . . . .
 H5 H 0.388337 0.148364 0.536355 0.024 Uiso 1 1 calc R . . . .
 C7 C 0.13772(10) 0.69851(17) 0.42178(7) 0.0175(2) Uani 1 1 d . . . . .
 C8 C 0.05579(10) 0.67628(18) 0.36345(7) 0.0202(3) Uani 1 1 d . . . . .
 H8 H 0.044272 0.556248 0.341670 0.024 Uiso 1 1 calc R . . . .
 C9 C -0.00867(10) 0.83172(19) 0.33765(7) 0.0216(3) Uani 1 1 d . . . . .
 H9 H -0.063441 0.817190 0.299033 0.026 Uiso 1 1 calc R . . . .
 C10 C 0.01082(10) 1.00758(18) 0.37083(7) 0.0207(3) Uani 1 1 d . . . . .
 C11 C 0.09033(11) 1.03662(18) 0.42843(8) 0.0218(3) Uani 1 1 d . . . . .
 H11 H 0.101483 1.157387 0.449643 0.026 Uiso 1 1 calc R . . . .
 C12 C 0.15330(10) 0.87965(18) 0.45381(7) 0.0201(2) Uani 1 1 d . . . . .
 H12 H 0.207012 0.895616 0.492984 0.024 Uiso 1 1 calc R . . . .
 C13 C 0.44801(10) 0.19146(17) 0.39309(7) 0.0182(2) Uani 1 1 d . . . . .
 C14 C 0.55992(10) 0.26557(18) 0.39190(7) 0.0215(3) Uani 1 1 d . . . . .
 H14 H 0.576759 0.376414 0.419240 0.026 Uiso 1 1 calc R . . . .
 C15 C 0.64653(10) 0.17606(19) 0.35044(7) 0.0230(3) Uani 1 1 d . . . . .
 H15 H 0.720979 0.225609 0.349454 0.028 Uiso 1 1 calc R . . . .
 C16 C 0.61863(11) 0.01176(18) 0.31090(7) 0.0218(3) Uani 1 1 d . . . . .
 C17 C 0.51015(11) -0.06870(19) 0.31153(7) 0.0229(3) Uani 1 1 d . . . . .
 H17 H 0.494666 -0.181222 0.284947 0.027 Uiso 1 1 calc R . . . .
 C18 C 0.42438(11) 0.02308(18) 0.35305(7) 0.0207(3) Uani 1 1 d . . . . .
 H18 H 0.350419 -0.028445 0.354113 0.025 Uiso 1 1 calc R . . . .

loop_
  _atom_site_aniso_label
  _atom_site_aniso_U_11
  _atom_site_aniso_U_22
  _atom_site_aniso_U_33
  _atom_site_aniso_U_23
  _atom_site_aniso_U_13
  _atom_site_aniso_U_12
 S1 0.02599(17) 0.02490(18) 0.01850(16) 0.00285(11) 0.00277(12) 0.00319(12)
 F1 0.0265(4) 0.0240(4) 0.0345(4) 0.0070(3) -0.0001(3) 0.0082(3)
 C1 0.0173(5) 0.0167(6) 0.0186(6) -0.0004(5) -0.0001(4) -0.0027(4)
 C2 0.0160(5) 0.0158(6) 0.0209(6) -0.0013(5) -0.0002(4) -0.0028(4)
 F2 0.0266(4) 0.0376(5) 0.0282(4) -0.0038(4) 0.0077(3) 0.0097(3)
 C3 0.0184(6) 0.0193(6) 0.0205(6) -0.0027(5) 0.0026(4) -0.0012(5)
 C4 0.0228(6) 0.0219(6) 0.0182(6) 0.0013(5) 0.0010(5) -0.0021(5)
 C6 0.0163(5) 0.0157(6) 0.0207(6) -0.0014(5) -0.0001(4) -0.0018(4)
 C5 0.0193(5) 0.0183(6) 0.0228(6) 0.0017(5) -0.0018(5) -0.0001(5)
 C7 0.0154(5) 0.0179(6) 0.0194(6) 0.0004(5) 0.0040(4) -0.0002(4)
 C8 0.0197(6) 0.0195(6) 0.0215(6) -0.0021(5) 0.0020(5) -0.0006(5)
 C9 0.0183(6) 0.0268(7) 0.0195(6) 0.0011(5) -0.0006(4) 0.0006(5)
 C10 0.0174(6) 0.0211(6) 0.0236(6) 0.0064(5) 0.0042(5) 0.0041(5)
 C11 0.0212(6) 0.0164(6) 0.0277(7) -0.0005(5) 0.0034(5) -0.0009(5)
 C12 0.0181(5) 0.0196(6) 0.0225(6) -0.0012(5) -0.0002(4) -0.0016(5)
 C13 0.0184(5) 0.0181(6) 0.0181(6) 0.0028(5) -0.0007(4) 0.0022(5)
 C14 0.0204(6) 0.0203(6) 0.0236(6) 0.0001(5) -0.0007(5) -0.0005(5)
 C15 0.0174(6) 0.0271(7) 0.0244(6) 0.0040(5) 0.0012(5) 0.0001(5)
 C16 0.0211(6) 0.0267(7) 0.0176(6) 0.0030(5) 0.0034(5) 0.0087(5)
 C17 0.0271(6) 0.0217(6) 0.0198(6) -0.0018(5) -0.0010(5) 0.0025(5)
 C18 0.0192(6) 0.0217(6) 0.0211(6) 0.0003(5) -0.0007(5) -0.0007(5)

_geom_special_details
;
 All esds (except the esd in the dihedral angle between two l.s. planes)
 are estimated using the full covariance matrix.  The cell esds are taken
 into account individually in the estimation of esds in distances, angles
 and torsion angles; correlations between esds in cell parameters are only
 used when they are defined by crystal symmetry.  An approximate (isotropic)
 treatment of cell esds is used for estimating esds involving l.s. planes.
;
loop_
  _geom_bond_atom_site_label_1
  _geom_bond_atom_site_label_2
  _geom_bond_distance
  _geom_bond_site_symmetry_2
  _geom_bond_publ_flag
 S1 H1 1.20(2) . ?
 S1 C1 1.7754(12) . ?
 F1 C10 1.3657(14) . ?
 C1 C2 1.4081(17) . ?
 C1 C6 1.4099(17) . ?
 C2 C3 1.3947(18) . ?
 C2 C7 1.4925(17) . ?
 F2 C16 1.3626(14) . ?
 C3 H3 0.9300 . ?
 C3 C4 1.3872(18) . ?
 C4 H4 0.9300 . ?
 C4 C5 1.3882(17) . ?
 C6 C5 1.3916(17) . ?
 C6 C13 1.4972(16) . ?
 C5 H5 0.9300 . ?
 C7 C8 1.3985(17) . ?
 C7 C12 1.3948(17) . ?
 C8 H8 0.9300 . ?
 C8 C9 1.3914(18) . ?
 C9 H9 0.9300 . ?
 C9 C10 1.3764(18) . ?
 C10 C11 1.3767(18) . ?
 C11 H11 0.9300 . ?
 C11 C12 1.3882(17) . ?
 C12 H12 0.9300 . ?
 C13 C14 1.3967(17) . ?
 C13 C18 1.3950(17) . ?
 C14 H14 0.9300 . ?
 C14 C15 1.3907(17) . ?
 C15 H15 0.9300 . ?
 C15 C16 1.3773(19) . ?
 C16 C17 1.3772(18) . ?
 C17 H17 0.9300 . ?
 C17 C18 1.3915(18) . ?
 C18 H18 0.9300 . ?

loop_
  _geom_angle_atom_site_label_1
  _geom_angle_atom_site_label_2
  _geom_angle_atom_site_label_3
  _geom_angle
  _geom_angle_site_symmetry_1
  _geom_angle_site_symmetry_3
  _geom_angle_publ_flag
 C1 S1 H1 96.4(9) . . ?
 C2 C1 S1 118.07(9) . . ?
 C2 C1 C6 119.91(11) . . ?
 C6 C1 S1 122.01(9) . . ?
 C1 C2 C7 121.91(11) . . ?
 C3 C2 C1 119.18(11) . . ?
 C3 C2 C7 118.86(11) . . ?
 C2 C3 H3 119.5 . . ?
 C4 C3 C2 121.09(11) . . ?
 C4 C3 H3 119.5 . . ?
 C3 C4 H4 120.3 . . ?
 C3 C4 C5 119.44(11) . . ?
 C5 C4 H4 120.3 . . ?
 C1 C6 C13 121.80(10) . . ?
 C5 C6 C1 119.14(11) . . ?
 C5 C6 C13 119.03(10) . . ?
 C4 C5 C6 121.20(11) . . ?
 C4 C5 H5 119.4 . . ?
 C6 C5 H5 119.4 . . ?
 C8 C7 C2 122.23(11) . . ?
 C12 C7 C2 119.10(11) . . ?
 C12 C7 C8 118.66(11) . . ?
 C7 C8 H8 119.6 . . ?
 C9 C8 C7 120.74(11) . . ?
 C9 C8 H8 119.6 . . ?
 C8 C9 H9 120.9 . . ?
 C10 C9 C8 118.20(11) . . ?
 C10 C9 H9 120.9 . . ?
 F1 C10 C9 118.57(11) . . ?
 F1 C10 C11 118.21(11) . . ?
 C9 C10 C11 123.22(11) . . ?
 C10 C11 H11 121.1 . . ?
 C10 C11 C12 117.79(11) . . ?
 C12 C11 H11 121.1 . . ?
 C7 C12 H12 119.3 . . ?
 C11 C12 C7 121.39(11) . . ?
 C11 C12 H12 119.3 . . ?
 C14 C13 C6 119.48(11) . . ?
 C18 C13 C6 121.55(11) . . ?
 C18 C13 C14 118.96(11) . . ?
 C13 C14 H14 119.5 . . ?
 C15 C14 C13 120.98(12) . . ?
 C15 C14 H14 119.5 . . ?
 C14 C15 H15 121.0 . . ?
 C16 C15 C14 117.94(11) . . ?
 C16 C15 H15 121.0 . . ?
 F2 C16 C15 118.30(11) . . ?
 F2 C16 C17 118.52(12) . . ?
 C17 C16 C15 123.18(12) . . ?
 C16 C17 H17 120.9 . . ?
 C16 C17 C18 118.14(12) . . ?
 C18 C17 H17 120.9 . . ?
 C13 C18 H18 119.6 . . ?
 C17 C18 C13 120.78(11) . . ?
 C17 C18 H18 119.6 . . ?

loop_
  _geom_torsion_atom_site_label_1
  _geom_torsion_atom_site_label_2
  _geom_torsion_atom_site_label_3
  _geom_torsion_atom_site_label_4
  _geom_torsion
  _geom_torsion_site_symmetry_1
  _geom_torsion_site_symmetry_2
  _geom_torsion_site_symmetry_3
  _geom_torsion_site_symmetry_4
  _geom_torsion_publ_flag
 S1 C1 C2 C3 179.46(9) . . . . ?
 S1 C1 C2 C7 -3.25(15) . . . . ?
 S1 C1 C6 C5 -179.86(9) . . . . ?
 S1 C1 C6 C13 2.03(16) . . . . ?
 F1 C10 C11 C12 179.62(10) . . . . ?
 C1 C2 C3 C4 0.50(18) . . . . ?
 C1 C2 C7 C8 65.37(16) . . . . ?
 C1 C2 C7 C12 -115.86(13) . . . . ?
 C1 C6 C5 C4 0.23(18) . . . . ?
 C1 C6 C13 C14 89.55(14) . . . . ?
 C1 C6 C13 C18 -91.66(15) . . . . ?
 C2 C1 C6 C5 1.28(17) . . . . ?
 C2 C1 C6 C13 -176.82(11) . . . . ?
 C2 C3 C4 C5 0.99(18) . . . . ?
 C2 C7 C8 C9 179.00(11) . . . . ?
 C2 C7 C12 C11 -179.48(11) . . . . ?
 F2 C16 C17 C18 -178.81(11) . . . . ?
 C3 C2 C7 C8 -117.33(13) . . . . ?
 C3 C2 C7 C12 61.45(15) . . . . ?
 C3 C4 C5 C6 -1.37(18) . . . . ?
 C6 C1 C2 C3 -1.64(17) . . . . ?
 C6 C1 C2 C7 175.65(11) . . . . ?
 C6 C13 C14 C15 -179.95(11) . . . . ?
 C6 C13 C18 C17 -179.76(11) . . . . ?
 C5 C6 C13 C14 -88.56(15) . . . . ?
 C5 C6 C13 C18 90.23(14) . . . . ?
 C7 C2 C3 C4 -176.87(11) . . . . ?
 C7 C8 C9 C10 0.29(18) . . . . ?
 C8 C7 C12 C11 -0.66(18) . . . . ?
 C8 C9 C10 F1 179.95(10) . . . . ?
 C8 C9 C10 C11 -0.38(19) . . . . ?
 C9 C10 C11 C12 -0.04(19) . . . . ?
 C10 C11 C12 C7 0.58(18) . . . . ?
 C12 C7 C8 C9 0.21(17) . . . . ?
 C13 C6 C5 C4 178.39(11) . . . . ?
 C13 C14 C15 C16 -0.27(18) . . . . ?
 C14 C13 C18 C17 -0.96(18) . . . . ?
 C14 C15 C16 F2 179.07(11) . . . . ?
 C14 C15 C16 C17 -1.01(19) . . . . ?
 C15 C16 C17 C18 1.26(19) . . . . ?
 C16 C17 C18 C13 -0.24(18) . . . . ?
 C18 C13 C14 C15 1.22(18) . . . . ?

_shelx_res_file
;
TITL CJMcK_a.res in P2(1)/n
    cjmck_a.res
    created by SHELXL-2016/6 at 10:44:33 on 03-Dec-2019
REM Old TITL CJMcK in P2(1)
REM SHELXT solution in P2(1)/n
REM R1 0.087, Rweak 0.037, Alpha 0.018, Orientation as input
REM Formula found by SHELXT: C18 F2 S
REM #####
CELL 1.54184 11.590912 6.982197 17.503325 90 90.3574 90
ZERR 4 0.000065 0.000047 0.000106 0 0.0005 0
LATT 1
SYMM 0.5-X,0.5+Y,0.5-Z
SFAC C H F S
UNIT 72 48 8 4

L.S. 10
PLAN  20
MPLA C1 C2 C3 C4 C5 C6
MPLA C7 C8 C9 C10 C11 C12
MPLA C13 C14 C15 C16 C17 C18
CONF
BOND $H
LIST 6
fmap 2
acta
REM <olex2.extras>
REM <HklSrc "%.\\CJMcK_a.hkl">
REM </olex2.extras>

WGHT    0.033700    0.699100
FVAR       0.58530
S1    4    0.300276    0.506723    0.308936    11.00000    0.02599    0.02490 =
         0.01850    0.00285    0.00277    0.00319
H1    2    0.369906    0.387932    0.291746    11.00000    0.05350
F1    3   -0.052018    1.160947    0.345807    11.00000    0.02654    0.02398 =
         0.03445    0.00705   -0.00006    0.00819
C1    1    0.287734    0.437277    0.406106    11.00000    0.01727    0.01674 =
         0.01864   -0.00039   -0.00010   -0.00268
C2    1    0.207074    0.534510    0.451754    11.00000    0.01599    0.01577 =
         0.02085   -0.00127   -0.00024   -0.00284
F2    3    0.702588   -0.075272    0.269244    11.00000    0.02656    0.03758 =
         0.02820   -0.00377    0.00770    0.00972
C3    1    0.194876    0.481540    0.528107    11.00000    0.01842    0.01927 =
         0.02048   -0.00275    0.00256   -0.00116
AFIX  43
H3    2    0.141271    0.544709    0.558349    11.00000   -1.20000
AFIX   0
C4    1    0.261381    0.336185    0.559685    11.00000    0.02281    0.02193 =
         0.01816    0.00128    0.00104   -0.00208
AFIX  43
H4    2    0.251610    0.300846    0.610463    11.00000   -1.20000
AFIX   0
C6    1    0.356968    0.291812    0.438319    11.00000    0.01626    0.01567 =
         0.02066   -0.00142   -0.00015   -0.00180
C5    1    0.342640    0.243922    0.514852    11.00000    0.01935    0.01829 =
         0.02280    0.00174   -0.00180   -0.00009
AFIX  43
H5    2    0.388337    0.148364    0.536355    11.00000   -1.20000
AFIX   0
C7    1    0.137720    0.698506    0.421777    11.00000    0.01536    0.01790 =
         0.01936    0.00035    0.00397   -0.00023
C8    1    0.055795    0.676275    0.363454    11.00000    0.01969    0.01954 =
         0.02154   -0.00214    0.00200   -0.00063
AFIX  43
H8    2    0.044272    0.556248    0.341670    11.00000   -1.20000
AFIX   0
C9    1   -0.008670    0.831723    0.337652    11.00000    0.01831    0.02684 =
         0.01955    0.00109   -0.00061    0.00061
AFIX  43
H9    2   -0.063441    0.817190    0.299033    11.00000   -1.20000
AFIX   0
C10   1    0.010823    1.007584    0.370835    11.00000    0.01736    0.02112 =
         0.02360    0.00641    0.00423    0.00406
C11   1    0.090330    1.036623    0.428434    11.00000    0.02120    0.01641 =
         0.02773   -0.00054    0.00341   -0.00089
AFIX  43
H11   2    0.101483    1.157387    0.449643    11.00000   -1.20000
AFIX   0
C12   1    0.153303    0.879653    0.453805    11.00000    0.01809    0.01958 =
         0.02249   -0.00115   -0.00018   -0.00158
AFIX  43
H12   2    0.207012    0.895616    0.492984    11.00000   -1.20000
AFIX   0
C13   1    0.448014    0.191464    0.393089    11.00000    0.01841    0.01807 =
         0.01806    0.00277   -0.00074    0.00222
C14   1    0.559918    0.265569    0.391902    11.00000    0.02042    0.02028 =
         0.02364    0.00011   -0.00071   -0.00052
AFIX  43
H14   2    0.576759    0.376414    0.419240    11.00000   -1.20000
AFIX   0
C15   1    0.646526    0.176059    0.350445    11.00000    0.01738    0.02709 =
         0.02444    0.00402    0.00119    0.00008
AFIX  43
H15   2    0.720979    0.225609    0.349454    11.00000   -1.20000
AFIX   0
C16   1    0.618626    0.011757    0.310900    11.00000    0.02112    0.02671 =
         0.01757    0.00296    0.00340    0.00870
C17   1    0.510154   -0.068699    0.311528    11.00000    0.02707    0.02171 =
         0.01984   -0.00184   -0.00103    0.00250
AFIX  43
H17   2    0.494666   -0.181222    0.284947    11.00000   -1.20000
AFIX   0
C18   1    0.424380    0.023079    0.353046    11.00000    0.01916    0.02173 =
         0.02107    0.00031   -0.00072   -0.00074
AFIX  43
H18   2    0.350419   -0.028445    0.354113    11.00000   -1.20000
AFIX   0
HKLF 4


REM  CJMcK_a.res in P2(1)/n
REM R1 =  0.0277 for    2674 Fo > 4sig(Fo)  and  0.0303 for all    2884 data
REM    194 parameters refined using      0 restraints

END

WGHT      0.0337      0.6991

REM Highest difference peak  0.259,  deepest hole -0.293,  1-sigma level  0.040
Q1    1   0.4009  0.2450  0.4156  11.00000  0.05    0.26
Q2    1   0.3286  0.3619  0.4203  11.00000  0.05    0.25
Q3    1   0.0928  0.6863  0.3979  11.00000  0.05    0.23
Q4    1   0.3571  0.2872  0.4788  11.00000  0.05    0.22
Q5    1   0.5043  0.2124  0.3966  11.00000  0.05    0.21
Q6    1   0.2893  0.4617  0.3642  11.00000  0.05    0.21
Q7    1   0.0734  1.0263  0.3845  11.00000  0.05    0.21
Q8    1   0.1957  0.4969  0.4844  11.00000  0.05    0.21
Q9    1   0.2542  0.5092  0.4305  11.00000  0.05    0.20
Q10   1   0.5633 -0.0224  0.3191  11.00000  0.05    0.20
Q11   1   0.2208  0.5231  0.4945  11.00000  0.05    0.19
Q12   1   0.4428  0.1025  0.3848  11.00000  0.05    0.19
Q13   1   0.0460  1.0095  0.4061  11.00000  0.05    0.19
Q14   1   0.1710  0.6061  0.4368  11.00000  0.05    0.18
Q15   1   0.1386  0.7880  0.4360  11.00000  0.05    0.18
Q16   1   0.3116  0.3174  0.5388  11.00000  0.05    0.18
Q17   1   0.6075  0.1994  0.3800  11.00000  0.05    0.18
Q18   1   0.4649 -0.0011  0.3195  11.00000  0.05    0.18
Q19   1   0.1615  0.7971  0.4259  11.00000  0.05    0.18
Q20   1   0.6253  0.1205  0.3166  11.00000  0.05    0.17
;
_shelx_res_checksum                69638
_shelx_hkl_file
;
   0  -8   0    1.04    0.92
   0  -8  -1  205.31    8.20
   0  -8   1  195.70    7.89
   0  -8  -2    3.64    1.26
   0  -8  -2    4.39    1.32
   0  -8   2    6.02    1.37
   0  -8  -3   74.31    4.47
   0  -8  -3   85.44    4.87
   0  -8  -4   63.30    4.01
   0  -8  -4   70.25    4.29
   0  -8  -4   66.85    4.19
   0  -8  -4   65.89    4.21
   0  -8  -5    4.47    1.26
   0  -8  -5    6.56    1.36
   0  -8  -6  131.67    5.74
   0  -8  -7   65.65    3.65
   0  -8  -8   11.51    1.41
   0  -7   0   -0.79    1.57
   0  -7   0   -0.47    1.38
   0  -7  -1   21.60    3.04
   0  -7   1   19.03    3.08
   0  -7   1   21.59    3.13
   0  -7  -1   23.92    3.31
   0  -7  -1   19.62    2.99
   0  -7  -2    5.63    1.96
   0  -7  -2    6.43    2.20
   0  -7  -2    3.60    1.74
   0  -7   2    5.30    1.87
   0  -7   2    5.77    1.75
   0  -7  -3    6.30    1.99
   0  -7   3    4.34    1.70
   0  -7  -3    6.61    2.01
   0  -7   3    4.52    1.77
   0  -7  -3    2.10    1.35
   0  -7  -4   -1.37    1.26
   0  -7   4   -0.06    1.14
   0  -7   4   -1.91    1.27
   0  -7  -4    2.33    1.74
   0  -7  -4    3.10    1.72
   0  -7  -4   -0.12    1.32
   0  -7  -5  295.18   10.63
   0  -7  -5  313.25   12.76
   0  -7   5  306.75   11.92
   0  -7  -5  317.79   12.70
   0  -7   5  300.29   12.24
   0  -7  -5  303.99   12.05
   0  -7  -6   26.69    3.12
   0  -7  -6   22.35    2.42
   0  -7  -6   27.70    3.42
   0  -7  -6   24.60    3.17
   0  -7  -6   19.59    3.09
   0  -7   6   22.21    2.75
   0  -7  -6   22.56    2.82
   0  -7  -7   49.34    3.90
   0  -7  -7   53.45    4.27
   0  -7  -7   40.94    3.67
   0  -7  -7   51.00    4.35
   0  -7  -7   54.32    4.64
   0  -7  -7   49.59    4.28
   0  -7  -8   -1.20    0.97
   0  -7  -8    1.39    1.17
   0  -7  -8    1.47    1.32
   0  -7  -8    1.07    1.32
   0  -7  -8    1.81    1.21
   0  -7  -9   16.06    2.04
   0  -7  -9   20.02    2.61
   0  -7  -9   18.57    2.27
   0  -7 -10    6.73    1.68
   0  -7 -10    5.88    1.34
   0  -7 -11   31.09    2.81
   0  -7 -12   10.18    1.39
   0  -6   0  888.91   45.05
   0  -6   0  875.79   25.91
   0  -6   0  901.76   26.55
   0  -6   1   45.17    9.72
   0  -6  -1   41.51    9.54
   0  -6   1   52.04    4.67
   0  -6  -1   62.43    5.11
   0  -6  -1   56.39    5.02
   0  -6   1   55.82    4.99
   0  -6  -2   64.98   11.71
   0  -6   2   56.51   10.64
   0  -6  -2   75.05    5.72
   0  -6   2   75.99    5.64
   0  -6  -2   77.29    6.01
   0  -6  -2   66.52    5.57
   0  -6  -3  110.33    7.12
   0  -6   3  104.84    6.68
   0  -6  -3  122.90    7.67
   0  -6  -3  126.73    7.67
   0  -6   3  120.56   15.59
   0  -6  -3  109.33    6.39
   0  -6  -4  273.39   11.03
   0  -6   4  264.10   11.40
   0  -6  -4  283.85   12.21
   0  -6  -4  274.90   10.64
   0  -6   4  239.08   22.65
   0  -6  -4  283.92   12.43
   0  -6  -4  274.85   12.16
   0  -6  -5    3.64    1.40
   0  -6  -5    2.36    1.57
   0  -6   5    0.11    1.17
   0  -6  -5    7.11    2.24
   0  -6  -5    5.16    1.73
   0  -6   5   -1.42    4.39
   0  -6  -5    3.16    1.75
   0  -6  -5    3.20    1.76
   0  -6  -6  342.10   13.00
   0  -6  -6  327.88   13.93
   0  -6   6  343.99   13.34
   0  -6  -6  362.55   12.85
   0  -6  -6  386.67   14.22
   0  -6   6  349.64   27.47
   0  -6  -6  369.96   14.30
   0  -6  -6  358.27   14.60
   0  -6  -7   40.24    3.89
   0  -6  -7   37.38    3.91
   0  -6  -7   45.63    4.63
   0  -6  -7   46.16    4.04
   0  -6  -7   53.28    4.59
   0  -6   7   37.46    8.88
   0  -6  -7   44.19    4.73
   0  -6  -7   47.78    4.69
   0  -6  -8  183.22    8.94
   0  -6  -8  179.07    8.36
   0  -6  -8  185.22    9.50
   0  -6  -8  171.97    8.41
   0  -6  -8  189.34    9.84
   0  -6  -8  177.70    9.12
   0  -6  -8  166.74    8.15
   0  -6  -8  175.69    9.41
   0  -6  -9    7.25    1.94
   0  -6  -9    6.64    1.70
   0  -6  -9    7.40    1.65
   0  -6  -9    8.25    2.11
   0  -6  -9    4.10    1.56
   0  -6  -9   10.59    2.52
   0  -6  -9    8.09    1.84
   0  -6  -9    9.12    2.27
   0  -6 -10   53.29    4.43
   0  -6 -10   49.85    4.06
   0  -6 -10   52.57    4.21
   0  -6 -10   58.04    4.97
   0  -6 -10   57.70    5.08
   0  -6 -10   55.66    4.89
   0  -6 -10   56.50    4.61
   0  -6 -10   49.35    3.80
   0  -6 -11   -1.61    1.20
   0  -6 -11   -0.39    1.35
   0  -6 -11   -0.03    1.29
   0  -6 -11    0.88    0.96
   0  -6 -11    0.58    0.95
   0  -6 -12   29.86    3.24
   0  -6 -12   20.55    2.48
   0  -6 -12   27.03    3.22
   0  -6 -12   27.94    2.80
   0  -6 -12   25.00    2.61
   0  -6 -13   12.19    1.80
   0  -6 -13   11.60    1.70
   0  -6 -14    9.81    1.47
   0  -5   0   -0.10    2.77
   0  -5   0    3.58    3.72
   0  -5   0    0.00    1.05
   0  -5   0   -0.93    0.98
   0  -5  -1  115.59    6.71
   0  -5   1  118.37    6.64
   0  -5  -1  118.75    5.94
   0  -5  -1  117.42   13.65
   0  -5   1  107.23   13.40
   0  -5   1  107.97   13.49
   0  -5  -1  133.48    7.26
   0  -5  -2   27.17    3.23
   0  -5   2   27.52    3.16
   0  -5  -2   29.87    2.91
   0  -5   2   16.91    6.34
   0  -5   2   18.02    5.14
   0  -5  -2   25.45    7.23
   0  -5   2   26.86    7.22
   0  -5  -2   26.77    3.46
   0  -5  -3   52.99    4.48
   0  -5   3   50.48    4.22
   0  -5  -3   47.62    3.74
   0  -5  -3   51.89    9.35
   0  -5   3   49.04    7.76
   0  -5   3   44.43    8.89
   0  -5   3   33.20    7.80
   0  -5  -3   51.39    4.63
   0  -5   4  271.84   11.18
   0  -5  -4  287.36   11.78
   0  -5  -4  286.75   10.67
   0  -5   4  261.41   22.11
   0  -5   4  268.18   20.11
   0  -5  -4  293.68   12.00
   0  -5  -4  305.09   11.99
   0  -5  -5  282.13   11.15
   0  -5  -5  278.87   11.96
   0  -5  -5  292.43   11.06
   0  -5   5  257.70   22.67
   0  -5   5  275.69   21.33
   0  -5  -5  300.44   12.09
   0  -5  -5  295.63   12.35
   0  -5  -6  107.77    6.45
   0  -5  -6  105.32    6.89
   0  -5  -6  115.74    6.77
   0  -5  -6  104.02    6.12
   0  -5   6  100.37   13.99
   0  -5   6   87.49   12.14
   0  -5  -6  106.83    6.92
   0  -5  -6  105.08    6.65
   0  -5  -7  538.55   17.76
   0  -5  -7  581.19   18.22
   0  -5  -7  550.10   17.57
   0  -5  -7  564.09   18.92
   0  -5   7  509.80   31.67
   0  -5   7  499.48   32.97
   0  -5  -7  569.38   18.42
   0  -5   7  511.18   17.39
   0  -5  -7  556.49   18.99
   0  -5  -8   94.71    6.25
   0  -5   8   68.10   10.39
   0  -5  -8  101.47    6.43
   0  -5  -8   95.69    6.09
   0  -5  -8  102.97    6.00
   0  -5  -8   88.35    6.59
   0  -5   8   70.71   10.20
   0  -5  -8   95.75    6.35
   0  -5  -8   96.17    6.78
   0  -5   8   87.33    6.15
   0  -5   9   20.32    6.64
   0  -5  -9   33.12    3.63
   0  -5  -9   34.37    3.83
   0  -5  -9   31.86    3.95
   0  -5  -9   32.10    3.24
   0  -5  -9   35.05    4.04
   0  -5  -9   35.34    3.79
   0  -5   9   35.80    4.11
   0  -5  -9   33.36    4.10
   0  -5  -9   32.24    3.76
   0  -5  10   42.03    9.26
   0  -5 -10   36.17    3.74
   0  -5 -10   36.45    3.96
   0  -5 -10   35.23    4.34
   0  -5 -10   33.16    3.78
   0  -5 -10   45.38    4.64
   0  -5  10   32.00    3.95
   0  -5 -10   40.80    4.45
   0  -5 -10   41.15    4.05
   0  -5  11    3.51    4.97
   0  -5 -11    7.55    1.86
   0  -5 -11    4.20    1.54
   0  -5 -11    7.45    2.04
   0  -5 -11    7.06    2.62
   0  -5 -11    7.56    2.24
   0  -5 -11    5.69    1.63
   0  -5  11    1.58    1.54
   0  -5 -11    8.40    2.51
   0  -5 -12   23.09    3.11
   0  -5 -12   20.71    2.67
   0  -5 -12   24.26    3.26
   0  -5 -12   22.89    3.33
   0  -5 -12   24.76    3.42
   0  -5 -12   20.58    2.77
   0  -5  12   13.07    2.83
   0  -5 -12   18.96    3.08
   0  -5 -13  155.67    8.15
   0  -5 -13  150.61    7.68
   0  -5 -13  155.17    8.28
   0  -5 -13  136.85    8.06
   0  -5  13  127.78    7.86
   0  -5 -13  154.80    7.85
   0  -5 -13  143.69    6.85
   0  -5 -14   22.83    2.50
   0  -5 -14   23.16    2.83
   0  -5 -14   19.11    2.89
   0  -5 -14   23.16    2.91
   0  -5 -15   39.99    3.33
   0  -5 -15   34.38    3.26
   0  -5 -16    0.54    0.85
   0  -5 -16    0.79    0.85
   0  -5 -17   26.21    2.09
   0  -5 -17   21.15    1.84
   0  -4   0 1374.83   33.56
   0  -4   0 1307.61   38.43
   0  -4   0 1425.73   49.10
   0  -4   0 1403.93   48.74
   0  -4  -1  486.99   14.97
   0  -4   1  511.86   14.98
   0  -4  -1  493.23   25.78
   0  -4   1  475.08   25.66
   0  -4  -1  488.53   25.70
   0  -4  -1  484.99   20.88
   0  -4  -2    4.07    3.34
   0  -4   2   -1.07    2.14
   0  -4  -2    1.80    1.01
   0  -4  -2   -0.51    1.22
   0  -4   2    0.78    2.96
   0  -4   2   -0.93    2.33
   0  -4  -2    1.12    2.77
   0  -4   2    0.70    0.61
   0  -4  -3    6.96    3.34
   0  -4  -3   12.36    2.10
   0  -4  -3   10.60    1.66
   0  -4   3    7.37    3.09
   0  -4  -3   10.49    4.10
   0  -4   3   11.24    4.67
   0  -4   3    9.29    1.48
   0  -4  -3   10.02    2.06
   0  -4  -4    3.15    1.24
   0  -4  -4    5.49    1.46
   0  -4   4    6.78    2.95
   0  -4   4    2.47    2.01
   0  -4  -4    4.06    2.66
   0  -4  -4    5.47    1.80
   0  -4  -5   53.55    4.28
   0  -4  -5   54.15    3.90
   0  -4   5   60.99    9.50
   0  -4   5   48.94    8.04
   0  -4   5   36.39    6.93
   0  -4  -5   56.00    4.46
   0  -4  -5   58.42    4.26
   0  -4  -6   83.82    5.19
   0  -4  -6   80.98    5.51
   0  -4  -6   93.88    5.30
   0  -4   6   88.82   11.72
   0  -4   6   86.50   10.90
   0  -4  -6   85.23    5.36
   0  -4  -6   83.88    5.65
   0  -4  -7  292.76   11.25
   0  -4  -7  313.28   12.11
   0  -4  -7  311.98   11.26
   0  -4  -7  308.19   11.25
   0  -4   7  297.21   21.69
   0  -4  -7  297.54   11.87
   0  -4  -7  308.60   11.49
   0  -4  -8  101.10    6.17
   0  -4  -8  102.33    5.52
   0  -4  -8  100.52    6.51
   0  -4  -8   95.62    5.91
   0  -4  -8  103.34    5.91
   0  -4   8   99.93   11.24
   0  -4   8   92.17   12.32
   0  -4  -8  103.52    6.09
   0  -4  -8   94.89    6.31
   0  -4  -9    7.42    2.09
   0  -4  -9    5.23    1.87
   0  -4  -9    4.04    1.71
   0  -4  -9    4.97    1.36
   0  -4  -9    5.45    1.64
   0  -4  -9    5.27    1.62
   0  -4   9    6.67    3.03
   0  -4  -9    6.75    2.08
   0  -4  -9    4.37    1.65
   0  -4 -10  484.04   16.95
   0  -4 -10  489.06   16.76
   0  -4 -10  494.09   17.67
   0  -4 -10  493.53   16.76
   0  -4 -10  498.66   16.04
   0  -4  10  474.09   31.51
   0  -4  10  458.63   26.65
   0  -4 -10  492.81   16.20
   0  -4 -10  517.70   17.65
   0  -4 -11    8.68    2.33
   0  -4 -11    6.41    1.88
   0  -4 -11    5.46    1.64
   0  -4 -11    5.84    2.07
   0  -4 -11    6.31    1.78
   0  -4  11    5.96    1.52
   0  -4 -11    6.82    2.08
   0  -4 -11    6.48    2.10
   0  -4 -12   45.71    3.92
   0  -4 -12   54.47    4.90
   0  -4 -12   56.43    5.04
   0  -4 -12   57.62    5.00
   0  -4 -12   57.65    5.36
   0  -4  12   51.69    4.21
   0  -4 -12   56.77    5.22
   0  -4 -12   47.59    4.05
   0  -4  13    0.85    4.34
   0  -4 -13    2.03    1.87
   0  -4 -13    0.97    1.19
   0  -4 -13   -2.44    1.88
   0  -4 -13   -0.05    1.52
   0  -4 -13    1.09    1.80
   0  -4 -13   -0.12    1.29
   0  -4  14   30.58    8.16
   0  -4 -14   41.97    3.64
   0  -4 -14   39.37    4.12
   0  -4 -14   31.86    3.98
   0  -4 -14   43.11    4.31
   0  -4 -14   41.84    4.25
   0  -4  15   44.75    3.82
   0  -4 -15   53.94    4.59
   0  -4 -15   52.50    4.47
   0  -4 -15   47.58    4.60
   0  -4 -15   52.27    4.59
   0  -4 -16  223.07    9.69
   0  -4  16  216.63    9.18
   0  -4 -16  230.61    9.53
   0  -4 -16  225.70    9.62
   0  -4 -17    4.00    1.26
   0  -4 -17    2.11    1.32
   0  -4 -17    4.73    1.40
   0  -4 -18  227.80    8.19
   0  -4 -19   24.84    1.98
   0  -3   0    0.63    1.47
   0  -3   0    0.48    0.98
   0  -3   0   -0.40    0.94
   0  -3   0    4.43    3.28
   0  -3   0    1.38    1.96
   0  -3   0    0.28    0.49
   0  -3  -1  122.37    8.39
   0  -3   1  104.47    5.97
   0  -3  -1  111.46    4.92
   0  -3  -1  110.78    9.84
   0  -3   1  115.73    9.89
   0  -3  -1  117.77    9.88
   0  -3   1  109.77    9.29
   0  -3  -1   98.73    2.92
   0  -3   2   73.03    3.34
   0  -3  -2   80.93    7.49
   0  -3   2   71.54    3.43
   0  -3  -2   79.14    4.18
   0  -3   2   76.92    8.14
   0  -3  -2   82.06    8.52
   0  -3  -2   82.64    8.35
   0  -3   2   77.05    8.31
   0  -3  -2   81.49    3.78
   0  -3  -3  223.18    7.65
   0  -3  -3  227.39   14.07
   0  -3  -3  232.40    8.18
   0  -3  -3  241.52   14.90
   0  -3   3  224.47   14.60
   0  -3  -3  240.26    8.29
   0  -3  -4   46.04    3.04
   0  -3  -4   45.92    6.56
   0  -3  -4   53.40    3.57
   0  -3  -4   52.51    7.06
   0  -3   4   48.07    6.82
   0  -3  -4   52.61    3.55
   0  -3  -5 1240.31   29.87
   0  -3  -5 1239.12   30.51
   0  -3  -5 1183.56   42.60
   0  -3   5 1271.19   43.62
   0  -3  -5 1267.11   30.09
   0  -3  -5 1212.50   30.42
   0  -3  -6  275.26    9.30
   0  -3  -6  277.57    9.89
   0  -3  -6  277.61   18.42
   0  -3  -6  250.14    8.34
   0  -3   6  272.12   17.95
   0  -3   6  278.29   17.88
   0  -3  -6  262.20    9.21
   0  -3  -6  261.32    9.70
   0  -3  -7   96.32    5.30
   0  -3  -7  110.14    5.92
   0  -3  -7  105.56    5.47
   0  -3  -7  100.24    5.15
   0  -3  -7   98.32    4.71
   0  -3   7  100.20   11.18
   0  -3   7  108.23    9.95
   0  -3   7  107.74   11.52
   0  -3  -7   97.75    5.52
   0  -3  -7  105.59    5.37
   0  -3  -8    0.62    1.00
   0  -3  -8    2.02    1.05
   0  -3  -8    0.63    1.41
   0  -3  -8    1.86    0.76
   0  -3  -8    1.03    1.01
   0  -3  -8    1.95    1.14
   0  -3  -8    1.46    1.05
   0  -3   8   -1.30    2.88
   0  -3   8    1.09    2.50
   0  -3   8    2.48    1.89
   0  -3  -8    0.85    0.97
   0  -3  -8    1.63    1.16
   0  -3  -9   67.85    4.86
   0  -3  -9   68.82    4.81
   0  -3   9   71.11    4.14
   0  -3  -9   67.73    5.00
   0  -3  -9   72.51    3.91
   0  -3  -9   76.58    4.53
   0  -3  -9   75.80    4.95
   0  -3  -9   72.39    4.41
   0  -3   9   69.33    8.74
   0  -3   9   68.87   10.30
   0  -3  -9   69.51    4.53
   0  -3  -9   69.14    4.98
   0  -3 -10   79.79    5.48
   0  -3 -10   78.30    5.41
   0  -3  10   76.68    4.50
   0  -3 -10   83.96    4.86
   0  -3 -10   80.79    5.43
   0  -3 -10   84.02    4.98
   0  -3  10   75.36    9.43
   0  -3  10   85.29   11.99
   0  -3 -10   78.51    4.85
   0  -3 -10   75.84    5.43
   0  -3 -10   82.88    5.76
   0  -3 -11  109.84    6.65
   0  -3 -11  113.19    6.68
   0  -3  11  108.99    5.62
   0  -3 -11  111.12    5.85
   0  -3 -11  118.68    6.87
   0  -3 -11  109.93    6.11
   0  -3  11   95.71   11.04
   0  -3  11  124.21   15.04
   0  -3  11  110.73    6.32
   0  -3 -11  114.35    6.88
   0  -3 -11  103.58    6.81
   0  -3 -11  110.95    5.95
   0  -3 -12    4.02    2.01
   0  -3 -12    5.15    1.96
   0  -3 -12    5.92    1.53
   0  -3 -12    5.84    1.57
   0  -3 -12    0.50    1.41
   0  -3 -12    6.69    2.19
   0  -3 -12    4.25    1.53
   0  -3 -12    2.47    1.06
   0  -3 -12    7.07    2.25
   0  -3  12    4.12    1.49
   0  -3 -13  214.52   10.23
   0  -3  13  213.99    9.36
   0  -3 -13  208.24    8.51
   0  -3 -13  208.20   10.04
   0  -3 -13  221.27   10.08
   0  -3 -13  227.74    9.17
   0  -3 -13  223.76   10.39
   0  -3  13  214.24    9.82
   0  -3 -13  224.00   10.71
   0  -3 -13  203.70    8.78
   0  -3 -14   96.69    6.58
   0  -3  14   88.31    5.57
   0  -3 -14   90.05    5.31
   0  -3 -14   93.67    6.45
   0  -3 -14   95.27    5.57
   0  -3  14   88.52    6.02
   0  -3 -14   88.67    6.61
   0  -3 -14   95.14    6.51
   0  -3 -15  250.73   11.22
   0  -3  15  230.61   22.88
   0  -3 -15  250.63   11.03
   0  -3 -15  249.51   10.91
   0  -3 -15  235.77   11.28
   0  -3  15  212.54   10.06
   0  -3  15  243.19   10.54
   0  -3 -16  271.96   11.58
   0  -3  16  266.74   10.88
   0  -3 -16  280.62   11.43
   0  -3  16  237.87   10.63
   0  -3 -16  270.53   11.94
   0  -3 -16  276.38   11.29
   0  -3 -17   65.55    5.05
   0  -3  17   57.19    4.32
   0  -3 -17   57.65    4.21
   0  -3  17   57.99    4.76
   0  -3 -17   60.89    4.65
   0  -3 -17   47.91    4.25
   0  -3  17   48.71    4.84
   0  -3  18   -0.61    1.27
   0  -3 -18    1.83    1.11
   0  -3  18   -2.02    1.34
   0  -3 -18   -0.41    1.12
   0  -3  18    1.23    1.05
   0  -3 -18    0.55    0.95
   0  -3 -19   52.06    3.65
   0  -3 -19   49.31    3.73
   0  -3  19   49.00    3.85
   0  -3 -20    6.28    1.14
   0  -3 -20    5.12    1.02
   0  -2   0 1338.58   36.52
   0  -2  -1   22.00    1.69
   0  -2   1   23.90    3.69
   0  -2   1   20.47    2.77
   0  -2  -1   17.64    2.94
   0  -2  -1   21.85    3.74
   0  -2  -1   18.99    0.92
   0  -2  -2 1429.47   38.98
   0  -2  -2 1456.88   38.93
   0  -2   2 1485.63   39.49
   0  -2   2 1476.76   35.63
   0  -2   2 1343.06   30.56
   0  -2   2 1330.39   30.33
   0  -2  -2 1461.88   31.45
   0  -2   3 1090.32   32.65
   0  -2  -3 1063.41   31.79
   0  -2   3 1039.07   27.32
   0  -2  -3 1037.59   24.50
   0  -2  -3 1040.04   24.46
   0  -2   4  525.84   15.27
   0  -2  -4  503.91   13.47
   0  -2  -4  517.86   13.20
   0  -2  -4  493.47   13.50
   0  -2  -5  825.04   20.61
   0  -2  -5  839.21   20.96
   0  -2   5  854.16   21.73
   0  -2  -5  836.92   20.36
   0  -2  -5  847.70   20.83
   0  -2  -6  196.56    7.02
   0  -2  -6  195.49    6.64
   0  -2  -6  196.06    7.29
   0  -2  -6  184.60   13.16
   0  -2  -6  183.72    6.56
   0  -2   6  193.42    6.73
   0  -2   6  213.14   12.08
   0  -2  -6  188.80    6.63
   0  -2  -6  191.51    7.08
   0  -2  -7    9.23    1.43
   0  -2  -7   11.82    1.69
   0  -2  -7   10.01    1.23
   0  -2  -7   11.29    1.76
   0  -2  -7   13.48    4.30
   0  -2  -7   11.16    1.50
   0  -2   7    7.86    3.70
   0  -2   7   10.60    3.05
   0  -2  -7    9.22    1.40
   0  -2  -7   11.08    1.78
   0  -2   8  864.39   21.34
   0  -2  -8  861.77   22.81
   0  -2  -8  838.90   20.48
   0  -2  -8  880.00   21.61
   0  -2  -8  883.78   22.50
   0  -2  -8  843.10   21.93
   0  -2   8  910.16   31.62
   0  -2   8  883.21   35.34
   0  -2  -8  855.67   21.60
   0  -2  -8  834.86   22.47
   0  -2  -9   76.39    4.75
   0  -2  -9   84.30    5.03
   0  -2   9   89.50    4.43
   0  -2  -9   84.97    4.35
   0  -2  -9   90.63    5.15
   0  -2  -9   87.99    4.86
   0  -2   9   92.09   10.86
   0  -2   9   79.85    8.66
   0  -2  -9   90.45    5.17
   0  -2  -9   79.91    5.15
   0  -2  -9   92.70    4.66
   0  -2 -10  175.82    7.92
   0  -2 -10  181.21    7.91
   0  -2 -10  169.57    7.37
   0  -2  10  178.83    7.10
   0  -2 -10  186.43    8.05
   0  -2 -10  175.13    6.97
   0  -2  10  168.36    6.68
   0  -2 -10  178.85    7.73
   0  -2  10  184.53   16.22
   0  -2  10  178.00   13.61
   0  -2  10  175.23   14.66
   0  -2 -10  179.45    7.12
   0  -2 -10  176.66    8.21
   0  -2 -10  186.17    8.12
   0  -2 -11   81.34    5.42
   0  -2 -11   87.55    5.52
   0  -2 -11   80.29    4.96
   0  -2 -11   89.21    4.64
   0  -2 -11   84.02    5.49
   0  -2  11   81.46    4.71
   0  -2 -11   76.79    5.06
   0  -2  11   97.01   12.53
   0  -2  11   69.77    9.75
   0  -2 -11   88.86    5.80
   0  -2  11   83.45    5.38
   0  -2 -11   88.95    5.52
   0  -2 -11   86.87    4.76
   0  -2 -12  158.03    7.08
   0  -2  12  159.80    7.63
   0  -2 -12  167.43    8.38
   0  -2 -12  175.05    6.96
   0  -2 -12  159.50    7.98
   0  -2  12  154.37    7.18
   0  -2 -12  166.43    8.22
   0  -2 -12  156.07    7.53
   0  -2 -12  163.19    8.16
   0  -2 -12  170.63    8.62
   0  -2  12  156.75    8.03
   0  -2 -12  158.62    6.84
   0  -2  13   59.49    4.57
   0  -2 -13   64.16    5.22
   0  -2  13   63.92    4.46
   0  -2 -13   60.41    4.91
   0  -2 -13   69.28    5.29
   0  -2 -13   62.15    4.62
   0  -2 -13   61.87    5.01
   0  -2  13   57.87    4.84
   0  -2 -13   58.15    5.16
   0  -2  14  122.01    6.86
   0  -2 -14  132.50    7.85
   0  -2  14  136.61    7.77
   0  -2  14  124.36    6.62
   0  -2 -14  137.43    7.23
   0  -2 -14  130.49    7.63
   0  -2  14  130.04    7.70
   0  -2 -14  128.91    7.54
   0  -2 -14  133.27    8.03
   0  -2 -15   31.53    3.98
   0  -2  15   31.06    3.30
   0  -2 -15   22.60    3.33
   0  -2  15   28.74    3.65
   0  -2 -15   31.29    3.79
   0  -2 -15   28.90    3.23
   0  -2  15   23.68    3.29
   0  -2 -15   32.79    3.74
   0  -2 -16  212.41   10.35
   0  -2  16  223.13   10.21
   0  -2  16  193.23   20.70
   0  -2 -16  204.29    9.10
   0  -2 -16  211.80    9.25
   0  -2 -16  229.57   10.38
   0  -2  16  197.38    9.89
   0  -2 -16  209.84    9.75
   0  -2 -17   29.68    3.60
   0  -2 -17   28.04    2.97
   0  -2  17   31.26    3.55
   0  -2  17   29.54    3.77
   0  -2 -17   35.28    3.37
   0  -2 -17   33.88    3.87
   0  -2 -17   29.06    3.29
   0  -2  17   23.33    3.19
   0  -2 -18  402.56   14.59
   0  -2  18  410.75   14.08
   0  -2  18  440.47   15.55
   0  -2 -18  426.49   13.15
   0  -2  18  420.76   14.93
   0  -2  18  424.40   13.96
   0  -2 -18  462.34   14.74
   0  -2  18  350.14   13.80
   0  -2 -18  377.26   13.43
   0  -2  19    5.49    1.67
   0  -2  19    4.59    1.31
   0  -2  19    3.65    1.40
   0  -2 -19    5.25    1.70
   0  -2 -19    4.64    1.66
   0  -2  19    7.58    1.94
   0  -2 -20    5.81    1.44
   0  -2 -20    5.93    1.45
   0  -2  20    2.98    1.05
   0  -2  20    1.78    1.08
   0  -2 -21   15.55    1.58
   0  -1   0   -0.10    0.91
   0  -1   0    0.66    1.08
   0  -1   1    0.39    0.67
   0  -1  -1    1.11    0.51
   0  -1  -2  183.94    7.88
   0  -1  -2  185.96    5.20
   0  -1   2  187.76    6.11
   0  -1  -3 1670.52   36.15
   0  -1   3 1655.80   37.34
   0  -1  -4    5.70    1.05
   0  -1  -4    5.65    0.90
   0  -1  -4    7.83    1.78
   0  -1   4    5.41    1.07
   0  -1  -5    1.86    0.93
   0  -1   5    2.93    2.19
   0  -1   5    2.48    1.56
   0  -1   5    1.09    0.82
   0  -1  -5    1.44    0.75
   0  -1  -5    1.62    0.70
   0  -1  -6 1474.84   33.76
   0  -1   6 1448.29   31.72
   0  -1  -6 1520.11   34.01
   0  -1   6 1426.24   32.21
   0  -1   6 1523.28   33.09
   0  -1  -6 1480.50   43.25
   0  -1  -6 1457.01   33.63
   0  -1   6 1498.10   40.70
   0  -1   6 1582.22   44.31
   0  -1  -6 1497.17   33.04
   0  -1  -6 1504.16   33.78
   0  -1  -7  618.62   16.36
   0  -1   7  588.93   14.60
   0  -1   7  636.07   15.64
   0  -1  -7  609.07   24.82
   0  -1  -7  608.47   16.27
   0  -1   7  667.63   23.18
   0  -1   7  633.13   25.58
   0  -1  -7  627.50   15.52
   0  -1  -7  649.69   16.67
   0  -1  -7  639.81   16.32
   0  -1  -8   26.76    2.45
   0  -1  -8   30.34    2.12
   0  -1   8   28.36    1.75
   0  -1   8   27.69    2.24
   0  -1  -8   27.33    5.25
   0  -1   8   26.07    2.09
   0  -1  -8   29.50    2.59
   0  -1   8   33.55    5.75
   0  -1   8   29.46    2.86
   0  -1  -8   30.08    2.70
   0  -1  -8   30.65    2.59
   0  -1  -8   26.52    2.14
   0  -1  -9   11.62    1.88
   0  -1  -9   10.65    1.45
   0  -1   9    9.91    1.51
   0  -1  -9   10.65    1.93
   0  -1  -9   10.44    3.69
   0  -1  -9   11.88    1.88
   0  -1   9    8.47    1.24
   0  -1   9    8.55    3.65
   0  -1   9   11.51    1.91
   0  -1   9    9.53    1.74
   0  -1  -9   10.35    1.47
   0  -1  -9   11.06    1.79
   0  -1 -10   25.88    2.18
   0  -1 -10   29.32    2.92
   0  -1  10   25.34    2.18
   0  -1 -10   24.74    2.65
   0  -1  10   24.43    2.42
   0  -1 -10   28.88    2.80
   0  -1 -10   24.57    2.72
   0  -1 -10   26.38    2.23
   0  -1 -10   29.16    3.01
   0  -1 -10   29.95    2.85
   0  -1  10   26.27    2.80
   0  -1 -11  436.10   14.20
   0  -1  11  433.32   13.68
   0  -1 -11  401.21   13.92
   0  -1  11  413.21   13.13
   0  -1 -11  420.61   13.91
   0  -1 -11  433.34   13.74
   0  -1 -11  434.74   14.28
   0  -1  11  415.45   14.13
   0  -1 -11  425.24   13.80
   0  -1 -11  420.25   12.27
   0  -1  12    4.50    1.56
   0  -1 -12    2.37    1.36
   0  -1  12    2.12    1.12
   0  -1 -12    1.23    1.22
   0  -1 -12    3.48    1.45
   0  -1 -12    4.12    1.60
   0  -1 -12    2.91    1.36
   0  -1 -12    4.38    1.65
   0  -1  12    2.81    1.38
   0  -1 -12    2.49    1.01
   0  -1  13  607.54   18.75
   0  -1 -13  633.87   19.84
   0  -1  13  627.54   19.73
   0  -1 -13  607.70   19.62
   0  -1 -13  624.09   19.10
   0  -1  13  599.46   19.55
   0  -1 -13  627.17   19.82
   0  -1 -13  611.41   19.44
   0  -1 -13  638.91   19.17
   0  -1  13  619.03   18.51
   0  -1 -14    1.85    1.16
   0  -1  14    2.64    1.46
   0  -1 -14    3.00    1.77
   0  -1  14    1.39    0.99
   0  -1 -14    2.14    1.44
   0  -1  14    3.80    1.71
   0  -1  14    2.97    1.24
   0  -1 -14    2.64    1.42
   0  -1 -14    4.00    1.60
   0  -1  14    1.34    1.26
   0  -1 -14    0.35    1.39
   0  -1 -15   42.03    3.80
   0  -1  15   50.44    4.34
   0  -1 -15   45.97    4.64
   0  -1  15   43.16    4.38
   0  -1  15   46.46    4.59
   0  -1 -15   46.19    4.28
   0  -1 -15   51.57    4.66
   0  -1 -15   48.01    4.49
   0  -1  15   42.62    3.99
   0  -1 -16   15.52    2.91
   0  -1  16   14.64    2.43
   0  -1  16   15.51    3.15
   0  -1  16   10.38    2.43
   0  -1  16    6.46    4.55
   0  -1 -16    9.08    1.84
   0  -1 -16   11.25    2.28
   0  -1 -16   13.60    2.62
   0  -1  16   12.14    2.52
   0  -1 -16    8.47    2.01
   0  -1 -17   14.91    2.79
   0  -1  17   13.62    2.30
   0  -1  17   13.23    5.40
   0  -1 -17   15.09    2.32
   0  -1  17   19.48    3.39
   0  -1  17   14.51    2.70
   0  -1 -17   16.39    2.80
   0  -1 -17   13.84    2.58
   0  -1  17   12.06    2.34
   0  -1 -17   14.14    2.35
   0  -1 -18  106.13    6.73
   0  -1  18  116.22    7.40
   0  -1  18  104.70    6.57
   0  -1 -18  112.10    5.67
   0  -1  18  111.05    7.11
   0  -1 -18  119.04    6.96
   0  -1  18  109.80    6.69
   0  -1  18   94.72    6.62
   0  -1  18   96.36    6.59
   0  -1  19   12.76    2.15
   0  -1  19   12.28    2.39
   0  -1 -19   10.30    2.25
   0  -1 -19   13.31    2.41
   0  -1  19   14.40    2.37
   0  -1  19   15.06    2.71
   0  -1  20   30.90    3.13
   0  -1  20   31.75    3.24
   0  -1  20   30.53    2.86
   0  -1 -20   31.28    3.07
   0  -1 -20   35.62    3.07
   0  -1  21   27.83    2.21
   0  -1 -21   31.07    2.48
   0   0  -1    0.47    0.40
   0   0  -1    0.46    0.37
   0   0  -2   19.17    1.85
   0   0   2   21.69    2.15
   0   0   2   22.64    1.02
   0   0   3   -0.01    1.12
   0   0   3    0.55    0.43
   0   0   4 2240.60   53.99
   0   0   4 2269.28   48.08
   0   0  -5   -0.32    0.77
   0   0   5   -0.53    0.80
   0   0  -5    1.10    0.56
   0   0  -5    1.12    0.71
   0   0   5    0.56    1.71
   0   0  -5    1.06    1.37
   0   0   6  392.05   10.29
   0   0   6  365.42    9.41
   0   0  -6  390.36   10.66
   0   0  -6  387.70   10.41
   0   0   6  414.34   10.82
   0   0  -6  373.73    9.72
   0   0  -6  368.83   10.68
   0   0   6  383.67   16.24
   0   0  -6  345.48   14.99
   0   0  -7    0.72    0.94
   0   0   7    0.22    0.51
   0   0   7   -0.60    0.84
   0   0  -7   -0.19    0.80
   0   0  -7    0.09    0.79
   0   0  -7    0.27    0.59
   0   0  -7    0.48    0.85
   0   0   7   -0.18    0.88
   0   0  -7    1.62    1.53
   0   0  -8 1101.30   35.69
   0   0   8 1191.13   27.13
   0   0   8 1054.75   25.47
   0   0   8 1142.97   27.38
   0   0  -8 1165.04   27.49
   0   0  -8 1150.99   27.73
   0   0   8 1079.98   26.22
   0   0   8 1220.42   32.94
   0   0  -8 1174.98   27.17
   0   0  -8 1165.59   27.69
   0   0   8 1194.99   27.82
   0   0  -8 1081.15   25.92
   0   0  -9    1.51    1.65
   0   0   9   -0.21    0.98
   0   0  -9   -0.19    1.06
   0   0  -9   -0.66    1.18
   0   0   9    0.68    0.99
   0   0   9    0.10    0.58
   0   0  -9    1.10    1.16
   0   0   9    0.00    0.73
   0   0  -9   -0.11    0.83
   0   0   9   -1.08    1.30
   0   0   9   -0.42    1.27
   0   0  -9    0.01    0.76
   0   0  -9   -1.60    1.19
   0   0 -10  129.32    6.07
   0   0 -10  117.39    5.97
   0   0 -10  113.35   10.47
   0   0 -10  122.47    6.08
   0   0  10  135.77    6.20
   0   0  10  121.49    6.22
   0   0  10  125.11    5.91
   0   0 -10  118.04    5.27
   0   0  10  116.59    5.17
   0   0 -10  119.64    6.19
   0   0  10  122.43    8.62
   0   0  10  124.44    6.27
   0   0 -10  129.36    6.25
   0   0 -10  118.69    4.89
   0   0 -10  125.72    5.85
   0   0 -11    0.51    1.11
   0   0  11   -1.80    1.20
   0   0 -11    1.18    1.23
   0   0  11   -1.20    0.99
   0   0 -11   -0.32    1.02
   0   0  11   -0.33    1.06
   0   0 -11   -0.12    1.14
   0   0 -11   -1.93    1.23
   0   0  11   -0.54    1.22
   0   0 -11   -0.70    1.11
   0   0  11   -1.25    0.79
   0   0 -11    0.99    0.95
   0   0  11   -1.44    2.07
   0   0  11   -0.41    1.21
   0   0 -11    0.57    0.60
   0   0 -11    0.16    1.05
   0   0 -12   17.76    2.52
   0   0 -12   15.50    2.40
   0   0  12   16.26    2.34
   0   0  12   15.17    2.30
   0   0 -12   15.16    2.35
   0   0  12   14.73    2.22
   0   0 -12   19.04    2.46
   0   0  12   15.62    2.60
   0   0 -12   14.93    2.22
   0   0  12   14.88    2.58
   0   0 -12   14.63    2.19
   0   0 -13    1.15    1.39
   0   0  13    1.13    1.38
   0   0 -13    1.12    1.25
   0   0  13    1.13    1.17
   0   0 -13   -0.75    1.17
   0   0  13   -1.14    1.35
   0   0 -13   -0.96    0.91
   0   0  13   -1.03    1.56
   0   0 -13    0.91    1.28
   0   0 -13    0.83    1.33
   0   0  13    0.57    1.35
   0   0 -14    0.20    1.37
   0   0 -14    0.53    1.37
   0   0  14    1.39    1.14
   0   0 -14   -0.59    1.36
   0   0  14   -0.35    1.32
   0   0  14   -1.34    1.28
   0   0 -14    2.35    1.46
   0   0  14    4.07    2.01
   0   0  14   -0.17    1.64
   0   0 -14   -0.88    1.12
   0   0 -14   -0.63    1.16
   0   0  14    0.01    1.64
   0   0  15    0.64    0.91
   0   0 -15   -0.63    1.34
   0   0 -15   -0.72    1.55
   0   0 -15   -1.83    1.33
   0   0  15    2.35    3.23
   0   0 -15   -0.29    1.39
   0   0  15    1.23    1.28
   0   0  15    0.16    1.38
   0   0  15   -0.28    1.75
   0   0  15    0.41    1.73
   0   0 -15    0.58    1.08
   0   0 -15   -0.55    1.44
   0   0  15    1.28    1.95
   0   0  16   85.40   12.49
   0   0 -16  105.15    6.05
   0   0 -16  102.54    6.96
   0   0  16  107.66    6.75
   0   0  16  114.69    7.70
   0   0  16  110.62    7.32
   0   0  16   98.68    6.45
   0   0  16  111.28    7.55
   0   0  16  106.08    7.05
   0   0 -16  116.89    7.12
   0   0  16   98.68    5.85
   0   0 -16  108.69    6.85
   0   0  16  102.77    7.17
   0   0 -16  113.17    6.59
   0   0 -17    0.57    1.23
   0   0 -17    0.81    1.52
   0   0  17    0.50    1.11
   0   0  17   -0.75    1.46
   0   0  17   -1.01    1.50
   0   0  17    2.55    1.76
   0   0  17    1.87    1.92
   0   0 -17    0.17    1.63
   0   0 -17   -0.44    1.32
   0   0  17    1.33    1.85
   0   0  17    0.32    1.50
   0   0  17   -0.95    1.64
   0   0  18  119.94    6.61
   0   0 -18  114.58    7.11
   0   0  18  119.94    7.57
   0   0  18  129.71    7.60
   0   0  18  117.85    7.47
   0   0  18  119.28    7.27
   0   0 -18  139.04    7.44
   0   0  18  144.87    8.32
   0   0  19   -0.83    1.30
   0   0  19   -0.66    1.38
   0   0 -19    0.34    1.29
   0   0  19   -0.11    1.57
   0   0  19   -0.12    1.39
   0   0  19    3.02    1.53
   0   0  20   99.31    5.87
   0   0  20  106.02    5.88
   0   0  20  107.88    6.15
   0   0  20  102.73    5.66
   0   0 -20  106.01    5.53
   0   0  21    0.87    0.90
   0   0 -21   -1.54    1.05
   0   1   0    0.21    1.01
   0   1   0    0.03    0.38
   0   1   1   -0.16    0.89
   0   1  -1   -0.45    0.76
   0   1   1    1.15    1.02
   0   1   1    0.09    0.45
   0   1   2  171.33    7.67
   0   1   2  172.64    6.60
   0   1  -2  159.46    5.62
   0   1   3 1723.29   37.19
   0   1   3 1770.03   42.44
   0   1  -3 1611.02   37.11
   0   1   3 1738.83   36.63
   0   1   3 1684.49   36.88
   0   1  -4    6.81    1.04
   0   1   4    7.63    2.24
   0   1  -4    5.18    1.24
   0   1   4    6.67    0.89
   0   1   4    6.47    0.79
   0   1  -5    3.05    0.81
   0   1   5    2.96    1.04
   0   1   5    1.75    0.85
   0   1   5    3.20    0.61
   0   1   5    2.53    0.66
   0   1   5    2.70    2.06
   0   1  -5    2.66    1.06
   0   1   6 1497.22   34.60
   0   1  -6 1529.32   34.06
   0   1   6 1522.63   34.81
   0   1   6 1533.09   34.42
   0   1   6 1479.77   33.53
   0   1  -6 1470.17   34.61
   0   1   6 1597.82   41.84
   0   1  -6 1430.17   37.47
   0   1  -7  615.94   20.02
   0   1   7  603.56   16.58
   0   1  -7  595.73   16.28
   0   1   7  654.94   16.95
   0   1   7  629.44   15.47
   0   1   7  629.68   16.49
   0   1   7  628.56   15.96
   0   1  -7  611.88   16.67
   0   1  -7  614.92   16.45
   0   1   7  673.00   23.24
   0   1   7  630.26   16.71
   0   1  -7  621.35   16.09
   0   1  -8   28.55    3.92
   0   1   8   28.94    2.58
   0   1  -8   34.20    2.71
   0   1   8   33.27    2.86
   0   1   8   30.23    2.62
   0   1   8   30.07    2.12
   0   1  -8   27.09    2.41
   0   1   8   29.76    2.34
   0   1  -8   22.47    2.42
   0   1   8   25.58    4.68
   0   1  -8   28.85    2.38
   0   1   8   28.36    2.76
   0   1  -9   12.07    1.90
   0   1   9    7.95    1.74
   0   1   9    9.99    1.83
   0   1   9   11.83    1.40
   0   1  -9   12.58    2.82
   0   1  -9   12.46    1.73
   0   1   9    7.93    1.37
   0   1   9   11.85    1.97
   0   1   9   10.32    2.76
   0   1   9   11.37    2.02
   0   1  -9    9.36    1.61
   0   1 -10   27.24    2.81
   0   1 -10   31.72    3.06
   0   1  10   24.64    2.60
   0   1 -10   19.02    3.85
   0   1 -10   25.32    2.79
   0   1  10   28.94    2.98
   0   1  10   24.42    2.73
   0   1  10   24.60    2.10
   0   1  10   24.45    2.82
   0   1  10   25.53    2.93
   0   1 -10   26.26    2.62
   0   1  10   25.55    2.38
   0   1 -10   25.23    2.78
   0   1  10   31.05    5.17
   0   1 -10   26.03    2.59
   0   1  10   27.56    3.06
   0   1 -10   27.31    2.71
   0   1 -11  453.71   14.25
   0   1  11  413.40   13.63
   0   1 -11  442.41   14.15
   0   1 -11  396.89   13.03
   0   1 -11  417.72   14.07
   0   1  11  437.71   14.22
   0   1  11  430.72   14.59
   0   1  11  419.16   13.96
   0   1  11  436.85   14.73
   0   1  11  415.12   13.02
   0   1 -11  433.29   13.51
   0   1 -11  424.48   13.77
   0   1  11  418.39   20.96
   0   1 -11  428.37   14.37
   0   1 -11  437.65   13.63
   0   1  11  426.31   14.60
   0   1 -12    4.85    1.61
   0   1  12    3.84    1.37
   0   1 -12    3.96    1.60
   0   1 -12    2.03    1.12
   0   1  12    2.51    1.21
   0   1 -12    2.70    1.32
   0   1  12    2.06    1.49
   0   1  12    4.49    1.26
   0   1 -12    3.33    1.21
   0   1  12    3.05    1.57
   0   1  12    5.64    2.18
   0   1 -12    3.40    1.24
   0   1 -12    4.86    1.73
   0   1  12    2.99    1.98
   0   1 -12    3.46    1.42
   0   1  12    5.37    2.07
   0   1  13  586.48   18.69
   0   1 -13  669.69   19.82
   0   1 -13  660.52   19.75
   0   1 -13  607.05   18.30
   0   1  13  616.44   19.53
   0   1 -13  638.01   19.87
   0   1  13  629.85   20.34
   0   1  13  631.67   20.20
   0   1  13  602.42   19.29
   0   1  13  651.17   20.44
   0   1 -13  615.96   18.25
   0   1 -13  615.79   18.78
   0   1  13  626.18   20.31
   0   1  14    2.25    1.13
   0   1  14    3.90    1.81
   0   1 -14    3.66    1.83
   0   1 -14    0.93    1.57
   0   1  14    4.97    2.34
   0   1 -14    1.37    1.27
   0   1 -14    3.88    1.67
   0   1  14    0.81    1.35
   0   1  14    0.33    1.69
   0   1  14    2.84    1.74
   0   1 -14    2.20    1.19
   0   1  14    2.09    1.87
   0   1  14    0.46    1.53
   0   1 -14    2.02    1.46
   0   1  14    4.56    1.72
   0   1  15   42.25    4.63
   0   1 -15   51.14    4.81
   0   1  15   40.38    4.04
   0   1 -15   57.09    5.07
   0   1 -15   53.46    4.17
   0   1 -15   51.34    4.84
   0   1  15   51.11    4.62
   0   1  15   44.70    4.79
   0   1  15   55.21    5.27
   0   1  15   43.37    4.35
   0   1  15   47.29    4.99
   0   1 -15   47.30    4.15
   0   1  15   46.14    4.86
   0   1  16   11.99    2.46
   0   1 -16   16.44    2.77
   0   1  16   11.98    2.85
   0   1 -16   14.34    2.28
   0   1  16   14.89    2.63
   0   1  16   11.73    2.74
   0   1  16   12.72    2.53
   0   1  16   11.95    2.76
   0   1  16   13.11    2.79
   0   1 -16   12.10    2.23
   0   1  16   14.24    2.88
   0   1  17   14.44    2.32
   0   1  17   12.84    2.77
   0   1  17   16.30    2.69
   0   1  17   14.50    2.75
   0   1  17   11.99    2.49
   0   1  17   12.69    2.88
   0   1  17   19.10    3.26
   0   1 -17   17.63    2.43
   0   1  17   13.96    3.04
   0   1  18  117.93    7.01
   0   1  18   96.32    5.37
   0   1  18   98.04    6.61
   0   1  18  107.78    6.99
   0   1  18   91.98    5.89
   0   1  18  107.60    6.98
   0   1 -18   93.26    5.26
   0   1 -18  116.87    6.60
   0   1  18  102.34    6.92
   0   1  19   11.56    2.28
   0   1 -19   12.02    2.11
   0   1  19   13.09    2.50
   0   1  19   15.70    2.73
   0   1  19   10.06    2.13
   0   1  20   33.21    3.07
   0   1  20   30.49    3.12
   0   1  20   30.49    3.21
   0   1  20   33.08    3.18
   0   1 -20   31.49    2.87
   0   1  21   27.55    2.47
   0   1 -21   26.80    2.27
   0   1 -21   28.55    2.23
   0   2   0 1299.20   29.00
   0   2   0 1357.24   34.62
   0   2   1   20.82    1.67
   0   2   1   21.96    3.32
   0   2  -1   23.75    3.09
   0   2   1   23.07    1.61
   0   2   2 1476.01   33.27
   0   2   2 1516.24   33.39
   0   2   2 1491.22   38.94
   0   2   2 1481.26   40.13
   0   2   2 1482.83   33.10
   0   2  -2 1426.36   36.77
   0   2   3 1044.30   24.18
   0   2   3 1061.50   24.16
   0   2   3 1069.43   31.68
   0   2   3 1052.87   29.15
   0   2   3 1039.32   24.07
   0   2  -3  962.40   26.40
   0   2   3  993.71   24.25
   0   2   4  505.64   13.17
   0   2   4  503.90   13.42
   0   2   4  503.27   13.42
   0   2   4  499.66   17.28
   0   2   4  540.61   20.33
   0   2   4  485.10   13.25
   0   2   5  849.82   20.84
   0   2   5  873.85   20.97
   0   2   5  876.15   20.24
   0   2   5  864.72   20.65
   0   2  -5  868.16   20.95
   0   2  -5  865.33   20.97
   0   2   5  813.09   20.43
   0   2   5  911.67   29.25
   0   2   5  848.19   24.98
   0   2   5  845.43   20.57
   0   2   6  179.57    7.58
   0   2   6  196.72    7.43
   0   2   6  199.96    7.51
   0   2   6  195.77    7.04
   0   2   6  195.49    6.91
   0   2   6  196.22    7.25
   0   2  -6  204.62    7.58
   0   2   6  199.77    7.24
   0   2   6  190.51    7.06
   0   2  -6  198.50    7.34
   0   2   6  186.47    9.74
   0   2   6  213.42   12.89
   0   2   6  197.44    7.38
   0   2   7   12.25    2.13
   0   2   7   10.62    1.72
   0   2   7   13.78    1.88
   0   2   7    7.48    1.42
   0   2   7   11.47    1.60
   0   2   7    8.84    1.68
   0   2   7   11.11    1.81
   0   2   7   10.04    1.59
   0   2   7   10.91    1.69
   0   2  -7    6.95    1.48
   0   2   7    5.86    1.63
   0   2   7   11.64    3.24
   0   2   7    9.07    1.06
   0   2   7    9.60    1.85
   0   2   8  880.24   26.62
   0   2   8  912.94   23.48
   0   2   8  893.38   23.54
   0   2   8  893.86   22.90
   0   2   8  798.85   21.70
   0   2   8  864.19   23.08
   0   2   8  885.93   22.08
   0   2  -8  887.80   23.18
   0   2   8  931.03   23.28
   0   2   8  870.95   22.58
   0   2   8  852.54   26.99
   0   2   8  856.42   32.84
   0   2   8  866.43   23.35
   0   2  -9   93.41    5.28
   0   2   9   91.23    5.23
   0   2  -9   92.67    5.18
   0   2   9   86.72    5.21
   0   2   9   87.98    7.12
   0   2   9   88.14    5.40
   0   2   9   89.49    5.27
   0   2   9   91.17    5.52
   0   2   9   94.63    4.69
   0   2   9   87.47    5.19
   0   2   9   85.39    4.85
   0   2  -9   95.57    5.39
   0   2   9   92.29    5.41
   0   2  -9   85.34    4.96
   0   2   9   95.38    9.91
   0   2  -9   99.87    5.61
   0   2  -9   86.21    5.09
   0   2  -9   85.72    5.17
   0   2   9   91.78    5.61
   0   2  10  173.10    8.15
   0   2 -10  200.89    8.35
   0   2 -10  184.95    8.09
   0   2  10  178.04    7.93
   0   2 -10  166.26    7.24
   0   2  10  180.73    8.39
   0   2  10  181.12    8.15
   0   2  10  169.67    8.38
   0   2  10  179.63    8.21
   0   2  10  178.76    7.12
   0   2  10  180.73    8.31
   0   2 -10  184.24    8.07
   0   2  10  176.75    7.62
   0   2 -10  184.75    8.20
   0   2 -10  180.53    8.27
   0   2  10  173.08   13.97
   0   2 -10  156.93    7.56
   0   2 -10  180.40    7.96
   0   2 -10  174.48    8.23
   0   2  10  178.09    8.36
   0   2 -11   88.59    5.65
   0   2 -11   88.07    5.52
   0   2  11   80.52    5.63
   0   2  11   85.77    5.46
   0   2  11   93.99    6.11
   0   2  11   81.18    5.89
   0   2  11   84.70    5.61
   0   2  11   84.74    4.65
   0   2  11   84.46    5.59
   0   2  11   82.27    5.08
   0   2  11   84.94    5.76
   0   2 -11   77.98    5.22
   0   2 -11   94.20    5.66
   0   2 -11   83.30    5.68
   0   2  11   77.78    9.62
   0   2 -11   90.10    5.81
   0   2  11   79.44    5.68
   0   2  12  169.60    8.18
   0   2  12  166.15    8.52
   0   2 -12  167.95    8.22
   0   2 -12  175.64    8.36
   0   2  12  163.60    8.55
   0   2  12  155.76    8.21
   0   2  12  161.68    8.81
   0   2  12  158.89    8.27
   0   2  12  169.63    8.77
   0   2  12  157.40    7.51
   0   2  12  165.54   14.64
   0   2 -12  168.22    8.17
   0   2 -12  163.43    8.56
   0   2 -12  166.44    8.29
   0   2 -12  161.91    8.10
   0   2  12  163.01    8.68
   0   2  13   59.38    5.28
   0   2  13   64.69    5.04
   0   2  13   61.82    5.30
   0   2  13   61.64    5.40
   0   2  13   58.56    5.09
   0   2  13   62.45    5.26
   0   2  13   56.21    5.15
   0   2  13   63.40    4.53
   0   2 -13   61.65    4.77
   0   2 -13   62.58    4.95
   0   2 -13   63.67    5.07
   0   2  13   47.34    8.90
   0   2 -13   66.39    5.41
   0   2  13   60.76    5.36
   0   2  14  122.83    7.27
   0   2  14  119.17    7.75
   0   2  14  137.14    8.08
   0   2  14  132.60    8.33
   0   2  14  123.84    7.63
   0   2  14  130.36    7.74
   0   2  14  134.17    8.20
   0   2 -14  126.33    7.03
   0   2 -14  131.85    7.31
   0   2 -14  123.13    7.25
   0   2  14  121.81    7.96
   0   2 -14  127.40    7.38
   0   2  15   28.65    3.48
   0   2  15   29.12    4.06
   0   2  15   27.41    3.72
   0   2  15   31.01    3.80
   0   2  15   33.28    3.90
   0   2 -15   28.19    3.21
   0   2  15   32.26    4.06
   0   2  15   33.33    4.28
   0   2 -15   32.81    3.71
   0   2 -15   32.87    3.42
   0   2  15   30.92    4.04
   0   2 -15   29.70    3.50
   0   2  16  209.95   10.30
   0   2  16  194.85    9.20
   0   2  16  202.71   10.10
   0   2  16  221.87   10.93
   0   2  16  209.65   10.19
   0   2  16  194.30    9.81
   0   2  16  216.82   10.66
   0   2 -16  208.86    9.51
   0   2  16  191.25   10.30
   0   2 -16  213.41    9.76
   0   2  17   31.00    3.25
   0   2  17   36.31    4.15
   0   2  17   22.63    3.25
   0   2  17   32.41    3.74
   0   2  17   31.45    3.76
   0   2  17   29.52    3.72
   0   2  17   31.80    4.03
   0   2 -17   29.61    3.33
   0   2 -17   28.25    3.27
   0   2  17   27.49    3.68
   0   2  18  395.07   13.18
   0   2  18  445.09   15.17
   0   2  18  444.95   15.72
   0   2  18  399.03   14.34
   0   2  18  400.53   14.34
   0   2  18  435.00   15.37
   0   2 -18  397.46   13.40
   0   2 -18  433.78   14.17
   0   2  18  406.99   15.20
   0   2  19    4.87    1.64
   0   2  19    5.12    1.26
   0   2  19    2.29    1.13
   0   2  19    3.91    1.30
   0   2  19    4.26    1.62
   0   2 -19    3.34    1.20
   0   2 -19    7.28    1.64
   0   2 -19    3.28    1.21
   0   2  19    6.99    1.60
   0   2 -20    1.11    0.82
   0   2  20    1.60    1.13
   0   3   0   -0.37    1.59
   0   3   0    0.84    0.88
   0   3   0    0.50    1.00
   0   3   0    0.62    0.92
   0   3   1  100.39    4.95
   0   3  -1  111.22    5.04
   0   3  -1  126.43    8.54
   0   3  -1  117.19    4.83
   0   3   1  110.17    5.03
   0   3   1  118.82    8.97
   0   3  -1  104.95    4.91
   0   3   1  103.35    4.99
   0   3  -1   99.87    4.88
   0   3   1  115.04    4.54
   0   3   2   72.36    4.13
   0   3   2   84.61    4.19
   0   3  -2   87.90    4.27
   0   3  -2   70.16    6.30
   0   3   2   81.71    7.78
   0   3   2   77.15    4.28
   0   3  -2   84.37    4.42
   0   3   2   76.51    4.28
   0   3   2   84.97    3.91
   0   3   3  221.30    8.24
   0   3   3  247.74    8.23
   0   3  -3  240.65    8.26
   0   3   3  225.94    8.22
   0   3  -3  220.15    8.26
   0   3   3  227.47   14.04
   0   3  -3  213.69   10.79
   0   3   3  226.94    7.67
   0   3   3  230.03    8.39
   0   3   3  232.76    7.75
   0   3   4   47.16    3.49
   0   3   4   42.68    2.94
   0   3   4   50.03    3.52
   0   3   4   52.61    3.50
   0   3   4   52.61    3.45
   0   3   4   49.19    3.20
   0   3  -4   51.93    3.57
   0   3   4   49.54    3.51
   0   3  -4   51.21    3.54
   0   3   4   51.55    6.78
   0   3   4   52.79    3.27
   0   3   5 1266.66   31.03
   0   3   5 1180.34   29.72
   0   3   5 1275.78   31.02
   0   3   5 1205.06   30.55
   0   3   5 1291.15   30.43
   0   3   5 1208.84   30.65
   0   3  -5 1321.92   31.04
   0   3   5 1193.30   30.01
   0   3  -5 1271.67   30.94
   0   3   5 1334.16   42.79
   0   3   5 1266.17   30.30
   0   3   6  275.18   10.22
   0   3   6  275.66   10.18
   0   3   6  268.17    9.40
   0   3   6  278.46    9.60
   0   3   6  280.80   10.05
   0   3   6  275.52    9.98
   0   3  -6  260.15    9.94
   0   3   6  276.46    9.68
   0   3  -6  285.26   10.24
   0   3   6  286.07   17.62
   0   3   6  274.74    9.71
   0   3   7   98.79    5.52
   0   3   7   97.69    5.52
   0   3   7  105.93    5.96
   0   3   7   98.81    5.21
   0   3   7  110.62    6.08
   0   3   7  100.17    5.32
   0   3   7   92.80    5.63
   0   3   7   98.48    5.39
   0   3   7   94.88    5.47
   0   3  -7  107.45    5.87
   0   3  -7  100.79    5.46
   0   3  -7  108.45    6.18
   0   3   7  101.69   10.78
   0   3  -7  104.19    5.59
   0   3  -7  101.20    5.49
   0   3  -7  104.68    5.57
   0   3   7   96.76    5.52
   0   3   8    1.78    1.33
   0   3   8    1.59    0.98
   0   3   8    0.92    1.15
   0   3   8    1.31    1.38
   0   3   8    1.05    1.00
   0   3   8    0.81    1.06
   0   3   8    2.05    1.63
   0   3  -8    1.45    1.09
   0   3   8    1.83    1.03
   0   3   8    4.29    1.70
   0   3   8    3.23    1.51
   0   3  -8    3.32    1.25
   0   3  -8    3.55    1.68
   0   3   8    5.66    3.12
   0   3  -8    3.23    1.44
   0   3  -8    0.75    1.14
   0   3  -8    1.86    1.35
   0   3   8    0.90    1.22
   0   3  -8    1.31    1.08
   0   3   9   71.11    4.96
   0   3   9   72.98    4.56
   0   3   9   68.97    4.94
   0   3   9   79.20    5.52
   0   3   9   75.67    5.45
   0   3   9   66.67    4.64
   0   3   9   79.13    5.34
   0   3   9   73.43    4.68
   0   3   9   71.83    5.15
   0   3  -9   72.63    5.20
   0   3   9   69.49    4.95
   0   3  -9   79.02    5.56
   0   3  -9   72.95    5.07
   0   3   9   70.20    9.53
   0   3  -9   73.66    5.07
   0   3  -9   69.03    4.90
   0   3  -9   69.72    4.90
   0   3  -9   71.58    4.68
   0   3   9   70.97    5.22
   0   3  10   74.94    5.44
   0   3  10   78.72    4.84
   0   3  10   78.87    5.55
   0   3  10   84.81    6.05
   0   3  10   81.88    6.04
   0   3  10   79.43    5.31
   0   3  10   81.41    4.99
   0   3  10   79.09    5.64
   0   3 -10   80.73    5.60
   0   3  10   79.51    5.42
   0   3  10   80.01    5.56
   0   3  10   82.97   10.79
   0   3 -10   79.58    5.47
   0   3 -10   76.94    5.44
   0   3 -10   77.35    5.83
   0   3 -10   80.09    5.43
   0   3 -10   76.73    5.45
   0   3 -10   77.82    5.00
   0   3  10   74.05    5.51
   0   3  11  103.70    5.78
   0   3  11  111.63    6.88
   0   3  11  113.20    6.82
   0   3  11  121.89    7.48
   0   3  11  110.91    7.37
   0   3  11  111.61    6.59
   0   3  11  106.90    6.88
   0   3  11  112.59    6.95
   0   3  11  124.09   13.78
   0   3  11  108.06    6.53
   0   3 -11  117.04    6.97
   0   3 -11  116.44    7.04
   0   3 -11  109.87    6.99
   0   3 -11  106.21    6.79
   0   3 -11  100.74    6.57
   0   3 -11  115.59    6.86
   0   3 -11  113.43    6.34
   0   3  11  121.51    7.36
   0   3  12    3.76    2.03
   0   3  12    2.02    1.52
   0   3  12    5.59    2.16
   0   3  12    3.31    1.59
   0   3  12    4.57    2.00
   0   3  12    3.37    1.34
   0   3  12    5.08    2.10
   0   3  12    3.97    1.77
   0   3 -12    4.72    1.95
   0   3  12   13.72    5.38
   0   3 -12    5.89    2.17
   0   3 -12    4.77    1.96
   0   3 -12    5.79    2.06
   0   3  12    7.64    2.35
   0   3 -12    7.67    2.09
   0   3  13  213.40   10.45
   0   3  13  221.45   10.28
   0   3  13  230.29   11.25
   0   3  13  214.51   11.22
   0   3  13  212.17   10.00
   0   3  13  204.70   10.35
   0   3  13  222.62    9.82
   0   3  13  208.69   10.50
   0   3 -13  225.43   10.41
   0   3 -13  214.74   10.39
   0   3 -13  214.93   10.25
   0   3 -13  223.03   10.71
   0   3 -13  213.57    9.63
   0   3  13  224.62   10.88
   0   3  14   87.72    6.17
   0   3  14  103.33    7.02
   0   3  14   90.54    6.73
   0   3  14   93.52    7.12
   0   3  14   83.52    6.08
   0   3  14   88.78    6.52
   0   3 -14   75.53    5.79
   0   3  14   95.69    6.82
   0   3 -14   96.70    6.44
   0   3 -14   92.18    6.45
   0   3 -14   95.30    6.12
   0   3  14   85.78    6.70
   0   3  15  267.11   11.63
   0   3  15  241.88   10.79
   0   3  15  245.38   11.66
   0   3  15  232.19   10.67
   0   3  15  265.48   12.36
   0   3  15  239.57   11.35
   0   3  15  241.49   11.33
   0   3 -15  257.12   11.08
   0   3 -15  237.87   10.63
   0   3 -15  252.58   10.55
   0   3  15  255.29   11.86
   0   3  16  281.31   11.81
   0   3  16  273.74   11.13
   0   3  16  272.81   11.91
   0   3  16  261.29   12.14
   0   3  16  260.59   10.83
   0   3  16  251.26   11.43
   0   3  16  254.29   11.57
   0   3 -16  259.24   11.05
   0   3 -16  279.04   10.76
   0   3 -16  265.36   10.92
   0   3  16  249.51   11.65
   0   3  17   70.19    5.26
   0   3  17   60.85    4.52
   0   3  17   57.42    5.20
   0   3  17   59.54    4.93
   0   3  17   63.06    5.09
   0   3 -17   58.13    4.58
   0   3 -17   63.66    4.57
   0   3  17   55.64    4.95
   0   3 -17   61.24    4.35
   0   3  18    0.07    0.83
   0   3  18    0.55    1.31
   0   3  18    0.13    1.00
   0   3  18    0.53    1.17
   0   3  18    1.69    1.47
   0   3 -18    0.27    1.27
   0   3 -18    0.23    0.94
   0   3 -18   -0.80    1.06
   0   3 -19   40.89    3.07
   0   3  19   48.91    3.93
   0   3  19   46.49    2.93
   0   3  20    4.64    1.11
   0   4   0 1268.85   31.62
   0   4   0 1369.30   32.72
   0   4   0 1315.15   32.70
   0   4   0 1221.62   31.41
   0   4   0 1412.96   43.69
   0   4   0 1337.88   32.61
   0   4   0 1439.18   32.99
   0   4   0 1298.94   32.87
   0   4   1  457.18   14.04
   0   4   1  508.87   15.08
   0   4  -1  477.60   21.60
   0   4   1  479.68   14.18
   0   4  -1  482.65   15.03
   0   4   1  486.13   15.12
   0   4   1  532.86   23.98
   0   4   1  562.04   15.28
   0   4  -1  499.26   15.12
   0   4   1  513.71   15.13
   0   4   1  496.22   15.35
   0   4   2    0.41    0.96
   0   4   2   -0.10    1.14
   0   4   2    1.50    0.91
   0   4   2   -0.16    1.00
   0   4   2    1.13    0.97
   0   4  -2   -0.81    1.11
   0   4  -2    0.25    0.87
   0   4   2    0.37    1.07
   0   4   2    0.70    0.86
   0   4   2    1.58    2.47
   0   4  -2    2.01    1.32
   0   4  -2    0.33    1.94
   0   4   2    0.38    0.97
   0   4  -2    2.16    1.47
   0   4   2    0.88    0.86
   0   4   3   10.49    1.84
   0   4   3    9.71    1.79
   0   4   3   12.07    2.15
   0   4   3   10.95    1.70
   0   4  -3    7.85    1.71
   0   4   3   10.46    1.97
   0   4   3   10.37    1.69
   0   4  -3    9.38    1.79
   0   4   3   11.59    1.98
   0   4  -3    7.78    1.48
   0   4  -3    6.39    2.38
   0   4  -3   10.51    1.97
   0   4  -3   10.93    1.83
   0   4   3   13.12    3.91
   0   4   3   10.16    1.63
   0   4   4    5.22    1.38
   0   4   4    3.35    1.33
   0   4   4    6.38    1.65
   0   4   4    4.61    1.37
   0   4   4    4.25    1.52
   0   4  -4    4.85    1.54
   0   4   4    4.88    1.51
   0   4  -4    5.83    1.87
   0   4   4    5.62    1.41
   0   4  -4    5.00    1.73
   0   4  -4    3.24    1.18
   0   4   4    6.13    3.55
   0   4   4    4.05    1.31
   0   4  -4    6.56    1.51
   0   4   4    5.45    1.41
   0   4   5   55.44    4.23
   0   4   5   45.91    3.61
   0   4   5   56.83    4.56
   0   4   5   62.96    4.65
   0   4   5   59.46    4.42
   0   4  -5   57.62    4.38
   0   4   5   51.50    4.31
   0   4   5   52.38    3.89
   0   4  -5   56.36    4.40
   0   4  -5   50.64    3.86
   0   4  -5   55.54    4.15
   0   4  -5   56.88    4.69
   0   4  -5   52.28    3.92
   0   4   5   50.11    4.20
   0   4   5   48.96    7.91
   0   4  -5   56.50    3.97
   0   4  -5   62.53    4.46
   0   4   5   53.35    3.91
   0   4   6   92.08    5.47
   0   4   6   81.42    5.40
   0   4   6   81.04    4.99
   0   4   6   83.27    5.77
   0   4   6   94.75    6.01
   0   4   6   85.68    5.64
   0   4   6   83.51    5.59
   0   4  -6   84.22    5.62
   0   4   6   87.08    5.18
   0   4   6   75.38   10.31
   0   4  -6   87.98    5.77
   0   4  -6   89.50    5.47
   0   4  -6   80.90    5.01
   0   4  -6   77.85    5.00
   0   4  -6   79.80    4.94
   0   4  -6   85.78    5.93
   0   4  -6   84.83    5.44
   0   4   6   88.79    5.28
   0   4   7  283.87   11.36
   0   4   7  303.39   11.23
   0   4   7  297.51   12.17
   0   4   7  310.54   12.31
   0   4   7  306.19   11.80
   0   4   7  291.57   11.89
   0   4   7  294.32   11.01
   0   4   7  281.60   20.89
   0   4  -7  292.91   11.73
   0   4  -7  285.92   11.29
   0   4  -7  289.95   10.92
   0   4  -7  278.39   10.94
   0   4  -7  296.32   12.34
   0   4  -7  287.12   11.04
   0   4  -7  287.29   11.42
   0   4   7  296.95   11.40
   0   4   8   94.74    6.15
   0   4   8   94.09    6.67
   0   4   8   98.72    6.69
   0   4   8   99.60    6.09
   0   4   8   93.53    6.33
   0   4  -8  109.08    6.75
   0   4   8   95.93   12.38
   0   4   8   98.51    6.24
   0   4  -8   98.19    5.91
   0   4  -8   91.49    6.02
   0   4  -8   96.06    6.04
   0   4  -8   98.36    6.80
   0   4  -8   91.43    5.87
   0   4  -8  104.28    6.38
   0   4   8  102.79    6.59
   0   4   9    6.72    2.30
   0   4   9    7.20    1.88
   0   4   9    4.53    2.00
   0   4   9    7.11    2.13
   0   4  -9    7.45    2.21
   0   4   9    6.72    2.48
   0   4   9    4.53    1.77
   0   4   9    4.96    1.64
   0   4  -9    6.75    2.30
   0   4  -9    8.69    1.95
   0   4  -9    6.57    1.95
   0   4   9   12.80    5.28
   0   4  -9    7.27    2.02
   0   4  -9    3.62    1.65
   0   4   9    6.16    1.90
   0   4  -9    5.51    1.68
   0   4  -9    5.42    1.45
   0   4  10  499.95   16.97
   0   4  10  499.74   17.27
   0   4  10  498.08   18.16
   0   4  10  512.64   18.41
   0   4  10  479.46   17.03
   0   4 -10  513.71   17.58
   0   4  10  494.50   16.84
   0   4  10  475.82   30.19
   0   4 -10  462.11   15.20
   0   4  10  487.42   17.19
   0   4 -10  470.41   16.36
   0   4 -10  488.47   16.68
   0   4 -10  485.02   17.08
   0   4 -10  488.85   17.89
   0   4 -10  489.59   16.86
   0   4 -10  468.37   16.80
   0   4  10  489.35   17.59
   0   4  11    2.67    1.38
   0   4  11    7.76    2.25
   0   4  11    6.92    2.54
   0   4  11   11.07    2.64
   0   4  11    7.09    2.23
   0   4  11    5.91    2.02
   0   4 -11    8.71    2.49
   0   4  11    5.39    2.28
   0   4 -11    6.10    2.15
   0   4 -11    7.56    2.15
   0   4 -11    5.81    1.90
   0   4 -11    5.28    1.74
   0   4 -11    6.84    2.10
   0   4 -11    6.42    1.88
   0   4 -11    4.54    1.60
   0   4  11    7.90    2.08
   0   4  12   52.63    4.92
   0   4  12   49.90    4.86
   0   4  12   56.81    5.52
   0   4  12   48.98    5.36
   0   4 -12   55.97    5.14
   0   4  12   46.69    4.54
   0   4  12   45.42    4.72
   0   4 -12   55.00    4.70
   0   4  12   55.89    5.18
   0   4 -12   49.17    4.17
   0   4 -12   56.83    5.12
   0   4 -12   50.54    4.77
   0   4 -12   53.82    5.32
   0   4 -12   50.24    4.82
   0   4  12   51.07    4.99
   0   4  13    0.53    1.80
   0   4  13    1.33    1.67
   0   4  13   -0.26    1.73
   0   4  13    0.72    1.81
   0   4  13    1.40    1.54
   0   4 -13    3.95    1.63
   0   4 -13    1.20    1.67
   0   4 -13    3.54    2.15
   0   4 -13    1.88    1.56
   0   4  13    1.06    1.37
   0   4 -13    1.20    1.07
   0   4  14   42.87    4.31
   0   4  14   48.19    4.90
   0   4  14   42.06    4.52
   0   4  14   40.08    4.33
   0   4  14   38.60    4.73
   0   4 -14   38.90    4.22
   0   4 -14   39.13    4.27
   0   4 -14   33.72    3.27
   0   4  14   40.66    4.32
   0   4 -14   39.51    3.89
   0   4  15   52.23    4.49
   0   4  15   56.14    5.14
   0   4  15   53.78    5.18
   0   4  15   42.62    4.37
   0   4  15   48.82    4.44
   0   4 -15   49.43    4.57
   0   4 -15   56.66    4.74
   0   4 -15   51.18    4.14
   0   4  15   51.34    4.72
   0   4  16  224.74    9.34
   0   4  16  219.33   10.07
   0   4  16  225.51   10.52
   0   4  16  210.53    9.23
   0   4  16  200.54    9.56
   0   4 -16  216.11    9.32
   0   4  16  215.78    9.22
   0   4  17    3.36    1.47
   0   4  17    3.97    1.44
   0   4  17    0.50    1.15
   0   4 -17    3.88    1.69
   0   4  17    3.08    1.33
   0   4  18  228.64    9.18
   0   4  18  217.77    7.60
   0   4 -18  199.36    7.75
   0   4  18  209.07    7.80
   0   4  19   25.29    1.98
   0   5   0    0.10    1.24
   0   5   0    1.01    1.41
   0   5   0    0.83    1.12
   0   5   0    0.35    1.11
   0   5   0    0.03    1.21
   0   5  -1  118.52    6.71
   0   5  -1  120.47    6.69
   0   5   1  120.44    6.81
   0   5   1  116.87    6.69
   0   5  -1  106.08    6.58
   0   5   1  110.91    6.56
   0   5  -1  114.84    6.04
   0   5   1  119.32    6.35
   0   5  -1  113.15    6.60
   0   5   1  105.49   11.88
   0   5   1  115.64    6.36
   0   5  -1  106.46   10.91
   0   5   1  110.82    6.64
   0   5   2   25.18    3.31
   0   5   2   30.19    3.56
   0   5  -2   28.71    3.36
   0   5   2   24.99    2.79
   0   5   2   17.64    5.42
   0   5  -2   29.25    3.37
   0   5   2   24.42    3.11
   0   5   2   29.13    3.25
   0   5  -2   26.23    3.13
   0   5  -2   26.63    3.40
   0   5   2   25.38    2.95
   0   5   3   49.14    3.61
   0   5   3   50.15    4.72
   0   5  -3   52.08    4.59
   0   5   3   48.72    4.55
   0   5  -3   54.17    4.77
   0   5  -3   57.01    4.65
   0   5   3   46.69    8.29
   0   5   3   55.65    4.55
   0   5   3   52.96    4.56
   0   5  -3   47.30    4.14
   0   5   3   47.27    4.18
   0   5   4  291.76   10.50
   0   5   4  281.01   12.15
   0   5   4  289.15   21.47
   0   5   4  290.24   12.12
   0   5  -4  288.70   12.07
   0   5  -4  268.60   10.24
   0   5  -4  281.10   11.26
   0   5  -4  271.15   11.51
   0   5  -4  287.12   12.31
   0   5  -4  278.48   10.39
   0   5   4  280.54   11.65
   0   5   4  314.15   11.80
   0   5   4  299.39   11.64
   0   5   5  290.64   11.75
   0   5   5  284.39   10.69
   0   5   5  297.34   12.74
   0   5   5  303.31   12.65
   0   5   5  280.82   21.91
   0   5   5  302.44   11.76
   0   5  -5  298.13   11.73
   0   5  -5  278.77   12.49
   0   5  -5  281.79   10.69
   0   5  -5  287.48   11.88
   0   5  -5  274.19   10.67
   0   5   5  295.45   11.04
   0   5   6   95.48    6.41
   0   5   6  100.79    5.83
   0   5   6  105.13    7.27
   0   5   6  109.22    7.26
   0   5  -6   99.54    5.95
   0   5  -6  105.35    6.59
   0   5   6   86.63   12.50
   0   5  -6   92.04    6.44
   0   5  -6   95.08    5.89
   0   5  -6  104.13    7.27
   0   5   6  112.21    6.61
   0   5   6  112.47    6.33
   0   5   7  570.49   18.81
   0   5   7  575.21   19.91
   0   5   7  541.81   17.31
   0   5   7  553.22   19.49
   0   5   7  506.11   31.99
   0   5   7  570.47   18.12
   0   5  -7  552.66   17.73
   0   5  -7  544.93   18.57
   0   5  -7  557.25   19.86
   0   5  -7  577.17   18.73
   0   5  -7  525.03   17.39
   0   5   7  575.89   18.00
   0   5   8   93.04    6.55
   0   5   8  103.70    7.53
   0   5   8  101.72    7.25
   0   5   8   95.13    6.18
   0   5  -8   94.74    6.41
   0   5  -8   91.22    6.48
   0   5  -8   90.18    7.07
   0   5   8   95.00    6.13
   0   5  -8   90.75    6.07
   0   5  -8   87.08    5.83
   0   5   8   86.29    5.67
   0   5   9   36.13    4.22
   0   5   9   35.61    4.56
   0   5   9   29.55    3.38
   0   5   9   29.87    4.15
   0   5  -9   31.38    3.98
   0   5   9   40.03    3.95
   0   5  -9   28.46    3.42
   0   5  -9   35.98    3.97
   0   5  -9   33.16    4.62
   0   5  -9   35.97    4.03
   0   5   9   32.89    3.76
   0   5  10   37.78    4.34
   0   5  10   37.84    4.88
   0   5  10   45.48    4.74
   0   5  10   43.79    4.87
   0   5  10   34.32    3.87
   0   5  10   40.52    3.95
   0   5 -10   46.31    4.61
   0   5 -10   33.57    4.09
   0   5 -10   40.30    4.06
   0   5 -10   39.68    4.63
   0   5 -10   40.73    4.34
   0   5  10   38.88    3.93
   0   5  11    6.94    2.11
   0   5  11    5.36    1.69
   0   5  11    5.01    2.40
   0   5  11    3.99    2.02
   0   5 -11    4.88    2.12
   0   5 -11    5.62    2.19
   0   5 -11    7.90    2.57
   0   5 -11    7.67    2.46
   0   5  11    9.96    1.99
   0   5 -11    6.50    2.32
   0   5  11    5.93    1.94
   0   5  12   17.44    2.91
   0   5  12   21.02    3.56
   0   5  12   22.11    2.93
   0   5  12   21.85    3.54
   0   5  12   18.22    2.47
   0   5 -12   20.27    3.17
   0   5 -12   19.63    3.34
   0   5 -12   21.41    3.09
   0   5 -12   23.63    3.31
   0   5  12   18.72    3.00
   0   5  13  166.28    8.28
   0   5  13  147.46    8.65
   0   5  13  137.41    8.54
   0   5  13  129.09    7.58
   0   5 -13  148.93    7.70
   0   5 -13  146.69    8.41
   0   5  13  143.81    7.44
   0   5  14   24.85    3.04
   0   5  14   19.02    2.60
   0   5  14   16.41    2.83
   0   5  14   17.54    3.04
   0   5 -14   24.37    3.18
   0   5 -14   25.53    3.19
   0   5  14   17.59    2.56
   0   5  15   41.90    4.00
   0   5  15   38.83    4.07
   0   5  15   40.62    3.34
   0   5 -15   36.19    3.41
   0   5 -15   34.27    3.39
   0   5  15   38.95    3.43
   0   5  16   -1.35    1.16
   0   5  16   -3.42    1.45
   0   5  16   -0.35    0.80
   0   5 -16   -1.18    1.99
   0   5  16   -0.22    0.88
   0   5 -17   30.52    3.04
   0   5  17   24.07    2.13
   0   6   0  943.07   27.20
   0   6   0  943.99   26.48
   0   6   0  912.83   26.63
   0   6   0  935.35   25.80
   0   6  -1   48.20    4.77
   0   6  -1   51.31    4.58
   0   6   1   55.77    4.89
   0   6  -1   46.93    4.64
   0   6   1   64.11    5.43
   0   6  -1   51.64    4.59
   0   6   1   64.17    4.94
   0   6  -2   78.04    5.57
   0   6  -2   79.69    6.18
   0   6   2   73.99    5.71
   0   6   2   76.35    5.76
   0   6  -2   76.54    5.24
   0   6  -2   73.95    5.47
   0   6  -2   76.27    5.89
   0   6   2   81.43    5.67
   0   6  -3  120.49    7.44
   0   6   3  105.36    6.98
   0   6  -3  114.67    6.95
   0   6  -3  113.10    7.64
   0   6  -3  122.76    7.15
   0   6   3  118.88    7.29
   0   6  -3  120.58    6.47
   0   6   3  135.96    7.38
   0   6  -4  278.45   11.59
   0   6  -4  257.82   12.30
   0   6  -4  294.50   12.36
   0   6  -4  264.85   11.45
   0   6   4  279.18   11.78
   0   6   4  298.16   11.94
   0   6   4  261.86   12.10
   0   6   5    2.56    1.85
   0   6  -5    3.99    1.75
   0   6   5    3.49    1.95
   0   6  -5    2.97    2.06
   0   6  -5    0.99    1.28
   0   6   5    6.09    2.09
   0   6   5    4.78    2.13
   0   6   6  344.40   14.92
   0   6   6  348.04   14.60
   0   6  -6  362.61   15.22
   0   6   6  362.04   13.66
   0   6  -6  360.00   14.21
   0   6  -6  353.81   13.73
   0   6  -6  334.50   12.20
   0   6   6  387.90   14.28
   0   6   7   44.59    4.95
   0   6   7   44.47    4.64
   0   6   7   44.35    3.69
   0   6  -7   38.17    3.46
   0   6  -7   36.84    3.67
   0   6   7   42.90    4.30
   0   6  -7   44.26    4.44
   0   6  -7   46.70    5.09
   0   6  -7   48.58    4.79
   0   6   7   55.13    4.92
   0   6   8  171.34    9.86
   0   6   8  167.47    9.42
   0   6   8  173.83    7.79
   0   6  -8  181.61   10.17
   0   6  -8  171.95    9.30
   0   6   8  177.57    8.52
   0   6  -8  173.56    8.91
   0   6  -8  163.90    7.95
   0   6  -8  162.91    7.74
   0   6   8  187.98    9.36
   0   6   9    5.12    2.14
   0   6  -9    6.26    2.16
   0   6  -9    9.49    2.30
   0   6  -9    8.22    1.82
   0   6  -9    6.90    2.03
   0   6  -9    5.60    2.20
   0   6   9    6.01    1.88
   0   6   9    9.02    2.44
   0   6   9    5.46    1.98
   0   6  10   50.65    5.17
   0   6 -10   56.08    4.89
   0   6 -10   57.95    5.52
   0   6 -10   47.19    4.16
   0   6  10   48.91    3.91
   0   6 -10   54.38    4.70
   0   6  10   52.31    4.79
   0   6  10   50.71    4.89
   0   6  11    0.11    1.49
   0   6 -11    1.03    1.41
   0   6 -11   -0.68    1.81
   0   6 -11   -4.27    2.51
   0   6  11    1.31    1.58
   0   6  11    0.22    1.41
   0   6  12   25.03    3.39
   0   6 -12   18.96    2.87
   0   6 -12   24.73    3.32
   0   6  12   25.74    3.09
   0   6  12   22.64    3.19
   0   6 -13    7.08    2.42
   0   6 -13   12.27    2.20
   0   6  13   12.49    2.04
   0   6  13   14.16    2.45
   0   6 -14    9.86    1.84
   0   6  14   12.92    1.90
   0   6  14   15.02    2.21
   0   6  15    1.66    0.87
   0   7   0   -0.17    1.10
   0   7   0   -0.22    1.15
   0   7   0    1.46    1.67
   0   7  -1   18.81    3.02
   0   7   1   19.46    2.70
   0   7  -1   19.12    2.65
   0   7   1   21.65    3.14
   0   7   1   20.15    3.09
   0   7  -1   19.45    2.61
   0   7   2    3.81    1.62
   0   7  -2    4.41    1.46
   0   7   2    7.10    1.82
   0   7  -2    7.30    2.14
   0   7   3    4.46    1.61
   0   7   3    3.71    1.77
   0   7  -3    5.35    1.59
   0   7  -3    1.51    1.61
   0   7   3    3.85    1.49
   0   7   4    0.16    1.34
   0   7  -4   -0.74    1.94
   0   7  -4    0.20    1.45
   0   7   4   -0.70    1.54
   0   7  -5  342.07   13.06
   0   7   5  322.84   12.27
   0   7  -5  303.60   11.94
   0   7   5  336.93   12.36
   0   7  -6   21.65    3.22
   0   7   6   30.99    3.22
   0   7  -6   24.52    3.08
   0   7   6   27.39    3.27
   0   7  -7   55.84    4.68
   0   7  -7   47.00    3.93
   0   7   7   45.82    3.70
   0   7  -7   43.13    4.31
   0   7   7   47.25    4.11
   0   7  -8    2.51    1.67
   0   7  -8   -0.46    1.32
   0   7   8   -0.22    0.93
   0   7  -8   -0.51    1.07
   0   7   8    2.73    1.46
   0   7  -9   22.49    3.13
   0   7   9   17.40    1.98
   0   7  -9   16.50    2.57
   0   7  -9   17.55    2.29
   0   7   9   21.41    2.62
   0   7 -10    6.40    1.57
   0   7  10    6.15    1.67
   0   7  11   34.12    2.91
   0   7  12   11.04    1.55
   0   7  13   94.47    3.99
   0   8   0    1.24    1.30
   0   8   1  221.86    8.74
   0   8  -1  213.10    8.76
   0   8   2    3.50    1.23
   0   8  -2    2.88    1.28
   0   8  -3   78.27    4.84
   0   8   3   82.51    4.68
   0   8   4   59.93    3.81
   0   8  -4   61.16    4.21
   0   8   4   64.80    3.95
   0   8   5    4.87    1.30
   0   8  -5    3.55    1.14
   0   8   5    7.02    1.33
   0   8  -6  121.19    5.80
   0   8   6  136.10    5.84
   0   8   7   71.71    3.92
   0   8  -7   63.93    3.83
   0   8  -8   11.94    1.57
   0   8   8   11.09    1.45
   1  -8  -8   12.92    1.56
   1  -8  -7   67.66    3.74
   1  -8  -6    3.15    1.18
   1  -8  -5    0.08    0.92
   1  -8  -4    5.66    1.38
   1  -8  -4    4.40    1.18
   1  -8  -4    4.91    1.32
   1  -8  -4    3.21    1.05
   1  -8  -3  155.36    6.96
   1  -8  -3  149.34    6.69
   1  -8  -3  159.20    7.11
   1  -8  -3  155.10    6.82
   1  -8  -2   -0.16    0.76
   1  -8  -2   -1.52    1.08
  -1  -8   2   -0.74    1.01
   1  -8  -2   -0.59    0.86
   1  -8  -1   46.47    3.64
  -1  -8   1   43.70    3.44
   1  -8  -1   53.14    4.00
   1  -8  -1   49.58    3.60
  -1  -8   1   47.47    3.12
   1  -8   0    0.24    0.80
  -1  -8   0    0.59    0.84
   1  -8   0    0.39    0.79
  -1  -8   0    1.19    0.85
   1  -8   1   21.83    2.50
  -1  -8  -1   26.56    2.71
  -1  -8  -1   28.79    2.60
   1  -8   2    2.14    1.02
  -1  -8  -2    0.91    0.79
  -1  -8  -2    3.06    1.26
   1  -8   3   42.15    3.38
  -1  -8  -3   51.67    3.69
  -1  -8  -3   44.49    3.21
  -1  -8  -4   17.79    2.10
  -1  -8  -4   19.45    2.12
  -1  -8  -5   32.89    2.65
  -1  -8  -6    4.01    1.16
  -1  -8  -7   32.29    2.42
  -1  -8  -8   27.81    2.12
  -1  -8  -8   31.82    2.17
   1  -7 -12  110.20    4.36
   1  -7 -11    1.38    0.90
   1  -7 -11    5.62    1.12
   1  -7 -10   13.48    2.06
   1  -7 -10   12.98    1.66
   1  -7 -10   15.16    2.00
   1  -7  -9   18.01    2.49
   1  -7  -9   18.99    2.20
   1  -7  -9   18.88    2.35
   1  -7  -9   15.75    2.00
   1  -7  -8    3.30    1.25
   1  -7  -8    3.22    1.54
   1  -7  -8    1.81    1.41
   1  -7  -8    1.22    1.16
   1  -7  -8    3.30    1.39
   1  -7  -8    1.83    1.22
   1  -7  -7   20.98    2.71
   1  -7  -7   21.31    2.67
   1  -7  -7   17.21    2.50
   1  -7  -7   25.52    3.22
   1  -7  -7   19.84    2.50
   1  -7  -7   22.65    2.99
   1  -7  -6   38.98    3.72
   1  -7  -6   34.58    3.53
   1  -7  -6   31.29    3.07
   1  -7  -6   26.40    3.30
   1  -7  -6   32.95    3.70
   1  -7  -6   24.88    2.88
   1  -7  -5    9.21    2.07
   1  -7  -5   10.09    1.87
   1  -7  -5    8.62    2.33
   1  -7  -5    5.18    1.62
  -1  -7   5    6.72    1.74
   1  -7  -5    9.56    2.00
   1  -7  -4  450.93   15.15
   1  -7  -4  402.08   13.62
  -1  -7   4  403.28   14.70
   1  -7  -4  405.71   14.95
   1  -7  -4  405.70   15.26
   1  -7  -4  386.99   14.94
   1  -7  -3   18.79    2.93
   1  -7  -3   17.99    2.45
   1  -7  -3   14.86    2.66
  -1  -7   3   20.85    3.16
   1  -7  -3   14.11    2.61
  -1  -7   3   16.70    2.60
   1  -7  -3   19.05    2.96
   1  -7  -2   23.18    3.25
   1  -7  -2   20.95    2.63
  -1  -7   2   17.73    2.76
  -1  -7   2   24.53    3.34
   1  -7  -2   21.43    3.24
   1  -7  -2   22.64    3.19
   1  -7  -2   26.17    3.33
   1  -7  -1    6.39    1.85
   1  -7  -1    3.60    1.66
   1  -7  -1    3.36    1.63
  -1  -7   1    3.06    1.48
  -1  -7   1    5.16    1.86
   1  -7  -1    4.48    1.76
   1  -7   0   90.77    6.04
   1  -7   0   87.74    6.30
   1  -7   0   88.28    6.29
  -1  -7   0   80.26    6.02
  -1  -7   0   81.06    5.75
   1  -7   0   78.84    5.81
   1  -7   1   14.26    2.53
   1  -7   1   15.63    2.81
   1  -7   1   13.72    2.69
  -1  -7  -1    9.02    2.29
  -1  -7  -1   11.71    2.49
   1  -7   1   11.67    2.42
   1  -7   2   30.81    3.39
  -1  -7  -2   30.69    3.69
  -1  -7  -2   33.62    3.94
   1  -7   2   33.20    3.76
   1  -7   2   26.37    3.41
   1  -7   3   34.50    3.43
  -1  -7  -3   36.13    3.85
   1  -7   3   41.40    4.18
  -1  -7  -3   34.71    3.86
  -1  -7  -3   31.69    3.85
  -1  -7  -3   40.36    4.20
   1  -7   4  234.51    9.47
  -1  -7  -4  270.86   10.93
   1  -7   4  235.37   10.56
  -1  -7  -4  242.36   11.00
  -1  -7  -4  235.10   10.77
  -1  -7  -4  245.89   10.78
  -1  -7  -5  129.53    7.02
  -1  -7  -5  120.51    6.94
  -1  -7  -5  120.18    7.29
   1  -7   5  114.53    6.82
  -1  -7  -5  108.96    6.96
  -1  -7  -5  109.62    6.72
  -1  -7  -6   12.41    2.18
  -1  -7  -6   10.86    2.12
   1  -7   6   11.29    2.18
  -1  -7  -6   11.27    2.36
  -1  -7  -6   11.66    2.35
  -1  -7  -6    9.23    2.10
  -1  -7  -7    6.50    1.82
  -1  -7  -7    3.97    1.75
   1  -7   7    6.36    1.72
  -1  -7  -7    8.06    2.06
  -1  -7  -7    5.47    1.71
  -1  -7  -7    4.16    1.32
  -1  -7  -8    4.71    1.38
  -1  -7  -8    4.42    1.38
  -1  -7  -8    6.74    1.86
  -1  -7  -9   22.17    2.68
  -1  -7  -9   23.42    2.61
  -1  -7 -10   35.19    3.14
  -1  -7 -10   36.34    2.87
  -1  -7 -11    4.20    1.12
  -1  -7 -12  102.51    4.44
   1  -6 -15    4.32    0.90
   1  -6 -14   14.86    1.82
   1  -6 -13   16.22    1.91
   1  -6 -13   18.34    2.20
   1  -6 -12   19.21    2.42
   1  -6 -12   12.76    2.19
   1  -6 -12   19.07    2.72
   1  -6 -12   16.80    2.37
   1  -6 -11  148.54    7.28
   1  -6 -11  141.39    7.26
   1  -6 -11  155.30    7.90
   1  -6 -11  135.00    7.70
   1  -6 -10   13.22    2.05
   1  -6 -10   16.30    2.54
   1  -6 -10   16.97    2.85
   1  -6 -10   15.16    2.47
   1  -6 -10   16.62    2.85
   1  -6 -10   16.67    2.88
   1  -6 -10   11.13    2.03
   1  -6  -9   58.46    4.46
   1  -6  -9   54.13    5.03
   1  -6  -9   56.55    4.18
   1  -6  -9   62.76    4.92
   1  -6  -9   56.04    4.96
   1  -6  -9   54.92    4.66
   1  -6  -9   61.95    5.34
   1  -6  -9   52.50    4.56
   1  -6  -8   43.38    4.65
   1  -6  -8   44.59    4.32
   1  -6  -8   46.02    4.11
   1  -6  -8   39.16    3.99
   1  -6  -8   40.63    4.50
   1  -6  -8   47.99    4.34
   1  -6  -8   49.30    4.65
   1  -6  -7   34.90    3.89
   1  -6  -7   33.47    4.10
   1  -6  -7   31.02    3.40
   1  -6  -7   34.92    3.85
   1  -6  -7   31.61    3.74
   1  -6  -7   30.79    3.95
   1  -6  -6   24.77    3.28
   1  -6  -6   22.06    3.37
   1  -6  -6   29.00    3.57
  -1  -6   6   20.72    6.86
   1  -6  -6   24.78    3.30
   1  -6  -6   28.85    3.91
   1  -6  -5    7.11    1.78
   1  -6  -5    5.80    2.04
   1  -6  -5    8.90    2.32
  -1  -6   5   13.21    6.60
   1  -6  -5   12.57    2.85
   1  -6  -5    7.40    2.10
   1  -6  -4  147.51    8.01
   1  -6  -4  148.53    8.78
   1  -6  -4  161.97    8.74
  -1  -6   4  145.92   17.23
   1  -6  -4  161.47    9.01
   1  -6  -4  164.33    8.91
   1  -6  -3   36.32    4.08
   1  -6  -3   41.09    4.24
   1  -6  -3   48.16    9.51
  -1  -6   3   49.69   11.01
   1  -6  -3   34.52    3.97
  -1  -6   3   34.97    3.76
   1  -6  -3   36.15    4.22
   1  -6  -2   28.76    3.74
  -1  -6   2   28.11    3.26
  -1  -6   2   26.14    2.83
   1  -6  -2   15.24    5.57
  -1  -6   2   20.02    7.12
   1  -6  -2   30.73    3.98
  -1  -6   2   28.62    3.41
   1  -6  -1    0.19    1.28
  -1  -6   1   -0.48    1.25
  -1  -6   1    1.18    1.08
  -1  -6   1    0.77    3.21
   1  -6  -1    3.69    4.00
  -1  -6   1    2.41    1.59
   1  -6  -1    2.00    1.64
  -1  -6   0  100.01    6.26
   1  -6   0  101.03    6.76
  -1  -6   0   98.43    5.78
  -1  -6   0   78.29   12.91
   1  -6   0  102.91   14.35
  -1  -6   0  100.22    6.65
   1  -6   0   97.85    6.79
  -1  -6   0  104.80    7.05
   1  -6   1  470.16   16.78
  -1  -6  -1  445.01   15.79
  -1  -6  -1  483.41   15.42
  -1  -6  -1  476.67   31.92
   1  -6   1  412.69   29.69
  -1  -6  -1  459.89   16.84
  -1  -6  -1  460.14   16.57
  -1  -6  -2   13.83    2.35
   1  -6   2   16.93    2.74
  -1  -6  -2   19.55    2.64
   1  -6   2   11.77    5.89
  -1  -6  -2   19.78    3.19
  -1  -6  -2   18.32    2.82
  -1  -6  -3  230.99   10.55
   1  -6   3  235.87   10.90
  -1  -6  -3  247.91   10.24
   1  -6   3  228.18   21.88
  -1  -6  -3  240.22   11.16
  -1  -6  -3  253.91   11.58
  -1  -6  -4   87.98    6.14
   1  -6   4   92.50    6.43
  -1  -6  -4  100.43    6.10
   1  -6   4   97.88   14.64
  -1  -6  -4   88.90    6.58
  -1  -6  -4   97.65    6.81
  -1  -6  -5   23.00    2.77
   1  -6   5   14.51    2.67
  -1  -6  -5   13.35    2.78
  -1  -6  -5   14.54    2.72
  -1  -6  -5   18.55    2.74
   1  -6   5   12.32    5.41
  -1  -6  -5   20.43    3.08
  -1  -6  -5   16.57    2.78
  -1  -6  -6   47.16    3.97
  -1  -6  -6   44.79    4.37
  -1  -6  -6   50.90    4.65
   1  -6   6   44.12    4.40
  -1  -6  -6   51.35    4.75
  -1  -6  -6   57.06    4.61
  -1  -6  -6   51.21    4.91
  -1  -6  -6   45.15    4.61
  -1  -6  -7  102.82    6.01
  -1  -6  -7  113.76    7.31
   1  -6   7  108.74    7.03
  -1  -6  -7  101.45    6.89
  -1  -6  -7  119.20    7.06
  -1  -6  -7  115.92    6.73
  -1  -6  -7  121.90    7.19
   1  -6   7  108.00   15.20
  -1  -6  -7  123.32    7.72
  -1  -6  -7  111.90    7.30
  -1  -6  -8    5.26    1.70
  -1  -6  -8    3.35    1.47
  -1  -6  -8    4.07    1.34
  -1  -6  -8    5.54    1.96
  -1  -6  -8    4.03    1.80
  -1  -6  -8    6.29    1.91
   1  -6   8    4.50    1.81
  -1  -6  -8    4.08    1.73
  -1  -6  -8    4.03    1.82
  -1  -6  -9   41.23    3.92
  -1  -6  -9   45.60    3.99
  -1  -6  -9   42.37    4.36
  -1  -6  -9   40.10    3.52
  -1  -6  -9   36.21    3.96
  -1  -6  -9   35.12    4.14
   1  -6   9   36.07    3.95
  -1  -6  -9   31.24    3.65
  -1  -6 -10    0.90    1.05
  -1  -6 -10    1.50    1.12
  -1  -6 -10    1.93    1.43
  -1  -6 -10    1.80    1.26
  -1  -6 -10   -0.06    1.09
  -1  -6 -10   -2.44    1.97
  -1  -6 -11   21.61    2.77
  -1  -6 -11   14.43    2.14
  -1  -6 -11   16.39    2.45
  -1  -6 -11   18.02    2.78
  -1  -6 -11   18.17    2.23
  -1  -6 -11   15.69    2.57
  -1  -6 -12    3.77    1.40
  -1  -6 -12    1.89    1.03
  -1  -6 -12    2.77    0.94
  -1  -6 -12    2.87    1.52
  -1  -6 -12    2.09    1.35
  -1  -6 -13   37.92    3.14
  -1  -6 -13   36.46    3.14
  -1  -6 -14    8.09    1.40
   1  -5 -17   -1.57    0.91
   1  -5 -16  161.26    6.80
   1  -5 -15   36.86    3.22
   1  -5 -15   41.54    3.54
   1  -5 -14  220.22    8.62
   1  -5 -14  231.94    9.48
   1  -5 -14  231.19   10.02
   1  -5 -14  242.33    9.85
   1  -5 -13   86.52    5.30
   1  -5 -13   91.67    5.75
   1  -5 -13   94.08    6.55
   1  -5 -13   97.25    6.38
   1  -5 -13   89.53    6.01
   1  -5 -13   91.64    5.95
   1  -5 -12   47.84    4.05
   1  -5 -12   47.86    4.16
   1  -5 -12   43.27    4.28
   1  -5 -12   47.01    4.50
   1  -5 -12   45.97    4.63
   1  -5 -12   38.72    4.36
   1  -5 -11    0.54    1.14
   1  -5 -11    1.02    1.47
   1  -5 -11   -0.05    1.32
   1  -5 -11   -0.25    1.35
   1  -5 -11    2.26    0.97
   1  -5 -11    1.90    1.54
   1  -5 -11   -0.07    1.42
   1  -5 -10  160.68    8.72
   1  -5 -10  160.21    8.62
   1  -5 -10  176.67    8.53
   1  -5 -10  158.73    8.02
   1  -5 -10  149.65    7.35
   1  -5 -10  149.12    8.99
   1  -5 -10  165.48    9.12
   1  -5 -10  140.38    7.67
  -1  -5  10  123.31   15.24
  -1  -5  10  145.72   16.83
   1  -5  -9   12.77    2.74
   1  -5  -9   14.33    2.88
   1  -5  -9   13.97    2.81
   1  -5  -9   14.25    2.60
   1  -5  -9   16.01    2.38
   1  -5  -9   13.23    2.27
  -1  -5   9   10.30    4.39
   1  -5  -9   12.13    2.35
   1  -5  -9   15.05    2.92
   1  -5  -8    3.09    1.55
   1  -5  -8    1.67    1.18
   1  -5  -8    2.19    1.94
   1  -5  -8    1.89    1.39
   1  -5  -8    2.01    1.21
  -1  -5   8    3.75    3.42
   1  -5  -8    3.71    1.60
   1  -5  -8    0.88    1.50
   1  -5  -7   68.04    5.27
   1  -5  -7   69.06    5.72
   1  -5  -7   72.79    5.48
   1  -5  -7   70.93    4.89
  -1  -5   7   57.61   11.29
  -1  -5   7   50.87    9.76
  -1  -5   7   52.19    9.89
   1  -5  -7   66.93    5.57
   1  -5  -7   73.89    5.40
   1  -5  -6  211.50    9.85
   1  -5  -6  235.32   10.87
   1  -5  -6  222.86    9.32
   1  -5  -6  254.12   10.54
  -1  -5   6  193.60   19.57
  -1  -5   6  196.61   18.76
  -1  -5   6  198.47   19.17
   1  -5  -6  251.77   11.05
   1  -5  -6  231.30   10.27
  -1  -5   5   15.61    2.42
   1  -5  -5   15.24    2.71
   1  -5  -5   14.90    2.13
   1  -5  -5   14.46    2.50
  -1  -5   5    9.52    5.00
  -1  -5   5   18.16    5.70
   1  -5  -5   17.85    3.08
   1  -5  -5   17.36    2.69
   1  -5  -4  110.57    6.85
  -1  -5   4   90.46    5.59
   1  -5  -4   94.52    5.28
   1  -5  -4   85.78   11.74
  -1  -5   4   97.35   13.12
  -1  -5   4   84.65   12.60
   1  -5  -4  101.22    6.63
  -1  -5   3    8.40    1.66
   1  -5  -3    7.42    1.91
   1  -5  -3    8.41    1.57
  -1  -5   3    9.56    4.79
   1  -5  -3    9.14    4.26
  -1  -5   3    9.08    5.24
   1  -5  -3    6.70    2.11
  -1  -5   2   40.50    9.08
  -1  -5   2   37.72    8.11
   1  -5  -2   36.61    8.00
  -1  -5   2   31.86    3.17
   1  -5  -2   36.59    3.82
   1  -5  -2   38.48    4.01
   1  -5  -1  102.92   12.93
  -1  -5   1   94.54   12.21
  -1  -5   1   91.35   12.53
   1  -5  -1  108.85    6.52
  -1  -5   1   91.79    5.61
   1  -5   0   -0.86    2.97
  -1  -5   0    5.70    3.92
   1  -5   0    0.40    3.24
  -1  -5   0    0.13    0.93
   1  -5   0    2.10    1.47
  -1  -5   0    2.24    1.65
   1  -5   1   27.25    3.25
  -1  -5  -1   22.49    2.79
  -1  -5  -1   22.19    2.58
  -1  -5  -1   14.27    5.34
   1  -5   1   22.25    6.48
   1  -5   1   25.43    7.13
  -1  -5  -1   24.26    3.11
  -1  -5  -2  422.09   14.60
   1  -5   2  423.93   15.01
  -1  -5  -2  443.71   14.34
   1  -5   2  428.82   28.02
  -1  -5  -2  447.00   28.10
   1  -5   2  435.78   27.96
  -1  -5  -2  434.64   15.12
  -1  -5  -2  458.22   15.64
   1  -5   3    1.48    1.29
  -1  -5  -3    2.85    1.32
  -1  -5  -3    0.44    1.12
  -1  -5  -3    4.75    1.82
  -1  -5  -3    4.24    1.64
  -1  -5  -4  158.33    7.56
  -1  -5  -4  165.18    8.27
  -1  -5  -4  167.56    7.91
   1  -5   4  166.37   17.48
  -1  -5  -4  167.11    8.62
  -1  -5  -4  174.40    8.75
  -1  -5  -5   10.66    1.96
  -1  -5  -5   11.87    2.43
  -1  -5  -5   12.13    2.26
   1  -5   5   17.15    5.95
  -1  -5  -5   13.24    2.65
  -1  -5  -5   11.73    2.50
  -1  -5  -6  106.43    6.21
  -1  -5  -6  109.93    6.82
  -1  -5  -6  112.69    6.59
   1  -5   6   95.00   12.64
   1  -5   6   87.10   13.45
   1  -5   6  105.87    6.36
  -1  -5  -6  113.40    6.99
  -1  -5  -6  111.86    7.16
  -1  -5  -7    9.21    2.00
  -1  -5  -7   10.85    2.27
  -1  -5  -7    7.18    1.85
  -1  -5  -7   11.53    2.36
  -1  -5  -7    9.29    2.24
   1  -5   7    7.98    2.71
   1  -5   7    8.12    4.14
  -1  -5  -7    8.18    2.24
  -1  -5  -7    7.38    2.20
   1  -5   7    7.72    1.85
   1  -5   8   58.29    9.76
  -1  -5  -8   85.60    5.61
  -1  -5  -8   79.84    6.02
  -1  -5  -8   79.89    5.53
  -1  -5  -8   74.34    5.52
  -1  -5  -8   73.66    5.72
  -1  -5  -8   76.48    5.37
  -1  -5  -8   79.29    5.95
   1  -5   8   69.61    5.59
   1  -5   8   78.82    5.69
  -1  -5  -8   71.14    5.88
  -1  -5  -9  100.72    6.95
  -1  -5  -9  104.13    6.10
  -1  -5  -9   95.27    6.19
  -1  -5  -9  101.91    6.97
  -1  -5  -9  107.97    6.87
   1  -5   9  100.13    6.72
  -1  -5  -9   98.13    6.96
   1  -5   9   85.24    6.43
  -1  -5  -9  100.39    6.48
  -1  -5  -9  106.84    6.45
   1  -5  10  177.95   19.09
  -1  -5 -10  224.33   10.15
  -1  -5 -10  223.49    9.57
  -1  -5 -10  217.82    9.79
  -1  -5 -10  209.88   10.31
   1  -5  10  193.18   10.33
  -1  -5 -10  206.72   10.37
  -1  -5 -10  205.84    9.89
   1  -5  10  202.19   10.18
  -1  -5 -10  211.63   10.59
   1  -5  11   11.84    4.28
  -1  -5 -11    7.63    2.14
  -1  -5 -11   10.44    2.25
  -1  -5 -11   12.25    2.97
   1  -5  11    8.78    2.47
   1  -5  11    5.34    1.87
  -1  -5 -11    9.38    2.30
  -1  -5 -11    8.40    2.45
  -1  -5 -11   10.80    2.06
  -1  -5 -11   10.46    2.16
  -1  -5 -12   47.98    4.08
  -1  -5 -12   53.64    4.89
   1  -5  12   39.78    4.30
   1  -5  12   33.96    4.20
  -1  -5 -12   47.66    4.76
  -1  -5 -12   44.71    4.52
  -1  -5 -12   44.09    4.08
  -1  -5 -12   39.71    3.47
  -1  -5 -12   46.32    4.30
  -1  -5 -13  114.33    6.35
  -1  -5 -13  110.02    6.18
  -1  -5 -13  113.40    6.83
  -1  -5 -13  106.04    6.83
   1  -5  13   92.97    6.63
  -1  -5 -13  107.47    6.90
  -1  -5 -13  111.70    6.66
  -1  -5 -14  200.32    8.23
  -1  -5 -14  198.48    8.34
  -1  -5 -14  192.00    9.20
  -1  -5 -14  192.60    8.84
  -1  -5 -15   13.88    2.16
  -1  -5 -15   10.38    1.70
  -1  -5 -16   -0.98    0.77
  -1  -5 -16   -1.09    0.78
  -1  -5 -17  167.94    6.12
   1  -4 -19   -0.57    0.70
   1  -4 -18   37.43    2.99
   1  -4 -17   38.77    3.47
   1  -4 -17   32.97    3.20
  -1  -4  17   33.45    3.19
   1  -4 -16    0.39    1.00
   1  -4 -16    1.30    1.31
   1  -4 -16   -0.83    1.03
   1  -4 -15   65.22    5.10
   1  -4 -15   76.47    5.52
   1  -4 -15   59.16    5.18
   1  -4 -15   70.12    5.20
  -1  -4  15   62.22    4.52
   1  -4 -14   52.78    4.60
   1  -4 -14   50.74    3.92
   1  -4 -14   50.44    4.87
   1  -4 -14   50.02    4.60
  -1  -4  14   44.35    4.13
   1  -4 -14   57.55    4.90
   1  -4 -13  111.20    6.28
   1  -4 -13  125.07    7.28
   1  -4 -13  114.01    6.96
   1  -4 -13  127.20    7.55
  -1  -4  13  106.22    6.64
   1  -4 -13  124.49    7.51
   1  -4 -13  100.60    7.19
   1  -4 -12   28.87    3.93
   1  -4 -12   23.52    2.92
   1  -4 -12   28.19    3.42
  -1  -4  12   22.94    3.01
   1  -4 -12   26.74    3.56
   1  -4 -12   27.48    3.61
   1  -4 -12   22.42    3.34
   1  -4 -11    1.38    1.38
   1  -4 -11    0.73    1.75
   1  -4 -11    2.01    1.37
   1  -4 -11    0.65    1.18
  -1  -4  11    2.46    1.19
   1  -4 -11    1.49    1.38
   1  -4 -11    2.96    1.65
   1  -4 -11    0.76    0.97
   1  -4 -10  309.10   12.82
   1  -4 -10  324.67   12.80
   1  -4 -10  327.42   11.26
   1  -4 -10  350.61   12.46
   1  -4 -10  331.42   12.57
  -1  -4  10  303.60   24.84
  -1  -4  10  296.00   22.01
  -1  -4  10  350.46   25.49
   1  -4 -10  319.56   11.79
   1  -4 -10  333.09   13.37
   1  -4 -10  313.28   13.44
  -1  -4  10  303.95   11.42
   1  -4  -9  472.98   16.61
   1  -4  -9  485.65   16.51
   1  -4  -9  505.25   15.14
   1  -4  -9  517.34   16.23
   1  -4  -9  493.51   16.12
  -1  -4   9  467.15   29.45
  -1  -4   9  438.06   29.88
  -1  -4   9  449.72   26.91
   1  -4  -9  486.04   16.89
   1  -4  -9  495.91   15.81
   1  -4  -9  503.34   17.59
   1  -4  -8  166.65    8.44
   1  -4  -8  184.78    8.33
   1  -4  -8  182.01    8.42
  -1  -4   8  168.92   17.04
  -1  -4   8  184.40   17.60
  -1  -4   8  182.71   15.99
   1  -4  -8  193.20    9.17
   1  -4  -8  189.59    8.37
   1  -4  -8  191.69    9.39
   1  -4  -7  161.48    7.96
   1  -4  -7  175.41    7.78
   1  -4  -7  177.98    8.03
  -1  -4   7  194.70   17.63
  -1  -4   7  169.50   16.31
   1  -4  -7  170.47    7.90
   1  -4  -7  172.24    8.48
   1  -4  -7  182.56    8.84
   1  -4  -6   26.16    2.96
   1  -4  -6   27.55    2.70
   1  -4  -6   28.65    3.02
  -1  -4   6   24.28    6.17
   1  -4  -6   27.83    2.99
   1  -4  -6   27.16    3.25
   1  -4  -6   23.12    2.91
   1  -4  -5   23.63    2.45
  -1  -4   5   18.48    5.05
   1  -4  -5   25.55    2.97
   1  -4  -5   22.74    2.77
   1  -4  -5   25.13    3.10
   1  -4  -4   26.87    2.53
   1  -4  -4   32.69    3.32
  -1  -4   4   33.75    6.77
   1  -4  -4   25.83    5.80
  -1  -4   4   29.97    6.29
   1  -4  -4   27.97    3.09
   1  -4  -3  381.53   11.82
   1  -4  -3  373.86   20.42
   1  -4  -3  402.35   13.27
  -1  -4   3  390.25   23.24
   1  -4  -3  398.05   22.84
   1  -4  -3  394.84   13.17
   1  -4  -2   90.05    5.39
  -1  -4   2   89.18    4.83
   1  -4  -2   96.76   10.59
  -1  -4   2   83.49   10.28
  -1  -4   2   90.33   10.65
   1  -4  -2   99.99   10.95
   1  -4  -2   87.91    4.41
   1  -4  -2   94.06    9.06
  -1  -4   1 1093.46   26.76
   1  -4  -1 1075.68   27.71
   1  -4  -1 1020.17   33.28
  -1  -4   1 1094.81   42.09
  -1  -4   1 1115.58   41.74
   1  -4  -1 1017.68   40.33
   1  -4  -1 1126.65   41.66
   1  -4  -1 1037.05   25.71
  -1  -4   0  238.06    8.15
   1  -4   0  279.98   10.04
  -1  -4   0  278.43    9.44
   1  -4   0  292.45   17.69
  -1  -4   0  268.06   18.43
  -1  -4   0  250.57   17.97
   1  -4   0  295.88   19.11
  -1  -4   0  265.41   13.13
  -1  -4   0  249.42   13.91
  -1  -4  -1   88.79    4.85
   1  -4   1   94.99   10.20
  -1  -4  -1   83.72    9.96
   1  -4   1   79.31    7.86
   1  -4   1   86.05   10.29
   1  -4   1   80.25    3.82
  -1  -4  -2   83.24    4.76
  -1  -4  -2   83.51    5.03
   1  -4   2   74.46    3.98
  -1  -4  -2   84.61   10.34
   1  -4   2   86.08   10.12
   1  -4   2   81.88    8.50
   1  -4   2   83.41   10.26
   1  -4   2   80.49    7.26
   1  -4   3  109.67    9.42
  -1  -4  -3   81.69    9.68
  -1  -4  -3  108.48    5.42
  -1  -4  -3  104.16    5.56
   1  -4   3   95.10   11.18
   1  -4   3   90.97   10.74
   1  -4   3  100.28    9.93
  -1  -4  -3  106.40   11.61
  -1  -4  -3   97.88    5.64
  -1  -4  -3   99.95    5.67
   1  -4   3  102.22    5.04
   1  -4   4  104.14   10.14
  -1  -4  -4  101.00    5.46
  -1  -4  -4  102.16    5.67
   1  -4   4  104.46   10.62
   1  -4   4  115.55   12.51
   1  -4   4   90.56   10.98
  -1  -4  -4   95.86    5.68
  -1  -4  -4  109.82    5.97
   1  -4   4  101.99    5.38
  -1  -4  -5  214.60    8.71
   1  -4   5  232.52   16.67
  -1  -4  -5  238.94    9.16
  -1  -4  -5  238.58    9.61
   1  -4   5  229.85   17.07
  -1  -4  -5  243.31    9.77
  -1  -4  -5  238.25    9.67
  -1  -4  -6   21.85    2.55
   1  -4   6   24.14    5.51
  -1  -4  -6   24.30    2.87
  -1  -4  -6   25.55    3.00
   1  -4   6   24.39    5.69
  -1  -4  -6   25.06    3.16
  -1  -4  -6   22.02    2.84
  -1  -4  -7    4.74    1.53
   1  -4   7   10.50    4.64
  -1  -4  -7    5.56    1.61
  -1  -4  -7    3.11    1.25
  -1  -4  -7    5.36    1.66
   1  -4   7    5.67    3.54
  -1  -4  -7    3.65    1.48
  -1  -4  -7    5.81    2.08
  -1  -4  -8   -0.43    1.01
  -1  -4  -8   -0.25    1.22
   1  -4   8    3.58    2.91
  -1  -4  -8   -1.44    1.46
  -1  -4  -8    1.48    1.20
  -1  -4  -8   -0.60    0.97
  -1  -4  -8    1.55    1.36
   1  -4   8    1.88    3.48
   1  -4   8    0.70    1.81
  -1  -4  -8   -0.75    1.37
  -1  -4  -8   -1.12    1.86
  -1  -4  -9  134.82    7.62
  -1  -4  -9  123.11    6.92
   1  -4   9  132.31   15.74
  -1  -4  -9  131.98    7.30
  -1  -4  -9  136.17    6.84
  -1  -4  -9  128.32    6.47
  -1  -4  -9  120.04    7.38
   1  -4   9  101.27   13.53
   1  -4   9  110.58   11.42
  -1  -4  -9  128.22    7.15
  -1  -4  -9  142.10    7.89
   1  -4  10  235.56   21.49
  -1  -4 -10  232.61    9.07
  -1  -4 -10  232.08   10.59
  -1  -4 -10  218.64    9.97
  -1  -4 -10  230.71   10.17
  -1  -4 -10  230.62   10.85
  -1  -4 -10  231.44   10.85
  -1  -4 -10  239.23    9.65
  -1  -4 -10  248.03   10.68
   1  -4  11  137.12   17.00
  -1  -4 -11  139.73    8.06
  -1  -4 -11  147.54    7.87
  -1  -4 -11  141.62    8.30
  -1  -4 -11  143.20    7.68
  -1  -4 -11  146.53    8.38
  -1  -4 -11  145.13    8.17
  -1  -4 -11  139.98    6.96
   1  -4  12   96.80   14.64
  -1  -4 -12  114.04    6.07
  -1  -4 -12  132.33    7.70
  -1  -4 -12  110.17    7.16
  -1  -4 -12  121.54    7.17
  -1  -4 -12  112.70    6.66
  -1  -4 -12  128.01    7.89
  -1  -4 -12  112.02    7.49
  -1  -4 -13   19.66    2.85
   1  -4  13    5.89    4.02
  -1  -4 -13   14.54    2.69
  -1  -4 -13   11.72    2.42
  -1  -4 -13   20.92    3.41
  -1  -4 -13   20.92    3.04
  -1  -4 -13   16.87    2.59
  -1  -4 -13   14.16    2.77
  -1  -4 -14   22.61    2.89
  -1  -4 -14   13.03    2.65
   1  -4  14   13.75    2.27
  -1  -4 -14   17.56    2.81
  -1  -4 -14   17.83    2.60
   1  -4  14   19.41    3.41
  -1  -4 -14   15.48    2.98
  -1  -4 -15   29.55    2.81
  -1  -4 -15   29.31    3.50
  -1  -4 -15   24.99    3.26
  -1  -4 -15   26.87    3.22
  -1  -4 -15   28.46    3.40
   1  -4  15   25.66    3.66
   1  -4  16  152.89    7.43
  -1  -4 -16  175.44    8.40
  -1  -4 -16  172.06    7.82
  -1  -4 -16  171.09    8.25
   1  -4  17   58.09    4.13
  -1  -4 -17   70.54    4.35
  -1  -4 -17   69.89    4.25
  -1  -4 -17   63.33    4.48
  -1  -4 -18   32.44    2.52
  -1  -4 -18   30.79    2.52
   1  -3 -20  158.14    5.89
   1  -3 -20  142.11    5.36
   1  -3 -19    1.47    1.05
  -1  -3  19    2.64    1.05
   1  -3 -19    2.10    1.22
  -1  -3  19    2.39    1.02
  -1  -3  18   12.35    2.03
   1  -3 -18   17.54    2.60
   1  -3 -18   14.70    2.39
  -1  -3  18   14.27    2.40
   1  -3 -17    3.08    1.10
   1  -3 -17    1.89    1.14
  -1  -3  17    1.64    1.22
   1  -3 -17    2.40    1.55
   1  -3 -17    4.03    1.28
   1  -3 -17    3.29    1.22
  -1  -3  17    0.10    1.37
   1  -3 -16    0.44    1.36
   1  -3 -16    1.68    1.05
  -1  -3  16    0.51    1.10
   1  -3 -16    2.67    1.16
   1  -3 -16    1.96    1.91
   1  -3 -16   -1.53    1.48
  -1  -3  16    0.21    1.17
  -1  -3  15  138.14    7.23
   1  -3 -15  146.68    7.20
   1  -3 -15  130.74    7.79
   1  -3 -15  139.68    7.62
   1  -3 -15  129.90    8.00
  -1  -3  15  115.24    7.27
   1  -3 -15  143.46    8.07
  -1  -3  14  350.42   13.01
   1  -3 -14  365.24   14.16
   1  -3 -14  347.51   12.12
   1  -3 -14  362.76   14.05
   1  -3 -14  366.45   12.91
   1  -3 -14  342.84   13.53
   1  -3 -14  351.12   14.47
  -1  -3  14  345.46   13.80
   1  -3 -13  119.07    7.34
   1  -3 -13  129.91    6.53
  -1  -3  13  115.10    7.12
   1  -3 -13  118.70    7.78
   1  -3 -13  125.48    7.38
   1  -3 -13  120.21    6.73
   1  -3 -13  114.88    6.87
   1  -3 -13  124.85    7.50
  -1  -3  13  117.79    6.51
   1  -3 -12  157.44    8.43
   1  -3 -12  159.49    7.71
   1  -3 -12  158.09    8.14
   1  -3 -12  160.22    7.46
   1  -3 -12  168.28    8.56
  -1  -3  12  124.61   15.94
   1  -3 -12  163.54    8.58
   1  -3 -12  150.12    8.62
  -1  -3  12  145.78    8.05
  -1  -3  12  158.52    7.58
   1  -3 -11    4.47    1.57
   1  -3 -11    4.79    1.51
   1  -3 -11    4.88    1.66
   1  -3 -11    8.26    2.02
   1  -3 -11    6.23    1.61
  -1  -3  11    5.26    2.59
  -1  -3  11   -0.85    4.71
   1  -3 -11    5.55    1.42
   1  -3 -11    4.77    1.58
   1  -3 -11    5.04    1.85
  -1  -3  11    3.32    1.49
   1  -3 -10   37.87    3.79
   1  -3 -10   40.33    3.81
   1  -3 -10   38.24    3.43
   1  -3 -10   42.65    3.56
   1  -3 -10   38.44    3.72
  -1  -3  10   35.46    7.90
  -1  -3  10   30.93    6.73
   1  -3 -10   35.56    3.06
   1  -3 -10   35.89    3.69
   1  -3 -10   35.02    3.81
  -1  -3  10   32.90    3.08
   1  -3  -9   11.38    1.88
   1  -3  -9    9.79    2.13
   1  -3  -9    8.62    1.81
   1  -3  -9   10.22    1.96
   1  -3  -9   11.26    2.02
  -1  -3   9    5.05    3.66
  -1  -3   9   10.54    3.87
   1  -3  -9   11.00    1.78
   1  -3  -9    9.43    1.99
   1  -3  -9   11.44    2.24
   1  -3  -8   13.96    2.15
   1  -3  -8   12.56    1.96
   1  -3  -8   15.11    2.21
   1  -3  -8   14.47    2.08
  -1  -3   8   11.69    4.52
  -1  -3   8   13.32    3.96
  -1  -3   8   10.98    3.69
   1  -3  -8   12.35    2.24
   1  -3  -8   13.58    1.95
   1  -3  -8   13.99    1.68
   1  -3  -8   10.46    2.01
   1  -3  -7  239.12    9.57
   1  -3  -7  273.44    9.47
   1  -3  -7  259.71    9.40
  -1  -3   7  272.73   16.99
  -1  -3   7  281.61   18.88
   1  -3  -7  255.28    9.08
   1  -3  -7  262.36    9.83
   1  -3  -7  269.05   10.17
   1  -3  -6   43.16    3.21
   1  -3  -6   41.16    3.06
   1  -3  -6   47.27    3.66
  -1  -3   6   46.48    7.23
   1  -3  -6   38.75    3.31
   1  -3  -6   45.01    3.28
   1  -3  -5  128.09    5.53
   1  -3  -5  136.58   11.91
   1  -3  -5  135.48    6.30
  -1  -3   5  139.24   12.17
   1  -3  -5  142.30    6.27
   1  -3  -4  359.85   11.02
   1  -3  -4  384.17   19.80
   1  -3  -4  402.15   12.16
  -1  -3   4  393.04   20.24
  -1  -3   4  403.37   21.02
   1  -3  -4  406.49   19.79
   1  -3  -4  390.89   12.00
   1  -3  -3   90.38    4.04
   1  -3  -3   92.02    4.70
  -1  -3   3   83.69    8.66
   1  -3  -3   95.34    9.00
  -1  -3   3   88.07    9.06
   1  -3  -3   87.88    2.89
  -1  -3   3   81.46    4.03
   1  -3  -3   88.06    8.27
   1  -3  -2  136.81    5.83
   1  -3  -2  137.61   10.93
  -1  -3   2  140.48   11.19
  -1  -3   2  139.13   11.10
   1  -3  -2  131.45   10.39
   1  -3  -2  133.22    4.11
  -1  -3   2  134.96    6.48
   1  -3  -2  138.10    9.61
   1  -3  -1  188.10    7.16
  -1  -3   1  206.55   13.59
   1  -3  -1  203.73   11.84
   1  -3  -1  202.43   13.01
   1  -3  -1  190.63    5.59
   1  -3  -1  203.48   10.70
   1  -3  -1  170.56    6.16
  -1  -3   1  189.71    8.91
  -1  -3   0   46.75    2.89
   1  -3   0   46.16    4.32
   1  -3   0   46.97    3.94
  -1  -3   0   55.31    6.90
   1  -3   0   53.03    6.20
  -1  -3   0   52.48    7.08
   1  -3   0   46.70    6.45
   1  -3   0   49.70    2.48
  -1  -3   0   42.80    1.75
  -1  -3  -1  527.85   13.89
   1  -3   1  493.38   15.10
   1  -3   1  531.07   18.32
  -1  -3  -1  473.95   13.00
  -1  -3  -1  504.81   22.83
  -1  -3  -1  528.46   23.06
   1  -3   1  536.34   23.43
   1  -3   1  546.92   22.35
   1  -3   1  532.59   13.23
  -1  -3  -2    1.10    0.94
   1  -3   2    2.30    1.78
  -1  -3  -2   -0.17    0.73
  -1  -3  -2    0.21    2.47
   1  -3   2    3.81    2.63
  -1  -3  -2    0.05    0.98
   1  -3   2    0.75    0.75
  -1  -3  -3  500.78   14.11
  -1  -3  -3  530.65   14.14
  -1  -3  -3  473.83   13.12
   1  -3   3  545.04   23.78
  -1  -3  -3  537.59   23.71
   1  -3   3  560.74   22.34
  -1  -3  -3  516.90   14.41
  -1  -3  -4   36.66    2.86
  -1  -3  -4   38.22    2.82
  -1  -3  -4   33.13    2.35
   1  -3   4   35.06    5.52
   1  -3   4   36.72    5.97
  -1  -3  -4   38.11    3.00
  -1  -3  -4   33.24    2.87
  -1  -3  -5   67.84    4.15
  -1  -3  -5   70.55    4.02
  -1  -3  -5   60.26    3.45
   1  -3   5   64.89    8.05
   1  -3   5   71.16    8.71
  -1  -3  -5   69.74    4.15
  -1  -3  -5   72.35    4.31
  -1  -3  -6 2085.37   48.04
  -1  -3  -6 2097.77   47.59
  -1  -3  -6 1967.19   46.53
   1  -3   6 2164.83   64.86
   1  -3   6 2100.34   62.89
  -1  -3  -6 2024.38   47.97
  -1  -3  -6 2092.05   47.75
  -1  -3  -7    0.21    0.83
  -1  -3  -7    0.53    1.05
  -1  -3  -7   -0.68    1.00
  -1  -3  -7    0.57    0.78
   1  -3   7    0.53    1.65
   1  -3   7    0.17    2.28
   1  -3   7    0.78    3.65
  -1  -3  -7   -0.10    1.19
  -1  -3  -7    0.72    1.33
  -1  -3  -8  537.93   16.64
  -1  -3  -8  525.46   16.30
   1  -3   8  558.75   14.72
  -1  -3  -8  551.69   15.55
  -1  -3  -8  566.15   17.08
  -1  -3  -8  574.03   15.91
  -1  -3  -8  559.14   16.68
  -1  -3  -8  540.06   15.92
   1  -3   8  533.24   28.73
   1  -3   8  547.48   24.27
   1  -3   8  551.93   29.29
  -1  -3  -8  544.18   16.98
  -1  -3  -8  546.17   16.34
  -1  -3  -9  521.77   16.38
  -1  -3  -9  531.57   16.74
   1  -3   9  517.66   14.44
  -1  -3  -9  534.74   15.17
  -1  -3  -9  507.87   15.78
  -1  -3  -9  538.50   16.73
  -1  -3  -9  554.33   15.60
   1  -3   9  511.95   24.22
   1  -3   9  500.53   29.52
  -1  -3  -9  530.80   16.30
  -1  -3  -9  540.44   17.12
  -1  -3  -9  549.76   17.18
  -1  -3 -10  584.01   18.41
  -1  -3 -10  574.34   18.14
  -1  -3 -10  604.42   18.55
  -1  -3 -10  613.12   16.96
  -1  -3 -10  566.83   17.56
   1  -3  10  539.80   26.03
   1  -3  10  563.16   32.55
  -1  -3 -10  617.98   18.93
  -1  -3 -10  598.69   17.87
   1  -3  10  584.81   17.33
  -1  -3 -10  577.84   18.81
  -1  -3 -11   -0.13    1.25
  -1  -3 -11    0.51    1.02
  -1  -3 -11    0.88    0.91
  -1  -3 -11    1.83    1.57
  -1  -3 -11    0.33    1.72
  -1  -3 -11    2.27    1.58
   1  -3  11    2.07    1.14
  -1  -3 -11    0.81    1.39
  -1  -3 -11    0.52    1.20
  -1  -3 -12  695.22   20.68
  -1  -3 -12  708.54   21.62
  -1  -3 -12  688.55   18.95
  -1  -3 -12  687.15   21.27
  -1  -3 -12  674.25   20.92
   1  -3  12  651.14   20.03
  -1  -3 -12  714.98   21.96
  -1  -3 -12  681.78   21.56
  -1  -3 -12  656.97   19.93
  -1  -3 -13   90.81    5.84
   1  -3  13  105.94   15.02
  -1  -3 -13  105.35    6.43
  -1  -3 -13  111.37    7.06
  -1  -3 -13  110.53    6.85
  -1  -3 -13  106.86    7.17
   1  -3  13   99.89    6.11
  -1  -3 -13  109.91    6.98
  -1  -3 -13   96.74    5.78
   1  -3  14  580.45   36.77
  -1  -3 -14  524.17   16.70
  -1  -3 -14  571.07   18.88
   1  -3  14  544.48   17.67
  -1  -3 -14  536.81   17.64
  -1  -3 -14  585.25   18.50
  -1  -3 -14  525.77   18.76
   1  -3  14  495.51   17.07
  -1  -3 -14  560.56   18.72
  -1  -3 -15    3.72    1.37
   1  -3  15    3.71    1.36
  -1  -3 -15    0.97    1.40
  -1  -3 -15    3.03    1.54
  -1  -3 -15    4.85    2.22
  -1  -3 -15    3.53    1.51
  -1  -3 -16  285.34   12.01
   1  -3  16  289.94   11.00
  -1  -3 -16  298.62   11.77
   1  -3  16  272.07   12.85
  -1  -3 -16  280.73   11.78
   1  -3  16  300.58   11.97
  -1  -3 -17   33.98    3.26
   1  -3  17   32.22    3.37
  -1  -3 -17   38.67    3.85
  -1  -3 -17   37.67    3.64
   1  -3  17   31.90    3.81
  -1  -3 -17   34.15    3.54
   1  -3  18   81.18    4.99
  -1  -3 -18   84.07    5.45
   1  -3  18   87.75    5.46
  -1  -3 -18   93.19    5.29
  -1  -3 -18   91.00    4.93
  -1  -3 -19   45.87    3.01
   1  -3  19   43.79    3.59
  -1  -3 -19   49.45    3.39
  -1  -3 -19   44.06    2.94
  -1  -3 -19   43.52    3.46
   1  -2 -21  241.69    7.54
   1  -2 -20   98.61    4.99
  -1  -2  20   92.71    4.61
  -1  -2  20   90.94    5.22
  -1  -2  19  217.95    9.25
   1  -2 -19  231.74    9.57
   1  -2 -19  251.72    9.47
  -1  -2  19  213.25    8.73
  -1  -2  19  224.61    9.76
  -1  -2  18   15.14    2.72
  -1  -2  18   13.77    2.38
   1  -2 -18   11.57    2.39
   1  -2 -18   16.09    2.67
   1  -2 -18   11.23    1.99
  -1  -2  18   12.92    2.44
   1  -2 -17    2.44    1.20
   1  -2 -17    0.76    1.33
  -1  -2  17    2.60    1.67
  -1  -2  17    1.14    1.05
   1  -2 -17   -3.19    1.86
   1  -2 -17    2.16    1.35
  -1  -2  17   -0.73    1.26
   1  -2 -17   -0.66    1.18
   1  -2 -16   64.18    4.53
   1  -2 -16   72.21    5.70
  -1  -2  16   64.99    5.04
  -1  -2  16   68.48    5.61
   1  -2 -16   76.48    5.84
   1  -2 -16   63.96    4.94
  -1  -2  16   62.68    5.40
   1  -2 -16   69.23    5.59
   1  -2 -16   65.66    4.93
  -1  -2  15    8.47    2.11
   1  -2 -15    9.85    2.38
   1  -2 -15   11.88    2.66
  -1  -2  15    6.39    1.80
   1  -2 -15    8.69    2.11
   1  -2 -15    7.70    2.29
   1  -2 -15    9.96    2.22
  -1  -2  15    8.67    2.29
   1  -2 -14    1.08    1.52
  -1  -2  14    0.29    1.12
   1  -2 -14   -1.00    1.67
  -1  -2  14   -0.02    1.23
   1  -2 -14    1.99    1.78
   1  -2 -14   -1.15    1.31
   1  -2 -14    0.46    1.25
  -1  -2  14    2.01    1.74
   1  -2 -13    9.66    2.36
  -1  -2  13    7.97    1.91
   1  -2 -13    5.77    1.85
   1  -2 -13    5.59    1.42
  -1  -2  13    5.62    1.80
  -1  -2  13    7.01    2.05
   1  -2 -13    4.83    1.70
   1  -2 -13    5.74    1.88
   1  -2 -13    7.55    1.82
   1  -2 -12   25.96    3.02
   1  -2 -12   25.83    3.24
   1  -2 -12   29.11    3.19
   1  -2 -12   29.28    3.56
  -1  -2  12   25.00    2.87
  -1  -2  12   29.60    2.88
   1  -2 -12   28.21    3.39
   1  -2 -12   26.70    2.71
  -1  -2  12   29.40    7.03
  -1  -2  12   28.22    3.39
   1  -2 -12   28.49    3.30
   1  -2 -11  182.39    8.56
   1  -2 -11  191.10    8.38
   1  -2 -11  182.02    8.12
  -1  -2  11  192.10    8.08
   1  -2 -11  188.48    8.65
  -1  -2  11  189.16    7.78
   1  -2 -11  188.75    7.69
   1  -2 -11  181.84    8.14
  -1  -2  11  171.40   16.69
   1  -2 -11  194.37    8.98
   1  -2 -11  191.20    8.55
   1  -2 -10   22.45    2.74
   1  -2 -10   29.10    2.94
   1  -2 -10   25.09    2.78
  -1  -2  10   29.13    2.79
  -1  -2  10   26.12    2.22
   1  -2 -10   28.50    3.28
   1  -2 -10   31.10    3.09
   1  -2 -10   24.15    2.52
   1  -2 -10   26.40    2.75
  -1  -2  10   16.96    5.11
  -1  -2  10   29.27    6.17
  -1  -2  10   25.36    5.63
   1  -2 -10   28.58    3.02
   1  -2 -10   26.69    2.32
   1  -2  -9  683.21   18.92
   1  -2  -9  677.38   19.37
   1  -2  -9  697.29   19.22
   1  -2  -9  708.81   18.44
  -1  -2   9  681.92   18.48
   1  -2  -9  710.94   19.79
  -1  -2   9  688.50   17.44
   1  -2  -9  657.20   18.49
  -1  -2   9  679.95   29.43
  -1  -2   9  671.14   29.44
  -1  -2   9  739.43   33.13
   1  -2  -9  654.86   17.64
   1  -2  -9  671.02   19.09
   1  -2  -8   39.65    2.92
   1  -2  -8   39.09    3.06
   1  -2  -8   36.80    2.47
  -1  -2   8   36.79    2.26
   1  -2  -8   35.75    3.27
   1  -2  -8   34.88    2.71
  -1  -2   8   44.41    7.05
  -1  -2   8   35.74    5.77
  -1  -2   8   31.28    5.35
   1  -2  -8   39.73    3.18
   1  -2  -8   35.42    2.54
   1  -2  -7  389.85   11.69
   1  -2  -7  390.80   11.36
   1  -2  -7  391.33   12.13
   1  -2  -7  390.38   21.15
   1  -2  -7  370.97   11.10
  -1  -2   7  394.87   19.10
  -1  -2   7  416.52   20.27
   1  -2  -7  380.75   10.90
   1  -2  -7  384.52   11.73
   1  -2  -6   39.91    2.77
   1  -2  -6   42.91    2.80
   1  -2  -6   37.52    5.85
   1  -2  -6   34.65    2.87
  -1  -2   6   38.57    5.66
  -1  -2   6   27.85    4.93
   1  -2  -6   32.85    2.66
   1  -2  -6   39.79    2.51
   1  -2  -5  130.34    5.04
   1  -2  -5  119.76    4.92
   1  -2  -5  131.81   10.34
   1  -2  -5  121.76    5.35
  -1  -2   5  123.30    9.61
   1  -2  -5  127.46    5.17
   1  -2  -5  126.31    4.74
  -1  -2   4   91.07    4.46
   1  -2  -4   93.68    8.14
   1  -2  -4   91.85    4.29
  -1  -2   4   97.01    8.23
   1  -2  -4   94.57    7.40
   1  -2  -4   91.06    4.18
   1  -2  -4   94.59    4.15
   1  -2  -4  101.17    3.39
  -1  -2   3  701.58   18.49
   1  -2  -3  690.78   24.41
   1  -2  -3  723.49   17.81
   1  -2  -3  714.78   23.92
  -1  -2   3  767.47   25.47
   1  -2  -3  716.31   16.31
  -1  -2   2   13.46    1.75
   1  -2  -2    9.66    2.52
   1  -2  -2   11.95    1.17
   1  -2  -2   11.05    1.40
   1  -2  -2   10.04    0.88
  -1  -2   2   10.97    2.84
  -1  -2   2    7.29    2.57
   1  -2  -2    8.12    1.83
   1  -2  -2    7.67    2.33
   1  -2  -2    8.86    2.34
   1  -2  -1  118.63    6.85
   1  -2  -1  106.17    4.77
  -1  -2   1  109.13    5.60
   1  -2  -1  110.97    7.74
  -1  -2   1  110.38    7.83
   1  -2  -1  120.09    7.04
  -1  -2   1  108.77    7.79
   1  -2  -1  106.01    3.50
   1  -2   0   66.27    4.33
   1  -2   0   65.69    4.39
  -1  -2   0   63.37    2.74
   1  -2   0   63.14    5.49
  -1  -2   0   68.41    6.15
  -1  -2   0   60.71    5.77
   1  -2   0   63.87    2.60
   1  -2   1 1790.24   43.22
   1  -2   1 1740.02   39.35
  -1  -2  -1 1693.86   45.85
  -1  -2  -1 1688.80   45.90
  -1  -2  -1 1722.52   37.87
   1  -2   1 1704.10   37.80
  -1  -2  -2 1488.36   42.14
  -1  -2  -2 1509.97   34.03
  -1  -2  -2 1550.25   34.31
  -1  -2  -3 2443.19   63.54
  -1  -2  -3 2451.81   54.36
  -1  -2  -3 2477.55   54.57
  -1  -2  -3 2503.47   54.56
  -1  -2  -4  165.59    6.06
  -1  -2  -4  176.64    6.13
   1  -2   4  174.26   10.95
  -1  -2  -4  172.97    6.05
  -1  -2  -4  176.99    6.20
  -1  -2  -5 2361.88   51.85
  -1  -2  -5 2323.69   51.66
  -1  -2  -5 2264.34   51.22
   1  -2   5 2487.53   63.80
  -1  -2  -5 2288.59   51.82
  -1  -2  -5 2335.73   51.56
  -1  -2  -6  118.55    4.83
  -1  -2  -6  119.95    5.45
  -1  -2  -6  131.91    5.46
  -1  -2  -6  128.76    5.24
   1  -2   6  136.66   11.08
   1  -2   6  134.64    8.75
  -1  -2  -6  126.81    5.29
  -1  -2  -6  126.48    5.53
  -1  -2  -7  306.60   10.22
  -1  -2  -7  304.48    9.15
   1  -2   7  304.65    8.75
  -1  -2  -7  313.86    9.26
  -1  -2  -7  317.53   10.10
  -1  -2  -7  304.23    9.84
   1  -2   7  321.23   14.97
   1  -2   7  313.21   18.38
  -1  -2  -7  302.35    9.75
  -1  -2  -7  296.72   10.13
  -1  -2  -8  100.93    4.41
   1  -2   8   96.95    4.19
  -1  -2  -8   99.76    5.21
  -1  -2  -8   99.30    4.47
  -1  -2  -8  103.28    5.18
   1  -2   8  106.30   10.99
   1  -2   8   96.70    8.28
  -1  -2  -8  101.03    5.00
  -1  -2  -8   95.54    5.25
  -1  -2  -8   95.44    5.25
  -1  -2  -9   12.13    1.82
  -1  -2  -9    6.78    1.65
   1  -2   9    9.26    1.33
  -1  -2  -9    5.03    1.05
  -1  -2  -9    6.34    1.70
  -1  -2  -9    7.09    1.18
  -1  -2  -9    6.84    1.58
  -1  -2  -9    9.01    1.67
   1  -2   9    6.17    2.45
   1  -2   9    8.33    4.07
   1  -2   9    6.24    1.46
  -1  -2  -9    6.21    1.41
  -1  -2  -9   10.65    2.04
   1  -2  10   65.86    3.76
  -1  -2 -10   69.76    4.77
  -1  -2 -10   66.63    3.72
  -1  -2 -10   72.79    4.78
   1  -2  10   66.28    4.12
  -1  -2 -10   69.53    4.65
  -1  -2 -10   67.79    4.62
   1  -2  10   64.72    4.35
  -1  -2 -10   69.00    4.80
  -1  -2 -10   64.94    4.16
  -1  -2 -10   65.38    4.80
  -1  -2 -11    0.07    1.20
   1  -2  11    1.41    0.75
  -1  -2 -11    1.70    1.39
   1  -2  11    0.25    0.94
  -1  -2 -11   -0.56    1.17
  -1  -2 -11   -0.67    1.09
  -1  -2 -11    0.02    1.02
  -1  -2 -11    0.59    1.19
   1  -2  11   -0.41    0.96
  -1  -2 -11   -0.20    1.26
  -1  -2 -11    0.41    0.95
  -1  -2 -12   43.21    3.66
   1  -2  12   38.16    3.05
  -1  -2 -12   43.46    4.15
  -1  -2 -12   40.72    4.06
   1  -2  12   44.15    3.45
  -1  -2 -12   46.10    4.09
  -1  -2 -12   46.71    3.71
  -1  -2 -12   43.00    3.48
  -1  -2 -12   46.04    4.25
   1  -2  12   42.63    3.91
  -1  -2 -12   49.11    4.58
  -1  -2 -13    7.19    1.70
  -1  -2 -13    6.08    1.92
   1  -2  13   10.39    2.27
  -1  -2 -13    6.83    2.09
  -1  -2 -13    7.99    2.15
  -1  -2 -13    6.60    1.76
  -1  -2 -13   11.20    2.00
  -1  -2 -13    8.91    2.21
  -1  -2 -13   10.60    1.84
   1  -2  13    5.50    1.68
   1  -2  14    5.60    5.11
  -1  -2 -14    0.95    0.91
  -1  -2 -14    1.47    1.56
   1  -2  14   -0.05    1.14
  -1  -2 -14    3.94    2.01
  -1  -2 -14    0.02    1.28
  -1  -2 -14    0.64    1.37
  -1  -2 -14   -0.61    1.09
   1  -2  14    0.48    1.32
  -1  -2 -14    2.77    1.69
   1  -2  15  104.49   15.22
   1  -2  15   91.70    6.62
  -1  -2 -15  100.65    6.85
   1  -2  15   97.87    6.34
  -1  -2 -15   98.84    5.83
  -1  -2 -15   96.55    6.45
  -1  -2 -15   88.28    6.52
  -1  -2 -15   94.08    6.57
   1  -2  15   91.44    6.30
  -1  -2 -16   21.10    2.98
   1  -2  16   14.26    6.19
   1  -2  16   22.00    3.08
  -1  -2 -16   20.95    3.17
   1  -2  16   20.03    3.13
  -1  -2 -16   21.07    2.68
  -1  -2 -16   17.81    2.91
   1  -2  16   20.96    3.06
  -1  -2 -16   16.52    2.64
  -1  -2 -17  193.16    8.49
   1  -2  17  182.90    9.08
  -1  -2 -17  180.15    9.10
   1  -2  17  181.42    8.29
   1  -2  17  169.46    8.17
  -1  -2 -17  184.37    8.92
   1  -2  17  167.94    9.61
   1  -2  17  149.53    8.13
  -1  -2 -17  180.20    8.76
  -1  -2 -18   44.14    3.54
   1  -2  18   41.95    3.96
  -1  -2 -18   46.92    4.21
   1  -2  18   40.92    4.14
   1  -2  18   37.44    3.32
  -1  -2 -18   44.44    4.00
  -1  -2 -18   38.27    3.63
  -1  -2 -19   10.23    1.63
   1  -2  19    8.89    1.98
  -1  -2 -19    6.82    1.61
   1  -2  19    9.12    1.89
   1  -2  19    7.70    1.79
  -1  -2 -19   10.54    1.79
   1  -2  19    8.71    1.44
  -1  -2 -19    8.93    1.90
  -1  -2 -20    5.77    1.29
   1  -2  20    4.26    1.37
   1  -2  20    5.96    1.17
  -1  -2 -20    6.44    1.46
  -1  -1  21   16.58    1.81
   1  -1 -21   16.61    1.88
  -1  -1  20  226.08    9.23
  -1  -1  20  205.43    8.69
  -1  -1  20  235.98    9.55
   1  -1 -20  251.93    8.98
  -1  -1  20  220.47    8.70
  -1  -1  19   -0.13    1.30
  -1  -1  19    1.60    1.41
   1  -1 -19   -0.72    1.24
  -1  -1  19    1.05    1.21
  -1  -1  19    2.09    1.26
  -1  -1  18   45.00    4.65
  -1  -1  18   45.42    4.09
   1  -1 -18   40.74    4.17
  -1  -1  18   44.14    4.45
   1  -1 -18   47.09    4.40
   1  -1 -18   46.07    4.14
  -1  -1  18   38.23    4.13
   1  -1 -17  145.37    6.71
   1  -1 -17  149.25    8.42
  -1  -1  17  155.03    8.87
  -1  -1  17  155.02    8.21
  -1  -1  17  148.37    8.76
   1  -1 -17  162.14    8.20
  -1  -1  17  133.65    6.70
   1  -1 -17  159.54    8.31
   1  -1 -17  140.04    7.13
  -1  -1  17  145.19    8.46
   1  -1 -16    6.88    1.53
  -1  -1  16    8.47    2.03
   1  -1 -16   13.26    2.87
  -1  -1  16   10.33    2.30
  -1  -1  16    6.78    2.27
  -1  -1  16    7.37    1.67
   1  -1 -16    6.66    2.20
   1  -1 -16    7.41    2.08
   1  -1 -16    8.07    1.78
  -1  -1  16    5.95    2.00
   1  -1 -15    6.88    1.67
  -1  -1  15    9.87    1.98
   1  -1 -15   10.70    2.62
  -1  -1  15   15.46    3.00
  -1  -1  15   15.74    2.80
   1  -1 -15    9.56    2.22
  -1  -1  15   13.08    2.35
   1  -1 -15   14.46    2.68
  -1  -1  15   14.23    2.85
   1  -1 -15    8.33    1.70
   1  -1 -14   20.26    2.62
  -1  -1  14   21.88    2.78
   1  -1 -14   25.67    3.52
  -1  -1  14   19.12    2.86
   1  -1 -14   16.14    2.82
  -1  -1  14   19.46    2.74
   1  -1 -14   18.60    2.82
   1  -1 -14   20.19    3.04
  -1  -1  14   21.76    3.30
   1  -1 -14   17.99    2.61
  -1  -1  13    6.64    1.60
   1  -1 -13    6.08    1.94
  -1  -1  13    4.01    1.54
   1  -1 -13    6.17    1.89
  -1  -1  13    6.36    1.93
   1  -1 -13    7.41    2.09
   1  -1 -13    9.03    2.11
  -1  -1  13    7.21    2.11
   1  -1 -13    3.96    1.38
   1  -1 -12  184.81    7.27
  -1  -1  12  181.23    7.78
   1  -1 -12  177.10    8.59
  -1  -1  12  188.32    8.57
  -1  -1  12  175.12    8.01
   1  -1 -12  184.72    8.74
   1  -1 -12  184.53    8.14
  -1  -1  12  181.21    8.88
   1  -1 -12  177.89    8.46
   1  -1 -12  178.65    8.30
   1  -1 -11    0.89    1.25
   1  -1 -11    0.39    1.11
   1  -1 -11    0.25    1.02
   1  -1 -11   -0.14    0.69
  -1  -1  11   -0.96    1.02
  -1  -1  11   -0.40    1.08
   1  -1 -11   -1.25    1.38
   1  -1 -11    2.13    1.14
  -1  -1  11    1.43    1.14
  -1  -1  11    0.81    2.44
  -1  -1  11    0.71    1.35
   1  -1 -11    0.46    1.06
   1  -1 -10  135.27    6.52
   1  -1 -10  130.84    6.34
   1  -1 -10  133.08    5.65
  -1  -1  10  125.22    5.86
   1  -1 -10  131.70    6.50
  -1  -1  10  135.57    6.27
  -1  -1  10  129.00    5.15
   1  -1 -10  134.00    6.40
  -1  -1  10  119.36    9.98
  -1  -1  10  127.28   12.49
  -1  -1  10  144.50    6.84
   1  -1 -10  130.96    6.48
   1  -1 -10  129.08    6.05
   1  -1 -10  135.12    5.03
   1  -1  -9  168.69    6.27
  -1  -1   9  157.49    6.33
   1  -1  -9  161.58    7.00
  -1  -1   9  152.75    5.61
  -1  -1   9  162.39    6.62
   1  -1  -9  158.34   13.05
   1  -1  -9  158.83    6.84
  -1  -1   9  183.43   11.95
  -1  -1   9  170.66   13.68
   1  -1  -9  168.18    7.17
   1  -1  -9  168.44    6.72
   1  -1  -9  158.43    5.55
   1  -1  -8  650.80   17.70
   1  -1  -8  692.70   17.01
  -1  -1   8  628.64   15.35
  -1  -1   8  648.69   16.34
  -1  -1   8  677.34   17.33
   1  -1  -8  650.65   27.36
   1  -1  -8  655.23   17.56
  -1  -1   8  698.55   28.10
  -1  -1   8  675.69   26.21
   1  -1  -8  650.35   16.06
   1  -1  -8  671.72   17.44
   1  -1  -8  676.95   18.05
   1  -1  -7    0.77    0.84
   1  -1  -7    0.74    0.68
  -1  -1   7    0.64    0.50
   1  -1  -7    0.14    0.98
  -1  -1   7    0.77    0.58
  -1  -1   7    1.58    0.95
   1  -1  -7   -1.12    1.65
   1  -1  -7   -0.32    0.80
  -1  -1   7    1.09    1.84
  -1  -1   7    2.72    2.28
   1  -1  -7    3.10    1.07
   1  -1  -7   -0.14    0.58
   1  -1  -6  223.30    7.54
   1  -1  -6  232.12    7.76
  -1  -1   6  237.79    6.48
   1  -1  -6  235.13   13.38
   1  -1  -6  237.50    7.44
  -1  -1   6  239.95   12.71
   1  -1  -6  240.50    7.40
   1  -1  -6  235.64    6.69
   1  -1  -5  132.81    5.06
   1  -1  -5  126.31    8.89
  -1  -1   5  142.62    8.73
   1  -1  -5  133.79    4.26
   1  -1  -5  138.16    4.86
   1  -1  -4 3491.26   74.67
   1  -1  -4 3476.43   82.57
  -1  -1   4 3333.09   77.86
  -1  -1   4 3868.11   82.09
  -1  -1   4 3769.05   81.23
   1  -1  -4 3471.89   74.37
   1  -1  -4 3478.32   73.75
  -1  -1   4 3214.04   78.27
   1  -1  -3  230.69   10.80
  -1  -1   3  221.76    8.22
  -1  -1   3  214.05    8.79
  -1  -1   3  251.31   10.36
   1  -1  -3  234.85    9.17
   1  -1  -3  243.77    6.27
   1  -1  -2 2215.44   47.35
   1  -1  -2 2193.09   52.45
   1  -1  -2 2245.61   49.21
  -1  -1   2 2142.85   49.24
   1  -1  -2 2271.40   50.87
   1  -1  -2 2131.35   50.35
  -1  -1   2 2250.78   52.18
   1  -1  -2 2179.81   46.82
  -1  -1   2 2203.52   50.88
   1  -1  -1  243.15    7.87
  -1  -1   1  260.79    8.30
   1  -1  -1  261.61    9.25
   1  -1  -1  259.93    9.19
  -1  -1   1  259.43    9.58
   1  -1  -1  250.51    6.30
  -1  -1   1  274.24    9.50
  -1  -1   0    1.11    0.95
   1  -1   0    0.54    0.67
  -1  -1   0    0.95    1.09
  -1  -1   0    0.93    1.15
   1  -1   0    0.52    0.47
   1  -1   0    0.03    0.78
   1  -1   0    0.80    0.91
   1  -1   1 1119.11   26.78
  -1  -1  -1 1157.60   28.06
  -1  -1  -1 1039.84   23.26
   1  -1   1 1115.14   27.44
   1  -1   1 1068.50   24.28
  -1  -1  -2  410.70   10.02
  -1  -1  -2  429.34   14.17
   1  -1   2  419.25   14.01
  -1  -1  -3 3885.15   82.58
   1  -1   3 3872.43   89.26
  -1  -1  -4 1609.24   35.45
  -1  -1  -4 1571.92   35.23
   1  -1   4 1605.54   38.74
   1  -1   5    2.63    0.56
  -1  -1  -5    1.01    0.58
  -1  -1  -5    3.51    1.08
   1  -1   5    1.43    1.17
   1  -1   5    3.16    2.20
  -1  -1  -5    2.68    0.85
  -1  -1  -5    2.74    1.00
  -1  -1  -6  876.32   21.34
  -1  -1  -6  847.91   21.31
  -1  -1  -6  859.97   20.29
   1  -1   6  866.09   20.17
   1  -1   6  856.58   30.24
   1  -1   6  883.00   26.07
  -1  -1  -6  904.82   21.53
  -1  -1  -6  901.92   21.47
  -1  -1  -6  883.00   20.97
  -1  -1  -7  973.27   23.70
  -1  -1  -7  956.67   23.75
  -1  -1  -7  932.60   22.37
   1  -1   7  981.30   22.58
   1  -1   7 1006.85   34.45
   1  -1   7  991.49   23.52
  -1  -1  -7  970.60   23.88
  -1  -1  -7  964.38   23.29
  -1  -1  -7  974.39   23.93
   1  -1   8  253.50    8.20
  -1  -1  -8  254.88    8.85
  -1  -1  -8  251.99    8.70
  -1  -1  -8  260.68    8.90
  -1  -1  -8  250.36    8.20
  -1  -1  -8  259.17    8.84
   1  -1   8  255.02    8.61
   1  -1   8  248.65    7.77
  -1  -1  -8  240.89    7.39
  -1  -1  -9   30.15    2.00
   1  -1   9   28.47    2.30
  -1  -1  -9   32.95    2.86
   1  -1   9   28.36    2.40
  -1  -1  -9   28.17    2.76
  -1  -1  -9   31.24    2.99
   1  -1   9   29.12    2.70
  -1  -1  -9   30.18    2.84
  -1  -1  -9   27.37    2.48
  -1  -1  -9   27.57    5.58
   1  -1  10   63.35    3.73
  -1  -1 -10   65.65    4.39
  -1  -1 -10   61.99    4.35
   1  -1  10   56.51    3.60
  -1  -1 -10   59.41    4.07
  -1  -1 -10   62.96    4.39
  -1  -1 -10   66.63    4.36
  -1  -1 -10   60.90    3.77
   1  -1  10   63.88    4.23
  -1  -1 -11    0.59    0.99
   1  -1  11    1.25    0.96
  -1  -1 -11    1.48    1.52
  -1  -1 -11    2.46    1.60
   1  -1  11    0.11    1.14
   1  -1  11    1.09    0.73
  -1  -1 -11    1.21    1.15
  -1  -1 -11    0.54    1.09
  -1  -1 -11    1.06    1.15
  -1  -1 -11    1.01    1.08
  -1  -1 -11    0.75    0.76
   1  -1  11    0.10    1.13
  -1  -1 -12   83.80    4.83
  -1  -1 -12   98.23    5.99
   1  -1  12   95.17    5.97
   1  -1  12   90.51    4.96
  -1  -1 -12   90.02    5.89
   1  -1  12   87.19    4.94
  -1  -1 -12  100.65    5.95
  -1  -1 -12   96.82    5.67
  -1  -1 -12   92.22    4.99
   1  -1  12   93.49    5.87
  -1  -1 -12   92.76    5.82
  -1  -1 -12   97.08    6.11
  -1  -1 -13    1.14    1.42
   1  -1  13    1.36    1.20
   1  -1  13    1.89    1.02
  -1  -1 -13    2.44    1.76
  -1  -1 -13    1.93    1.26
  -1  -1 -13   -0.09    1.31
  -1  -1 -13    0.40    1.29
   1  -1  13    2.72    1.67
  -1  -1 -13    1.66    0.92
  -1  -1 -13    0.08    1.45
   1  -1  14   91.81   13.84
  -1  -1 -14   91.67    5.92
   1  -1  14   84.31    5.95
  -1  -1 -14   94.43    6.33
   1  -1  14   96.31    6.63
  -1  -1 -14   93.03    6.44
   1  -1  14   87.79    6.24
  -1  -1 -14   89.01    6.11
  -1  -1 -14   96.16    6.04
  -1  -1 -14  109.23    6.67
   1  -1  14   76.95    4.98
   1  -1  15   10.46    5.37
  -1  -1 -15   13.16    2.36
   1  -1  15   14.03    2.83
  -1  -1 -15   14.23    2.78
   1  -1  15   13.72    2.43
  -1  -1 -15   13.91    2.51
  -1  -1 -15   13.24    2.69
  -1  -1 -15   14.91    2.69
   1  -1  15   16.78    2.86
   1  -1  16    2.95    3.48
  -1  -1 -16    7.51    1.93
   1  -1  16    8.67    2.47
   1  -1  16    4.04    1.67
  -1  -1 -16    2.16    1.43
   1  -1  16    2.61    1.67
  -1  -1 -16    5.08    1.88
  -1  -1 -16    8.15    2.17
   1  -1  16    3.93    1.79
  -1  -1 -16    6.11    1.83
   1  -1  16    6.34    2.16
  -1  -1 -17    4.34    1.64
   1  -1  17    7.46    1.93
  -1  -1 -17    8.15    1.98
   1  -1  17    4.76    2.17
   1  -1  17    6.69    2.22
  -1  -1 -17    5.19    1.90
   1  -1  17    4.73    1.80
   1  -1  17    5.61    1.66
  -1  -1 -17    4.65    1.45
   1  -1  17    6.19    2.19
  -1  -1 -18   -0.32    1.10
  -1  -1 -18    0.57    1.11
   1  -1  18    1.11    1.08
   1  -1  18    1.78    1.55
   1  -1  18    1.06    1.51
   1  -1  18    2.08    1.61
  -1  -1 -18    0.75    1.46
   1  -1  18    3.76    1.64
   1  -1  18    1.18    1.13
   1  -1  18    0.50    1.21
  -1  -1 -18    1.74    1.42
  -1  -1 -19   -1.06    1.07
   1  -1  19    0.83    1.30
   1  -1  19    1.33    1.05
   1  -1  19   -0.53    1.25
   1  -1  19   -3.41    1.42
  -1  -1 -19    0.82    1.16
  -1  -1 -19   -0.08    1.26
   1  -1  20  132.02    6.71
   1  -1  20  135.28    6.75
   1  -1  20  128.65    6.38
   1  -1  20  118.89    5.63
  -1  -1 -20  134.08    6.10
   1  -1  21    1.00    0.90
  -1  -1 -21   -0.38    0.77
  -1   0  21   79.37    4.31
   1   0 -21   77.09    4.04
  -1   0  20    0.32    1.02
  -1   0  20   -1.21    1.01
  -1   0  20   -0.31    0.97
  -1   0  20    0.91    1.29
   1   0 -20   -0.72    1.12
  -1   0  19  152.53    7.73
  -1   0  19  178.40    8.92
  -1   0  19  171.75    8.24
   1   0 -19  196.21    8.42
  -1   0  19  180.54    8.46
  -1   0  19  153.83    8.36
  -1   0  19  175.27    8.75
  -1   0  18    2.07    1.90
  -1   0  18   -0.67    1.16
  -1   0  18    2.69    1.73
  -1   0  18    0.61    0.92
   1   0 -18    0.57    1.34
  -1   0  18   -1.10    1.67
   1   0 -18    0.41    1.37
  -1   0  18   -0.30    1.60
   1   0 -17  213.60   10.46
  -1   0  17  213.98   10.30
  -1   0  17  213.89   10.91
  -1   0  17  189.48    9.49
  -1   0  17  230.50   11.03
  -1   0  17  203.34   10.53
   1   0 -17  245.00   10.45
   1   0 -17  231.45   10.40
  -1   0  17  204.75    9.05
  -1   0  17  227.07   10.57
  -1   0  16   -0.19    1.14
   1   0 -16    1.47    1.62
   1   0 -16   -0.87    1.45
   1   0 -16   -0.42    1.09
   1   0 -16    1.26    1.50
  -1   0  16    2.58    1.39
  -1   0  16    1.56    1.76
  -1   0  16   -0.43    1.42
  -1   0  16   -1.13    1.49
  -1   0  16    0.19    1.58
   1   0 -16    0.34    1.10
  -1   0  16   -1.73    1.87
   1   0 -15  232.91   10.61
   1   0 -15  223.35   10.38
  -1   0  15  233.37   10.01
   1   0 -15  226.08    9.08
   1   0 -15  229.74   10.93
  -1   0  15  228.57    9.85
  -1   0  15  247.32   11.63
  -1   0  15  218.32   10.60
  -1   0  15  215.53   10.17
  -1   0  15  247.06   11.59
   1   0 -15  213.74    9.22
  -1   0  15  219.50   11.00
   1   0 -15  221.32    9.51
   1   0 -14    0.41    1.37
  -1   0  14   -1.95    1.50
   1   0 -14   -1.67    1.55
   1   0 -14   -0.09    1.01
   1   0 -14    0.64    1.56
  -1   0  14    0.02    1.07
  -1   0  14   -0.03    1.18
  -1   0  14   -0.79    1.71
  -1   0  14   -1.12    1.90
   1   0 -14   -0.60    1.21
   1   0 -14   -1.68    1.26
  -1   0  14    1.26    1.70
   1   0 -13  660.82   20.27
  -1   0  13  656.02   19.68
   1   0 -13  676.45   20.40
   1   0 -13  650.06   18.78
   1   0 -13  672.54   20.81
  -1   0  13  674.08   19.80
  -1   0  13  705.29   20.98
  -1   0  13  657.46   20.19
  -1   0  13  693.08   21.41
   1   0 -13  631.39   18.99
   1   0 -13  667.27   19.27
  -1   0  13  673.85   21.08
   1   0 -12    1.02    1.13
   1   0 -12    0.28    1.13
   1   0 -12    0.58    1.22
  -1   0  12   -1.66    1.28
   1   0 -12   -1.93    1.33
  -1   0  12   -0.66    1.05
  -1   0  12   -0.82    1.36
   1   0 -12    0.54    1.22
   1   0 -12    0.66    0.96
  -1   0  12    1.49    1.75
   1   0 -11  563.66   16.51
   1   0 -11  549.39   16.58
   1   0 -11  544.36   16.38
   1   0 -11  510.06   15.18
   1   0 -11  526.15   14.85
   1   0 -11  532.73   16.67
  -1   0  11  520.10   15.76
  -1   0  11  546.24   16.67
  -1   0  11  544.72   16.31
  -1   0  11  526.75   14.49
   1   0 -11  521.30   15.62
   1   0 -11  537.58   16.38
  -1   0  11  545.73   22.68
   1   0 -11  516.42   15.54
   1   0 -11  564.38   16.64
  -1   0  11  587.15   17.26
   1   0 -10   -1.62    1.00
   1   0 -10    0.62    1.19
   1   0 -10   -0.07    1.95
   1   0 -10    0.18    0.95
   1   0 -10   -0.41    0.65
  -1   0  10    0.53    0.85
   1   0 -10   -0.45    1.07
  -1   0  10    0.91    1.24
  -1   0  10   -0.17    0.61
  -1   0  10    1.79    1.18
  -1   0  10    0.03    1.82
  -1   0  10    0.55    1.31
   1   0 -10    1.37    0.99
   1   0  -9  202.77    6.93
   1   0  -9  200.39    7.85
  -1   0   9  190.15    7.33
  -1   0   9  212.58    7.96
   1   0  -9  182.36    5.91
  -1   0   9  200.17    7.99
   1   0  -9  201.93    7.85
   1   0  -9  200.64    7.25
   1   0  -9  190.47   12.95
  -1   0   9  199.29    6.68
  -1   0   9  215.89    7.78
   1   0  -8   -1.96    2.27
  -1   0   8    0.39    0.72
   1   0  -8   -0.86    0.85
   1   0  -8    0.22    0.90
  -1   0   8   -0.15    0.44
   1   0  -8    1.23    1.01
  -1   0   8   -0.53    0.92
  -1   0   8    0.84    0.77
  -1   0   8   -0.21    0.94
   1   0  -8   -0.63    0.94
  -1   0   8    0.59    1.83
  -1   0   8   -0.20    1.00
   1   0  -8   -0.09    0.55
   1   0  -8    0.55    0.93
   1   0  -7   88.31    7.58
   1   0  -7   97.50    4.47
  -1   0   7   96.87    4.44
  -1   0   7   95.34    4.24
  -1   0   7   89.47    3.74
  -1   0   7   92.53    3.18
   1   0  -7   93.61    4.48
  -1   0   7   97.39    8.01
   1   0  -7   94.18    4.03
   1   0  -7   83.78    3.15
   1   0  -7   93.32    4.27
  -1   0   6    0.23    0.55
  -1   0   6    0.60    0.78
  -1   0   6    0.51    0.44
   1   0  -6   -0.35    0.75
   1   0  -6   -0.05    1.39
   1   0  -6    0.02    0.81
  -1   0   6    2.91    1.85
   1   0  -6   -0.12    0.75
  -1   0   5  427.54   10.49
  -1   0   5  446.52   11.01
  -1   0   5  458.41   11.44
  -1   0   5  472.22   16.57
   1   0  -5  456.27   11.53
   1   0  -5  425.41   16.22
   1   0  -4    0.15    0.66
  -1   0   4   -0.37    0.44
  -1   0   4   -0.19    0.51
  -1   0   4   -1.95    1.47
   1   0  -4   -0.09    1.31
   1   0  -3  470.59   10.98
  -1   0   3  436.24   14.44
   1   0  -3  462.02   14.58
   1   0  -2   -0.93    0.96
  -1   0   2    1.47    1.04
  -1   0   2   -0.15    0.48
   1   0  -1   92.03    3.91
  -1   0   1   90.33    3.90
   1   0  -1   82.08    3.91
  -1   0   0   -0.35    0.35
   1   0   0    0.00    0.58
   1   0   1  333.98    9.38
  -1   0  -1  362.70    9.48
   1   0   1  357.26    8.16
   1   0   2   -1.22    1.06
  -1   0  -2   -0.25    0.58
   1   0   2    0.34    0.69
  -1   0  -2    0.04    0.38
   1   0   3 2391.20   52.75
   1   0   3 2253.71   50.45
  -1   0  -3 2483.70   51.13
  -1   0  -3 2190.73   55.97
  -1   0  -3 2286.23   53.12
   1   0   4   -0.13    0.52
  -1   0  -4    0.69    0.72
   1   0   4    0.34    0.89
   1   0   5  279.97    7.69
   1   0   5  296.09   10.28
   1   0   5  287.55    8.19
  -1   0  -5  295.70    8.29
  -1   0  -5  282.64    7.91
  -1   0  -6   -0.91    0.74
   1   0   6    0.27    0.67
  -1   0  -6   -0.06    0.74
   1   0   6    1.28    1.09
  -1   0  -6   -0.09    0.80
  -1   0  -6    0.51    0.74
  -1   0  -7 1047.54   25.22
  -1   0  -7 1002.60   23.84
   1   0   7 1070.32   24.69
   1   0   7 1042.23   24.87
  -1   0  -7 1010.14   25.48
   1   0   7 1140.58   29.30
  -1   0  -7 1094.12   25.61
  -1   0  -7 1060.92   25.33
   1   0   7 1096.04   25.49
  -1   0  -7 1058.85   24.71
  -1   0  -8    0.32    0.86
   1   0   8    0.37    0.94
   1   0   8   -0.18    0.80
  -1   0  -8   -0.63    0.65
  -1   0  -8    0.27    1.03
  -1   0  -8    1.12    1.70
   1   0   8   -0.40    0.73
  -1   0  -8   -0.62    0.85
  -1   0  -8    0.86    0.98
   1   0   8    0.87    1.12
  -1   0  -8    0.30    0.97
   1   0   8    1.25    1.13
  -1   0  -8   -0.36    0.75
   1   0   9 3924.37   86.55
  -1   0  -9 3704.95   98.42
   1   0   9 4081.85   92.47
  -1   0  -9 3904.32   87.77
  -1   0  -9 3712.16   86.53
   1   0   9 3989.24   86.57
  -1   0  -9 4127.75   87.47
   1   0   9 4058.16   87.71
  -1   0  -9 4023.63   87.48
  -1   0  -9 4101.69   87.89
   1   0   9 4023.84   87.72
  -1   0  -9 4022.64   86.30
  -1   0 -10   -0.74    1.17
  -1   0 -10   -0.06    0.95
  -1   0 -10   -0.35    0.91
  -1   0 -10    3.73    2.32
  -1   0 -10    1.72    1.17
   1   0  10   -0.29    1.05
  -1   0 -10   -0.06    1.11
   1   0  10    0.90    0.91
  -1   0 -10    0.51    1.02
  -1   0 -10   -0.67    1.08
   1   0  10    1.00    0.79
   1   0  10   -0.56    1.16
  -1   0 -10   -2.18    1.30
   1   0  10    0.05    1.07
  -1   0 -10   -1.06    0.93
  -1   0 -11  350.85   11.92
  -1   0 -11  382.62   12.77
   1   0  11  380.33   12.85
   1   0  11  387.02   13.31
   1   0  11  356.44   11.86
   1   0  11  362.01   11.70
  -1   0 -11  370.86   11.76
  -1   0 -11  367.21   13.01
   1   0  11  365.71   12.90
  -1   0 -11  379.42   12.55
  -1   0 -11  362.74   11.39
  -1   0 -11  376.50   12.53
  -1   0 -11  357.19   12.56
   1   0  12   -0.72    0.93
  -1   0 -12    0.50    1.23
  -1   0 -12   -0.83    1.22
  -1   0 -12    2.83    1.25
   1   0  12   -0.80    1.39
  -1   0 -12   -0.99    1.21
   1   0  12   -0.10    1.05
   1   0  12    0.44    1.24
   1   0  12   -1.29    0.98
  -1   0 -12    0.30    1.20
  -1   0 -12   -0.12    1.18
  -1   0 -12   -2.84    1.25
   1   0  12    0.22    1.29
  -1   0 -12    1.17    0.81
  -1   0 -13  136.46    7.38
  -1   0 -13  140.14    7.27
  -1   0 -13  125.62    6.71
   1   0  13  137.70   14.90
  -1   0 -13  135.21    7.42
   1   0  13  135.42    7.47
   1   0  13  140.96    7.96
   1   0  13  123.97    6.59
   1   0  13  128.97    6.40
  -1   0 -13  138.04    7.82
  -1   0 -13  131.03    6.48
   1   0  13  131.71    7.67
  -1   0 -13  138.62    6.18
  -1   0 -13  133.91    7.24
   1   0  14   -1.70    3.64
  -1   0 -14    0.38    1.09
  -1   0 -14    0.31    1.24
   1   0  14   -1.05    1.58
   1   0  14    0.49    0.96
   1   0  14    2.81    1.73
  -1   0 -14    0.66    1.76
  -1   0 -14    0.90    1.24
  -1   0 -14    0.52    1.25
   1   0  14    0.48    1.39
   1   0  15  192.45   18.69
  -1   0 -15  191.81    8.83
  -1   0 -15  191.70    9.54
   1   0  15  189.32    9.51
   1   0  15  193.64    9.97
   1   0  15  205.05   10.37
   1   0  15  183.31    9.81
  -1   0 -15  185.92    9.23
   1   0  15  201.53   10.00
   1   0  15  193.61    9.69
  -1   0 -15  188.79    9.21
  -1   0 -15  196.62    9.58
   1   0  15  174.86    8.52
  -1   0 -16    0.01    1.41
   1   0  16   -1.21    1.52
  -1   0 -16    0.10    1.26
   1   0  16   -4.88    5.35
   1   0  16    0.36    1.92
   1   0  16    2.31    2.03
  -1   0 -16   -1.07    1.84
   1   0  16   -0.04    1.69
   1   0  16    0.69    1.58
  -1   0 -16    1.13    1.46
   1   0  16   -0.41    1.61
  -1   0 -17   20.28    2.91
   1   0  17   21.29    3.09
   1   0  17   20.56    3.31
  -1   0 -17   26.94    3.01
   1   0  17   19.76    3.46
   1   0  17   20.74    3.25
   1   0  17   22.92    3.37
  -1   0 -17   20.25    3.20
   1   0  17   21.07    3.35
   1   0  17   19.72    3.00
   1   0  18    2.42    1.52
  -1   0 -18    0.33    1.21
   1   0  18    1.66    1.47
  -1   0 -18   -0.19    0.96
   1   0  18    0.79    1.39
   1   0  18   -1.83    1.50
   1   0  18    0.85    1.49
  -1   0 -18   -0.04    1.55
   1   0  18    0.11    1.37
  -1   0 -18    1.20    1.82
   1   0  19  197.59    9.21
   1   0  19  216.23    9.66
   1   0  19  198.19    8.56
   1   0  19  201.25    9.47
  -1   0 -19  194.27    8.76
   1   0  19  207.19    9.08
   1   0  20    0.73    1.11
   1   0  20   -1.47    1.12
  -1   0 -20    1.58    1.22
   1   0  20    1.68    1.09
   1   0  20    0.50    0.86
  -1   0 -21  140.10    5.71
   1   0  21  131.15    5.53
   1   1 -21   16.76    1.73
  -1   1  21   19.29    2.05
  -1   1  20  242.77    9.67
   1   1 -20  231.84    8.50
  -1   1  20  210.80    8.97
  -1   1  20  216.08    8.89
  -1   1  20  236.27    9.05
  -1   1  19    2.19    1.41
  -1   1  19    0.35    1.14
   1   1 -19    0.75    1.16
  -1   1  19    0.43    1.29
  -1   1  19    0.25    0.82
  -1   1  19    1.80    1.49
  -1   1  18   41.41    3.73
  -1   1  18   43.40    4.32
  -1   1  18   41.45    3.74
  -1   1  18   43.01    4.49
  -1   1  18   48.48    4.55
  -1   1  18   45.43    4.58
   1   1 -18   40.15    3.41
  -1   1  18   38.96    4.25
   1   1 -18   46.55    4.22
   1   1 -17  159.31    8.26
  -1   1  17  147.77    7.65
  -1   1  17  165.23    8.86
  -1   1  17  139.28    7.67
  -1   1  17  154.56    7.83
  -1   1  17  141.13    8.59
  -1   1  17  154.18    8.70
  -1   1  17  138.05    8.07
  -1   1  17  154.26    8.82
   1   1 -17  139.59    7.17
  -1   1  17  144.51    8.74
  -1   1  16   10.43    2.19
   1   1 -16    7.96    2.11
  -1   1  16    8.13    2.68
   1   1 -16   10.21    2.50
  -1   1  16    7.65    2.03
  -1   1  16    8.21    2.45
  -1   1  16    5.73    1.89
  -1   1  16   11.35    2.74
  -1   1  16    5.04    1.83
   1   1 -16    5.61    1.59
  -1   1  16   12.23    2.96
  -1   1  15   10.87    2.23
   1   1 -15   12.82    2.52
   1   1 -15   16.90    2.99
  -1   1  15   13.63    3.03
  -1   1  15   17.06    2.82
  -1   1  15    9.53    2.53
  -1   1  15   11.23    2.26
  -1   1  15    7.97    2.00
  -1   1  15   17.51    3.08
   1   1 -15   15.44    2.60
  -1   1  15   11.50    2.69
   1   1 -14   20.28    3.09
   1   1 -14   18.40    2.86
  -1   1  14   14.38    2.68
   1   1 -14   23.01    3.27
  -1   1  14   19.83    2.79
  -1   1  14   21.09    3.41
  -1   1  14   17.35    2.89
  -1   1  14   19.82    3.41
  -1   1  14   21.94    3.35
   1   1 -14   20.08    2.78
  -1   1  14   21.14    3.36
   1   1 -13    5.32    1.93
   1   1 -13    9.23    2.12
  -1   1  13    6.05    1.72
   1   1 -13    6.66    1.63
  -1   1  13    8.05    2.17
   1   1 -13    5.00    1.86
  -1   1  13    3.55    1.48
  -1   1  13    5.07    1.81
   1   1 -13    6.00    1.54
  -1   1  13    6.46    2.10
  -1   1  13    7.42    2.35
   1   1 -13    5.45    1.78
   1   1 -13    5.53    1.78
  -1   1  13    5.90    2.25
  -1   1  12  177.17    8.26
   1   1 -12  183.16    8.46
   1   1 -12  199.14    8.82
   1   1 -12  175.81    7.41
   1   1 -12  174.15    8.58
  -1   1  12  182.07    8.38
  -1   1  12  183.63    9.11
  -1   1  12  182.71    8.83
  -1   1  12  183.15    7.19
  -1   1  12  176.83    8.41
   1   1 -12  176.55    7.63
  -1   1  12  179.52    8.97
   1   1 -12  186.20    8.74
  -1   1  12  179.75   14.03
   1   1 -12  183.45    8.19
  -1   1  12  191.43    9.06
   1   1 -11   -0.84    1.03
  -1   1  11   -0.32    0.99
   1   1 -11    0.21    0.98
  -1   1  11    0.48    0.91
   1   1 -11    0.82    1.11
  -1   1  11    0.29    1.33
  -1   1  11    1.12    0.85
  -1   1  11    0.21    1.15
  -1   1  11   -0.78    1.39
  -1   1  11   -0.16    1.27
   1   1 -11   -0.75    1.09
   1   1 -11    1.81    1.08
  -1   1  11    0.07    2.67
   1   1 -11    0.13    1.23
   1   1 -11    0.93    0.99
  -1   1  11    2.88    1.57
   1   1 -10  132.38    6.50
   1   1 -10  131.01    6.34
   1   1 -10  146.45    6.69
  -1   1  10  160.03    6.85
   1   1 -10  118.68    9.62
  -1   1  10  134.25    6.46
   1   1 -10  117.10    6.29
   1   1 -10  122.48    5.39
  -1   1  10  141.88    7.00
  -1   1  10  132.04    6.75
  -1   1  10  133.53    6.50
  -1   1  10  132.29    5.65
   1   1 -10  126.83    6.00
  -1   1  10  141.15    6.93
   1   1 -10  126.18    6.15
  -1   1  10  125.20   10.78
   1   1 -10  129.65    6.50
  -1   1  10  132.09    6.79
   1   1 -10  129.75    5.79
   1   1  -9  136.52    9.70
   1   1  -9  156.78    6.05
   1   1  -9  157.43    7.02
  -1   1   9  172.49    7.02
  -1   1   9  167.52    7.29
  -1   1   9  173.28    7.09
  -1   1   9  157.51    6.14
  -1   1   9  172.38    7.40
   1   1  -9  164.15    6.69
  -1   1   9  155.05    6.00
  -1   1   9  169.02   11.95
   1   1  -9  160.55    6.29
  -1   1   9  159.18    7.18
   1   1  -8  647.08   18.06
   1   1  -8  649.62   16.98
  -1   1   8  655.26   17.89
  -1   1   8  711.06   18.53
   1   1  -8  684.68   17.79
  -1   1   8  721.04   18.68
  -1   1   8  638.46   16.84
  -1   1   8  706.04   18.15
  -1   1   8  668.79   16.08
  -1   1   8  682.30   17.18
   1   1  -8  627.24   22.68
  -1   1   8  671.03   18.31
   1   1  -8  672.21   17.10
   1   1  -7    1.36    0.92
  -1   1   7    0.12    0.74
  -1   1   7    1.03    0.86
  -1   1   7    0.74    0.57
  -1   1   7    1.50    0.99
   1   1  -7   -0.79    0.72
  -1   1   7    0.84    0.88
  -1   1   7    4.98    1.27
   1   1  -7   -0.88    1.25
  -1   1   7    2.90    1.36
   1   1  -7    0.09    0.67
   1   1  -6  241.51    7.90
  -1   1   6  248.30    8.12
  -1   1   6  242.59    8.02
  -1   1   6  241.28    8.08
   1   1  -6  241.24    7.14
  -1   1   6  255.26    8.00
   1   1  -6  239.79   10.50
  -1   1   6  232.43    7.43
  -1   1   6  246.48    6.90
  -1   1   6  245.23    7.94
   1   1  -5  137.67    4.53
  -1   1   5  135.62    5.10
   1   1  -5  132.60    6.84
  -1   1   5  136.05    4.42
  -1   1   5  139.71    4.86
  -1   1   5  137.24    5.04
  -1   1   4 3582.10   76.19
  -1   1   4 3512.22   80.89
  -1   1   4 3480.27   76.01
   1   1  -4 3488.95   78.99
  -1   1   4 3650.00   76.07
  -1   1   4 3545.88   75.62
  -1   1   3  242.24    6.72
  -1   1   3  249.41    6.62
  -1   1   3  245.77    6.87
  -1   1   3  247.15    6.81
   1   1  -3  245.73    8.41
  -1   1   3  240.91    9.44
  -1   1   2 2258.33   48.43
  -1   1   2 2262.92   48.43
  -1   1   2 2264.58   52.11
   1   1  -2 2242.59   50.47
   1   1  -1  265.99    6.57
   1   1  -1  247.44    9.24
  -1   1   1  259.36    6.49
  -1   1   1  246.30    9.27
   1   1  -1  250.33    9.75
  -1   1   0    0.71    0.33
  -1   1   0    1.30    0.51
  -1   1   0    1.14    1.01
   1   1   0    0.48    0.81
   1   1   0   -0.34    0.97
   1   1   0   -0.10    1.10
  -1   1  -1 1042.02   22.97
  -1   1  -1 1055.07   23.96
   1   1   1 1053.03   24.59
   1   1   1 1032.50   27.55
   1   1   2  430.17   10.22
  -1   1  -2  406.72    9.99
   1   1   2  422.39   11.67
  -1   1  -2  417.17   10.13
   1   1   3 4015.56   90.23
  -1   1  -3 4059.86   84.49
   1   1   3 3871.90   87.14
  -1   1  -3 3920.55   84.68
   1   1   3 3946.57   84.46
  -1   1  -4 1574.95   35.25
   1   1   4 1598.78   34.88
  -1   1  -4 1647.96   35.53
   1   1   4 1666.17   41.48
   1   1   4 1716.00   39.61
  -1   1  -4 1585.45   35.07
   1   1   4 1537.24   34.72
   1   1   4 1609.83   35.35
  -1   1  -5    1.31    0.79
  -1   1  -5    2.36    0.88
   1   1   5    2.40    0.88
  -1   1  -5    3.86    0.86
   1   1   5    2.81    0.93
   1   1   5    1.56    0.55
   1   1   5    4.04    2.14
  -1   1  -5    3.13    1.08
  -1   1  -6  812.55   23.90
   1   1   6  885.43   21.62
   1   1   6  887.18   21.66
   1   1   6  852.45   20.02
   1   1   6  880.49   21.05
  -1   1  -6  851.95   20.31
  -1   1  -6  850.08   21.33
   1   1   6  877.63   21.18
   1   1   6  929.90   27.75
   1   1   6  871.87   21.51
  -1   1  -6  894.69   21.18
  -1   1  -6  861.22   20.74
  -1   1  -7  911.06   27.22
  -1   1  -7  932.42   23.24
   1   1   7  979.08   24.13
   1   1   7 1021.02   24.24
   1   1   7  961.36   23.43
   1   1   7  953.58   22.15
  -1   1  -7  941.58   22.39
   1   1   7  958.43   23.48
  -1   1  -7  963.11   23.85
  -1   1  -7  951.18   23.82
   1   1   7 1014.78   30.96
   1   1   7  967.90   23.93
  -1   1  -7  956.96   22.92
  -1   1  -7  966.63   23.58
  -1   1  -8  240.16   11.78
   1   1   8  260.05    9.02
  -1   1  -8  249.38    8.53
   1   1   8  264.70    9.21
   1   1   8  246.02    7.33
   1   1   8  247.81    8.59
  -1   1  -8  246.59    7.50
  -1   1  -8  252.11    8.99
   1   1   8  252.30    8.51
  -1   1  -8  255.92    8.85
   1   1   8  285.62   14.25
  -1   1  -8  245.11    8.12
   1   1   8  247.73    9.01
  -1   1  -8  247.72    8.61
  -1   1  -9   25.87    3.95
   1   1   9   31.75    3.02
  -1   1  -9   27.98    2.65
   1   1   9   30.45    3.03
   1   1   9   25.71    2.59
   1   1   9   30.50    2.04
  -1   1  -9   28.30    2.82
   1   1   9   27.46    2.53
  -1   1  -9   30.40    2.79
   1   1   9   30.81    4.95
  -1   1  -9   29.05    2.69
   1   1   9   30.91    3.06
  -1   1  -9   24.91    2.35
  -1   1 -10   67.17    4.42
  -1   1 -10   63.81    4.30
  -1   1 -10   59.85    3.91
   1   1  10   60.51    4.35
  -1   1 -10   59.56    4.07
   1   1  10   57.27    4.36
   1   1  10   60.17    4.13
   1   1  10   60.87    3.93
   1   1  10   54.35    6.58
  -1   1 -10   60.27    4.05
  -1   1 -10   61.44    4.43
  -1   1 -10   64.64    4.16
  -1   1 -10   61.95    4.44
  -1   1 -10   63.65    3.73
  -1   1 -10   65.06    4.25
   1   1  10   61.01    4.54
  -1   1 -11    1.42    1.15
   1   1  11    2.16    1.19
  -1   1 -11    2.80    1.41
   1   1  11    1.77    2.34
  -1   1 -11    0.91    0.91
   1   1  11    1.85    1.25
  -1   1 -11    1.39    1.15
   1   1  11    1.55    1.09
   1   1  11    1.33    0.99
  -1   1 -11    2.18    1.06
  -1   1 -11    1.21    1.20
   1   1  11    2.04    1.66
  -1   1 -11    0.42    1.19
   1   1  11    3.10    2.10
  -1   1 -11    2.35    1.21
   1   1  11    2.01    1.59
  -1   1 -11    3.64    1.36
  -1   1 -12  104.68    6.08
  -1   1 -12  105.25    6.17
   1   1  12   93.92    6.10
   1   1  12   88.48    5.27
  -1   1 -12   92.89    5.50
   1   1  12   99.57   11.10
   1   1  12   89.06    5.93
  -1   1 -12   92.11    5.74
   1   1  12   93.96    6.32
   1   1  12   90.46    5.59
   1   1  12   98.69    6.27
   1   1  12   88.58    5.31
  -1   1 -12   91.58    5.46
  -1   1 -12   92.82    5.52
  -1   1 -12   97.29    5.92
   1   1  12   91.96    6.27
  -1   1 -12  100.19    5.84
  -1   1 -13    0.10    1.22
   1   1  13    1.63    1.25
  -1   1 -13    1.60    1.42
   1   1  13    2.95    1.83
  -1   1 -13    0.90    1.07
   1   1  13   -1.97    3.05
   1   1  13    2.40    1.44
  -1   1 -13    1.55    1.26
   1   1  13   -0.65    1.36
   1   1  13    0.76    1.50
   1   1  13    1.46    1.82
   1   1  13   -0.42    1.32
  -1   1 -13    1.31    1.05
  -1   1 -13    1.79    1.11
  -1   1 -13    2.36    1.38
   1   1  13    0.02    1.68
   1   1  13    2.63    1.33
  -1   1 -14  104.84    6.63
   1   1  14   90.08    5.67
   1   1  14   92.20    6.59
   1   1  14   79.68   10.59
  -1   1 -14   91.50    5.75
   1   1  14   90.02    6.44
  -1   1 -14   88.70    6.11
   1   1  14  111.55    7.30
   1   1  14   81.23    6.16
   1   1  14   94.49    6.10
   1   1  14   93.74    6.67
   1   1  14   96.19    5.66
  -1   1 -14   93.99    5.67
  -1   1 -14   97.92    6.02
  -1   1 -14   89.67    5.74
   1   1  14   86.59    6.47
   1   1  14  101.64    6.16
   1   1  15   15.40    2.48
   1   1  15   19.72    3.22
  -1   1 -15   13.83    2.88
  -1   1 -15   18.65    2.67
  -1   1 -15   12.88    2.54
   1   1  15   16.30    2.94
   1   1  15   16.05    2.92
   1   1  15   15.10    2.51
   1   1  15   13.70    2.87
   1   1  15   14.15    2.89
  -1   1 -15   14.20    2.35
   1   1  15   16.15    3.09
   1   1  16    4.41    2.08
  -1   1 -16    7.31    2.20
   1   1  16    5.95    1.62
  -1   1 -16    3.76    1.35
  -1   1 -16    5.10    1.87
   1   1  16    6.39    2.08
   1   1  16    5.08    1.88
   1   1  16    3.24    1.52
   1   1  16    6.53    2.21
   1   1  16    5.57    2.27
  -1   1 -16    4.65    1.36
  -1   1 -16    5.44    2.21
   1   1  16    5.30    2.20
   1   1  17    1.53    1.64
   1   1  17    4.68    1.87
   1   1  17    5.41    1.79
   1   1  17    6.31    2.17
   1   1  17    4.80    2.15
  -1   1 -17    3.98    1.70
  -1   1 -17    6.74    2.29
   1   1  17    4.27    2.13
   1   1  18    0.28    1.54
   1   1  18    2.59    1.48
   1   1  18    1.10    1.34
   1   1  18    1.02    1.29
   1   1  18   -0.09    1.23
  -1   1 -18    0.03    1.11
   1   1  18    1.01    1.63
  -1   1 -18   -1.65    1.88
   1   1  19    2.00    1.28
   1   1  19    0.19    1.00
   1   1  19   -0.31    1.17
   1   1  19    1.45    1.39
  -1   1 -19    0.23    1.35
   1   1  19   -0.55    1.26
   1   1  20  127.72    6.59
   1   1  20  134.10    6.84
   1   1  20  138.24    6.54
  -1   1 -20  137.71    6.25
   1   1  21    0.84    0.88
  -1   1 -21    0.15    0.65
  -1   1 -21   -0.09    0.69
   1   2 -20   73.59    3.67
  -1   2  20   98.62    5.05
  -1   2  19  220.86    9.20
  -1   2  19  238.68    9.89
   1   2 -19  236.83    8.62
  -1   2  19  243.27   10.04
   1   2 -19  202.54    8.07
  -1   2  19  237.73    9.57
  -1   2  19  215.14    8.25
  -1   2  18   12.77    2.48
  -1   2  18   11.09    2.09
  -1   2  18   11.10    2.14
  -1   2  18   15.72    2.59
  -1   2  18   14.23    2.56
  -1   2  18   14.53    2.64
   1   2 -18   11.76    2.09
   1   2 -18   11.59    2.06
  -1   2  18   12.09    2.35
  -1   2  17   -0.29    1.26
  -1   2  17   -3.16    1.98
  -1   2  17    0.23    1.12
  -1   2  17   -0.28    1.30
  -1   2  17    0.18    1.17
  -1   2  17    2.08    1.77
  -1   2  17    0.94    1.62
   1   2 -17   -1.23    1.33
  -1   2  17    1.92    1.63
   1   2 -17   -0.02    1.28
  -1   2  16   73.81    5.43
  -1   2  16   65.98    5.70
  -1   2  16   67.47    5.38
  -1   2  16   73.48    6.07
  -1   2  16   70.02    5.71
  -1   2  16   66.83    5.54
  -1   2  16   65.30    5.78
   1   2 -16   66.27    5.20
  -1   2  16   68.41    5.85
   1   2 -16   69.73    5.28
  -1   2  15   10.70    2.39
  -1   2  15    9.45    2.44
  -1   2  15    9.71    2.42
  -1   2  15   11.01    2.65
  -1   2  15   11.22    2.54
  -1   2  15   11.60    2.71
  -1   2  15   20.48    3.50
   1   2 -15    9.63    2.39
   1   2 -15   12.46    2.44
  -1   2  15    9.76    2.58
  -1   2  14   -1.61    1.77
   1   2 -14   -1.23    1.55
  -1   2  14    1.62    1.76
  -1   2  14   -0.03    1.34
  -1   2  14    0.25    0.90
  -1   2  14    3.28    1.81
  -1   2  14   -0.38    1.47
  -1   2  14    1.55    2.01
  -1   2  14   -1.73    1.81
   1   2 -14   -0.71    1.47
   1   2 -14    2.43    1.72
  -1   2  14   -0.82    1.72
  -1   2  13    7.17    2.08
   1   2 -13    5.24    1.86
   1   2 -13    6.10    1.89
  -1   2  13    4.30    2.06
  -1   2  13    6.43    1.82
  -1   2  13    6.77    1.91
  -1   2  13    5.85    2.12
  -1   2  13    9.09    2.33
  -1   2  13    8.81    1.65
  -1   2  13    5.77    2.10
   1   2 -13    8.57    1.92
  -1   2  13    6.54    2.09
  -1   2  13    5.39    3.38
   1   2 -13    6.66    1.88
   1   2 -13    6.96    2.29
   1   2 -13    6.69    2.11
  -1   2  13    7.88    2.49
  -1   2  12   26.57    3.20
   1   2 -12   26.65    3.17
   1   2 -12   32.04    3.54
  -1   2  12   29.18    3.59
  -1   2  12   21.33    2.63
  -1   2  12   31.93    3.65
  -1   2  12   27.21    3.47
  -1   2  12   24.68    3.31
  -1   2  12   23.96    2.62
  -1   2  12   28.44    3.73
   1   2 -12   29.01    3.12
  -1   2  12   25.83    3.44
   1   2 -12   29.38    3.50
   1   2 -12   27.60    3.18
   1   2 -12   32.63    3.51
  -1   2  12   11.04    4.11
  -1   2  12   27.44    3.71
   1   2 -11  200.68    8.93
  -1   2  11  190.05    8.77
   1   2 -11  193.29    8.58
  -1   2  11  190.26    8.81
  -1   2  11  181.91    7.65
  -1   2  11  185.21    8.06
  -1   2  11  197.68    9.02
  -1   2  11  190.33    9.35
  -1   2  11  188.53    9.00
  -1   2  11  189.86    7.85
  -1   2  11  196.99    9.00
   1   2 -11  193.27    8.54
  -1   2  11  199.31    9.35
  -1   2  11  185.23    7.82
   1   2 -11  183.44    8.55
   1   2 -11  195.44    8.66
   1   2 -11  194.09    9.00
  -1   2  11  191.56   15.75
  -1   2  11  197.38    9.17
  -1   2  10   28.42    2.75
   1   2 -10   28.58    3.06
  -1   2  10   30.13    3.15
  -1   2  10   26.57    3.14
   1   2 -10   25.17    2.88
  -1   2  10   24.84    2.96
  -1   2  10   25.96    3.01
  -1   2  10   28.30    3.16
  -1   2  10   25.07    2.61
  -1   2  10   26.82    2.71
  -1   2  10   30.68    3.44
   1   2 -10   30.59    3.18
  -1   2  10   26.46    3.28
   1   2 -10   29.41    3.11
   1   2 -10   29.65    3.25
   1   2 -10   30.18    3.17
  -1   2  10   27.16    5.87
   1   2 -10   28.45    3.14
   1   2 -10   23.97    2.81
  -1   2  10   30.52    3.31
   1   2  -9  707.37   19.65
  -1   2   9  684.15   19.66
  -1   2   9  681.50   19.63
  -1   2   9  719.43   20.08
  -1   2   9  703.17   20.05
  -1   2   9  716.71   20.41
  -1   2   9  692.21   18.87
  -1   2   9  702.46   20.01
   1   2  -9  701.18   19.69
  -1   2   9  727.44   20.36
  -1   2   9  674.87   18.80
   1   2  -9  660.58   19.60
  -1   2   9  730.84   30.47
   1   2  -9  701.69   19.80
   1   2  -9  707.18   19.66
   1   2  -9  722.68   20.06
  -1   2   9  694.27   19.95
   1   2  -8   31.76    3.11
  -1   2   8   39.39    3.28
  -1   2   8   37.61    2.86
  -1   2   8   36.68    3.30
  -1   2   8   41.02    3.39
  -1   2   8   38.34    3.00
  -1   2   8   39.87    3.39
   1   2  -8   37.28    3.11
  -1   2   8   39.67    3.37
   1   2  -8   39.97    3.15
  -1   2   8   36.81    2.92
  -1   2   8   34.96    6.11
  -1   2   8   35.22    3.23
   1   2  -7  373.95   12.44
  -1   2   7  375.52   11.32
  -1   2   7  408.45   12.37
  -1   2   7  400.47   12.59
  -1   2   7  392.00   12.32
  -1   2   7  404.44   12.34
  -1   2   7  407.08   11.84
  -1   2   7  389.75   11.77
   1   2  -7  410.34   12.41
   1   2  -7  409.12   12.27
  -1   2   7  388.29   12.29
  -1   2   7  414.19   20.22
  -1   2   7  387.20   12.13
  -1   2   6   36.29    2.83
  -1   2   6   35.37    2.81
  -1   2   6   38.74    3.10
  -1   2   6   39.54    2.88
  -1   2   6   34.34    2.78
  -1   2   6   36.00    2.45
  -1   2   6   39.67    2.96
   1   2  -6   41.44    2.98
   1   2  -6   37.82    2.90
  -1   2   6   34.61    2.65
  -1   2   6   37.84    5.47
  -1   2   6   38.89    2.87
  -1   2   5  134.45    5.55
  -1   2   5  124.09    5.47
  -1   2   5  133.82    5.47
  -1   2   5  126.29    5.38
  -1   2   5  119.06    5.12
  -1   2   5  132.24    4.95
   1   2  -5  129.78    5.49
  -1   2   5  128.61    5.36
   1   2  -5  130.69    5.48
  -1   2   5  122.97    5.09
  -1   2   5  130.25    9.73
  -1   2   5  125.54    5.16
  -1   2   4   93.28    4.35
  -1   2   4   98.32    4.50
   1   2  -4   95.86    4.38
   1   2  -4   93.13    4.32
  -1   2   4   91.78    4.13
  -1   2   4  100.16    4.14
  -1   2   4  100.81    8.26
  -1   2   4   90.67    4.18
  -1   2   4   96.68    4.28
  -1   2   4   99.02    4.05
  -1   2   3  682.69   17.39
  -1   2   3  690.69   16.88
  -1   2   3  714.47   17.31
  -1   2   3  718.38   17.44
  -1   2   3  728.01   17.26
  -1   2   3  741.39   24.35
  -1   2   2   11.06    1.15
   1   2  -2    8.35    2.15
  -1   2   2    7.73    2.28
  -1   2   2   10.64    1.31
  -1   2   2   11.10    1.38
  -1   2   2   11.63    1.40
   1   2  -1  111.17    7.09
  -1   2   1  106.57    3.55
  -1   2   1  121.59    7.34
  -1   2   1  107.39    3.99
  -1   2   1  110.90    4.17
   1   2   0   69.40    5.65
   1   2   0   66.54    2.98
   1   2   0   60.76    5.63
  -1   2   0   72.96    5.28
  -1   2   0   65.15    3.02
  -1   2   0   62.02    2.69
   1   2   1 1827.27   45.41
   1   2   1 1736.15   38.07
   1   2   1 1707.85   45.13
  -1   2  -1 1703.07   41.80
  -1   2  -1 1688.06   37.78
   1   2   2 1612.73   42.06
  -1   2  -2 1515.99   36.76
   1   2   2 1487.82   34.60
   1   2   2 1548.56   34.43
   1   2   2 1512.78   41.15
   1   2   2 1553.03   34.45
   1   2   3 2592.85   62.80
  -1   2  -3 2296.48   54.20
   1   2   3 2352.49   53.65
   1   2   3 2547.85   53.64
   1   2   3 2451.66   60.88
   1   2   3 2483.70   53.57
   1   2   4  175.06    6.19
   1   2   4  173.21    6.01
   1   2   4  166.39    6.08
   1   2   4  180.53   10.76
  -1   2  -4  191.03    6.51
   1   2   4  162.97    9.61
   1   2   4  173.48    6.09
   1   2   5 2398.83   52.44
   1   2   5 2309.87   52.06
   1   2   5 2380.71   52.22
   1   2   5 2436.81   51.47
   1   2   5 2391.17   52.07
   1   2   5 2337.79   52.21
   1   2   5 2560.63   62.80
  -1   2  -5 2403.69   52.59
   1   2   5 2184.94   51.95
   1   2   5 2220.06   49.71
   1   2   5 2343.83   52.11
   1   2   6  127.72    5.77
   1   2   6  135.91    5.87
   1   2   6  123.07    5.43
   1   2   6  126.06    5.52
   1   2   6  134.23    5.12
   1   2   6  129.22   10.16
   1   2   6  127.94    5.33
   1   2   6  132.17    5.66
  -1   2  -6  128.48    5.80
   1   2   6  124.15    6.40
   1   2   6  118.96    4.14
   1   2   6  121.75    5.57
   1   2   7  325.76   10.73
   1   2   7  299.42    9.88
   1   2   7  318.43   10.58
   1   2   7  290.28    9.61
   1   2   7  317.55   10.27
   1   2   7  316.86    9.41
   1   2   7  309.86   10.05
  -1   2  -7  314.18   10.57
   1   2   7  311.50   10.22
   1   2   7  326.01   17.16
   1   2   7  286.16   12.07
   1   2   7  302.15   10.43
   1   2   7  303.84    8.56
   1   2   8  108.27    5.74
   1   2   8   99.63    4.99
   1   2   8   95.92    5.07
   1   2   8  106.87    5.73
   1   2   8  103.06    5.57
   1   2   8  106.32    4.71
   1   2   8  110.45   10.12
   1   2   8  104.27    5.39
   1   2   8  106.03    5.42
  -1   2  -8  107.49    5.64
   1   2   8   99.70    5.57
   1   2   8   98.30    4.22
   1   2   8   96.90    7.08
   1   2   9    6.34    1.80
   1   2   9    7.46    1.63
   1   2   9    7.98    2.12
  -1   2  -9    7.83    1.41
   1   2   9    9.67    2.04
   1   2   9    8.25    1.56
   1   2   9    5.05    1.46
   1   2   9    7.40    1.38
   1   2   9    6.13    1.62
   1   2   9    6.60    1.61
  -1   2  -9    7.42    1.79
   1   2   9    7.75    1.66
   1   2   9    9.08    1.98
  -1   2  -9    7.49    1.66
  -1   2  -9    7.70    1.58
   1   2   9    9.51    3.18
  -1   2  -9    7.18    1.63
  -1   2  -9    5.95    1.41
   1   2   9    7.33    1.87
   1   2   9    6.90    1.23
   1   2  10   63.59    4.45
   1   2  10   65.24    4.77
  -1   2 -10   61.54    4.23
   1   2  10   72.31    5.07
   1   2  10   65.92    4.50
   1   2  10   69.91    5.08
   1   2  10   65.35    4.71
  -1   2 -10   66.50    4.65
   1   2  10   70.94    4.68
   1   2  10   64.48    4.70
   1   2  10   70.60    8.85
  -1   2 -10   67.64    4.81
  -1   2 -10   67.30    4.48
  -1   2 -10   64.77    4.53
  -1   2 -10   65.81    4.89
   1   2  10   70.32    5.05
   1   2  11   -0.48    1.11
   1   2  11    1.40    1.43
  -1   2 -11    0.65    1.37
   1   2  11    0.61    1.32
   1   2  11   -0.55    1.12
   1   2  11    0.16    1.31
  -1   2 -11    0.36    1.23
   1   2  11   -1.58    1.37
   1   2  11   -1.30    1.43
   1   2  11    0.54    1.06
  -1   2 -11    0.36    1.27
   1   2  11    2.45    1.76
  -1   2 -11    3.92    1.49
  -1   2 -11   -0.42    1.32
  -1   2 -11    1.50    1.25
   1   2  11    1.76    1.92
   1   2  12   44.14    4.34
   1   2  12   41.58    3.86
  -1   2 -12   50.41    4.13
   1   2  12   44.03    4.46
   1   2  12   43.63    4.08
   1   2  12   41.10    4.38
   1   2  12   47.92    4.30
   1   2  12   48.28    4.11
  -1   2 -12   46.63    4.20
   1   2  12   42.20    4.13
   1   2  12   40.17    7.15
  -1   2 -12   50.93    4.64
  -1   2 -12   46.72    4.30
  -1   2 -12   44.44    4.09
   1   2  12   39.93    4.26
  -1   2 -12   51.06    4.32
   1   2  13    9.85    2.48
   1   2  13    9.88    2.23
   1   2  13    3.50    1.74
   1   2  13    8.36    2.20
   1   2  13    5.51    1.77
   1   2  13    5.44    1.79
   1   2  13    7.77    2.26
  -1   2 -13   10.69    2.20
   1   2  13    8.34    2.11
  -1   2 -13   10.33    2.09
  -1   2 -13   10.47    2.35
  -1   2 -13    6.90    2.08
   1   2  13    6.00    2.16
   1   2  14    2.86    1.52
   1   2  14    0.08    2.00
   1   2  14    0.95    1.71
   1   2  14    0.55    1.26
   1   2  14    1.58    1.23
   1   2  14    2.95    2.07
   1   2  14    0.22    1.77
  -1   2 -14    0.62    1.25
   1   2  14    0.91    1.30
  -1   2 -14    1.56    1.48
  -1   2 -14    4.55    1.67
  -1   2 -14   -0.30    1.45
   1   2  14    2.05    2.16
   1   2  15   90.68    5.97
   1   2  15   92.99    6.92
   1   2  15  103.26    7.13
   1   2  15   88.36    6.24
   1   2  15   87.22    6.85
   1   2  15   94.06    6.46
   1   2  15   99.11    6.92
  -1   2 -15   88.50    5.82
  -1   2 -15   95.95    6.26
  -1   2 -15   89.80    6.08
   1   2  15   87.47    6.76
  -1   2 -15   95.86    6.41
   1   2  16   23.90    2.96
   1   2  16   17.52    3.29
   1   2  16   22.54    3.43
   1   2  16   23.02    3.28
   1   2  16   18.15    2.95
   1   2  16   20.22    3.13
  -1   2 -16   21.39    2.70
   1   2  16   23.05    3.68
  -1   2 -16   24.46    3.12
  -1   2 -16   24.89    3.20
  -1   2 -16   24.33    3.38
   1   2  16   22.97    3.53
   1   2  17  178.15    7.92
   1   2  17  186.08    9.35
   1   2  17  177.44    9.25
   1   2  17  177.30    8.62
   1   2  17  196.36    9.99
   1   2  17  156.84    8.41
   1   2  17  185.97    9.34
  -1   2 -17  166.38    8.08
  -1   2 -17  201.31    9.13
   1   2  17  179.71    9.45
   1   2  18   46.57    4.24
   1   2  18   35.54    3.42
   1   2  18   40.34    4.19
   1   2  18   38.35    3.96
   1   2  18   47.41    4.28
  -1   2 -18   36.14    3.31
   1   2  18   36.09    3.84
  -1   2 -18   43.01    3.81
   1   2  19   10.87    2.15
   1   2  19    6.99    1.78
   1   2  19    9.98    2.00
   1   2  19   12.60    2.09
  -1   2 -19    4.19    1.69
  -1   2 -19   11.44    1.92
  -1   2 -19   11.97    2.02
   1   2  20    7.46    1.64
   1   2  20    4.82    1.29
  -1   2 -20    3.22    1.13
  -1   2 -20    4.47    1.12
   1   2  21    8.43    1.18
  -1   3  20  137.34    5.33
   1   3 -19    0.91    1.02
  -1   3  19    0.41    0.85
  -1   3  19    2.44    1.28
  -1   3  18   19.10    2.51
  -1   3  18   13.97    2.45
  -1   3  18   13.77    2.36
   1   3 -18   13.32    2.07
  -1   3  18   19.45    2.47
  -1   3  18   17.18    2.47
  -1   3  17    2.95    1.33
  -1   3  17    3.84    1.85
  -1   3  17    2.37    1.30
  -1   3  17    4.10    1.57
  -1   3  17    3.72    1.90
  -1   3  17    4.61    1.70
   1   3 -17    1.11    1.27
  -1   3  17    3.16    1.51
  -1   3  16    1.35    1.48
  -1   3  16    2.76    2.13
  -1   3  16    0.76    1.36
  -1   3  16   -1.06    1.37
  -1   3  16    1.68    1.60
  -1   3  16    0.64    1.61
  -1   3  16    3.53    1.90
   1   3 -16   -0.06    1.55
   1   3 -16   -0.27    1.22
  -1   3  16    2.13    1.69
   1   3 -16    2.53    1.42
  -1   3  15  131.93    7.80
  -1   3  15  130.17    7.66
  -1   3  15  138.27    8.13
  -1   3  15  135.65    7.95
  -1   3  15  143.56    8.77
  -1   3  15  124.45    7.99
  -1   3  15  145.53    8.57
   1   3 -15  121.75    6.93
   1   3 -15  146.45    8.06
  -1   3  15  127.72    7.96
   1   3 -15  140.65    7.17
   1   3 -15  128.83    7.18
  -1   3  14  361.83   14.22
  -1   3  14  352.30   13.94
  -1   3  14  370.98   14.69
  -1   3  14  360.16   14.30
  -1   3  14  368.29   15.27
  -1   3  14  339.57   14.29
  -1   3  14  361.64   14.77
   1   3 -14  342.86   13.45
   1   3 -14  364.93   14.51
   1   3 -14  360.15   13.86
  -1   3  14  362.90   14.61
   1   3 -14  344.81   12.85
  -1   3  13  118.05    7.28
  -1   3  13  126.16    7.58
  -1   3  13  125.65    7.85
  -1   3  13  114.63    7.31
  -1   3  13  118.30    8.06
  -1   3  13  110.17    7.51
  -1   3  13  121.14    7.87
   1   3 -13  119.68    7.34
   1   3 -13  119.45    7.60
   1   3 -13  117.28    7.24
   1   3 -13  113.04    6.53
  -1   3  13  123.95    7.80
  -1   3  12  149.06    8.26
  -1   3  12  146.87    8.21
  -1   3  12  167.27    7.66
  -1   3  12  164.45    9.03
  -1   3  12  166.56    8.81
  -1   3  12  174.02    9.57
  -1   3  12  154.55    7.56
  -1   3  12  161.49    8.85
  -1   3  12  147.02   15.94
  -1   3  12  152.09    7.63
  -1   3  12  156.23    8.95
   1   3 -12  157.10    8.38
   1   3 -12  162.71    8.39
   1   3 -12  154.41    8.58
   1   3 -12  158.55    8.69
   1   3 -12  154.18    8.43
  -1   3  12  166.75    8.85
   1   3 -12  157.22    7.84
  -1   3  11    7.35    1.73
  -1   3  11    4.90    1.85
  -1   3  11    5.69    2.06
  -1   3  11    8.08    2.35
  -1   3  11    4.87    1.57
  -1   3  11    4.94    1.54
  -1   3  11    4.60    1.91
  -1   3  11    4.48    1.64
   1   3 -11    4.42    1.72
  -1   3  11    5.18    2.31
  -1   3  11    7.45    2.21
   1   3 -11    7.22    2.17
  -1   3  11    5.49    3.87
   1   3 -11    6.72    2.06
   1   3 -11    6.68    1.92
   1   3 -11    5.44    1.75
   1   3 -11    3.26    1.76
  -1   3  11    9.42    2.34
   1   3 -11    7.64    1.92
  -1   3  10   38.14    3.42
  -1   3  10   36.26    3.65
  -1   3  10   40.28    3.94
  -1   3  10   41.50    4.23
  -1   3  10   40.94    3.94
  -1   3  10   34.91    3.43
  -1   3  10   41.90    4.09
  -1   3  10   38.04    3.58
  -1   3  10   38.88    4.00
  -1   3  10   37.50    4.06
   1   3 -10   42.10    4.02
   1   3 -10   37.89    3.89
   1   3 -10   42.53    4.25
   1   3 -10   36.15    3.85
  -1   3  10   37.34    8.05
   1   3 -10   37.58    3.79
   1   3 -10   42.17    4.01
  -1   3  10   35.99    3.81
   1   3 -10   34.02    3.31
  -1   3   9   10.88    1.96
  -1   3   9   10.26    2.08
  -1   3   9    9.86    2.04
  -1   3   9    7.65    1.96
  -1   3   9   11.62    2.25
  -1   3   9    8.22    1.75
  -1   3   9   10.38    2.11
  -1   3   9    9.24    2.36
  -1   3   9    9.87    2.12
   1   3  -9   10.45    2.27
  -1   3   9    9.00    1.90
   1   3  -9    9.09    1.89
   1   3  -9    9.39    1.91
   1   3  -9    9.33    1.99
   1   3  -9    8.36    1.92
   1   3  -9    8.94    1.96
  -1   3   9   11.50    4.92
  -1   3   9    9.87    2.11
   1   3  -9    9.30    1.74
  -1   3   8   11.06    2.04
  -1   3   8    9.52    1.93
  -1   3   8   16.97    2.30
  -1   3   8   12.77    2.39
  -1   3   8   12.31    2.12
  -1   3   8   13.04    2.40
  -1   3   8   11.62    1.96
  -1   3   8   14.80    2.23
  -1   3   8   15.11    2.49
   1   3  -8   13.42    2.19
  -1   3   8   14.19    2.27
   1   3  -8   13.14    2.24
  -1   3   8   14.87    4.97
   1   3  -8   11.70    2.04
   1   3  -8   15.76    2.55
   1   3  -8   12.07    2.32
   1   3  -8   13.87    2.24
   1   3  -8   13.52    2.11
  -1   3   8   16.20    2.40
  -1   3   7  257.34    9.96
  -1   3   7  256.94    9.62
  -1   3   7  273.04   10.39
  -1   3   7  271.03    9.97
  -1   3   7  262.98   10.34
  -1   3   7  260.19   10.01
  -1   3   7  267.82    9.83
   1   3  -7  271.30   10.12
  -1   3   7  268.41   10.07
  -1   3   7  272.97    9.98
   1   3  -7  265.89   10.13
   1   3  -7  258.44   10.42
   1   3  -7  262.47    9.87
   1   3  -7  264.86    9.76
   1   3  -7  264.91   10.00
  -1   3   7  270.36   18.06
   1   3  -7  267.88    9.91
  -1   3   7  259.85    9.71
  -1   3   6   39.88    3.43
  -1   3   6   46.35    3.48
  -1   3   6   43.96    3.67
  -1   3   6   42.12    3.54
  -1   3   6   45.02    3.50
   1   3  -6   43.85    3.54
   1   3  -6   41.24    3.44
  -1   3   6   43.91    3.42
  -1   3   6   39.45    3.33
  -1   3   6   43.08    6.80
  -1   3   6   45.73    3.33
  -1   3   5  131.73    6.40
  -1   3   5  139.39    6.25
  -1   3   5  144.05    6.65
  -1   3   5  137.22    6.27
  -1   3   5  139.12    6.23
   1   3  -5  142.70    6.54
  -1   3   5  131.74    6.16
   1   3  -5  149.04    6.56
  -1   3   5  146.25    6.40
  -1   3   5  154.35   12.34
  -1   3   5  138.43    5.90
  -1   3   4  397.03   12.44
  -1   3   4  375.23   11.91
  -1   3   4  396.76   12.47
  -1   3   4  401.76   12.06
  -1   3   4  399.07   11.96
  -1   3   4  372.64   12.00
   1   3  -4  386.69   12.36
  -1   3   4  392.41   12.01
   1   3  -4  420.96   12.37
  -1   3   4  412.41   20.16
  -1   3   4  389.07   11.35
  -1   3   3   87.10    4.83
  -1   3   3   90.52    4.88
  -1   3   3   88.94    4.50
  -1   3   3   91.25    4.57
  -1   3   3   93.23    4.54
   1   3  -3   95.98    4.70
  -1   3   3   88.14    4.48
   1   3  -3   89.74    4.74
   1   3  -3   81.00    6.88
  -1   3   3   81.50    4.48
  -1   3   3   99.67    8.89
  -1   3   3   87.53    4.06
  -1   3   2  128.31    5.90
  -1   3   2  134.91    5.95
  -1   3   2  129.36    5.54
  -1   3   2  135.54    5.42
  -1   3   2  136.91    5.77
   1   3  -2  137.42    5.91
  -1   3   2  134.60    5.65
   1   3  -2  122.58    8.91
   1   3  -2  139.33    5.79
  -1   3   2  149.43   10.34
  -1   3   2  133.23    4.91
   1   3  -1  196.72    7.04
  -1   3   1  185.68    7.38
  -1   3   1  192.79    7.06
  -1   3   1  199.10    6.69
  -1   3   1  208.64    7.20
   1   3  -1  196.46    7.27
  -1   3   1  199.88    7.14
   1   3  -1  195.31   11.51
  -1   3   1  198.13    7.47
  -1   3   1  211.07   11.96
  -1   3   1  191.10    6.18
  -1   3   0   48.68    3.07
   1   3   0   45.32    3.10
   1   3   0   47.86    3.13
  -1   3   0   52.92    5.71
  -1   3   0   48.86    3.14
  -1   3   0   46.90    3.29
  -1   3   0   51.55    3.20
   1   3   0   48.80    5.98
   1   3   0   41.02    3.00
  -1   3   0   47.29    3.36
  -1   3  -1  516.23   14.33
   1   3   1  512.61   14.35
   1   3   1  521.87   14.16
   1   3   1  535.75   21.81
  -1   3  -1  493.02   14.46
  -1   3  -1  557.81   19.40
   1   3   1  492.72   13.97
  -1   3  -1  539.21   13.99
  -1   3  -1  482.18   14.13
  -1   3  -1  492.93   14.15
   1   3   1  501.47   14.70
   1   3   1  516.54   14.33
   1   3   1  547.80   13.98
   1   3   2    2.81    1.17
  -1   3  -2    1.70    1.02
   1   3   2    2.58    1.15
  -1   3  -2    3.15    1.09
   1   3   2    0.39    0.78
  -1   3  -2    2.86    1.11
   1   3   2    2.44    1.06
   1   3   2    1.33    1.03
   1   3   2    1.12    1.31
   1   3   2    1.91    2.10
  -1   3  -2    2.25    1.40
   1   3   2    1.78    0.91
   1   3   3  533.52   14.98
   1   3   3  516.52   14.66
   1   3   3  503.49   15.11
   1   3   3  540.77   14.78
  -1   3  -3  532.79   14.89
   1   3   3  518.91   23.03
   1   3   3  513.42   14.93
  -1   3  -3  488.42   17.13
  -1   3  -3  535.22   15.12
   1   3   3  493.05   21.83
   1   3   3  534.87   14.52
   1   3   4   33.82    2.93
   1   3   4   33.32    2.84
   1   3   4   34.02    3.01
   1   3   4   36.35    2.89
  -1   3  -4   30.99    3.10
  -1   3  -4   36.69    3.02
   1   3   4   36.39    3.02
  -1   3  -4   32.52    2.92
   1   3   4   36.81    5.64
   1   3   4   37.87    6.27
   1   3   4   36.76    2.98
   1   3   5   69.97    4.50
   1   3   5   68.45    4.40
   1   3   5   75.04    4.46
   1   3   5   68.78    4.35
   1   3   5   67.89    4.31
  -1   3  -5   73.14    4.47
   1   3   5   64.97    3.71
   1   3   5   66.58    8.07
   1   3   5   76.92    7.82
   1   3   5   73.18    4.39
   1   3   6 2028.57   49.50
   1   3   6 2183.60   49.88
   1   3   6 2175.78   49.62
  -1   3  -6 2143.23   50.03
   1   3   6 2169.18   64.03
   1   3   6 2097.20   49.77
   1   3   6 2032.36   48.46
   1   3   6 2215.63   50.19
   1   3   6 2165.22   49.56
   1   3   7    0.42    1.09
   1   3   7   -0.24    1.11
   1   3   7    1.35    1.33
   1   3   7   -1.40    1.13
   1   3   7    0.72    1.17
   1   3   7   -0.36    0.92
   1   3   7   -1.91    1.58
   1   3   7    0.96    1.08
  -1   3  -7   -0.38    1.09
  -1   3  -7    0.16    1.05
  -1   3  -7    0.44    1.07
  -1   3  -7   -0.33    1.36
   1   3   7   -0.32    2.46
  -1   3  -7   -0.31    1.17
  -1   3  -7   -1.12    0.99
   1   3   7    1.60    1.40
   1   3   8  559.37   17.05
   1   3   8  527.40   16.75
   1   3   8  545.75   17.54
   1   3   8  528.87   16.52
   1   3   8  553.03   17.41
   1   3   8  508.44   15.61
   1   3   8  579.71   17.26
   1   3   8  560.18   17.28
   1   3   8  583.28   28.33
  -1   3  -8  553.23   17.34
   1   3   8  554.93   16.45
  -1   3  -8  574.07   18.02
  -1   3  -8  587.55   17.00
  -1   3  -8  536.21   16.52
  -1   3  -8  564.30   16.97
  -1   3  -8  546.22   16.72
  -1   3  -8  533.58   16.16
   1   3   8  565.47   17.25
   1   3   9  547.32   16.93
   1   3   9  552.94   17.27
   1   3   9  554.09   17.84
   1   3   9  495.12   16.19
   1   3   9  572.28   17.98
   1   3   9  516.23   15.86
   1   3   9  536.61   17.34
   1   3   9  538.41   16.61
  -1   3  -9  558.11   17.60
   1   3   9  556.07   28.71
   1   3   9  547.03   17.31
  -1   3  -9  518.29   16.53
  -1   3  -9  559.77   17.13
  -1   3  -9  537.29   16.83
  -1   3  -9  529.65   16.96
  -1   3  -9  544.15   17.94
   1   3   9  561.48   17.59
  -1   3  -9  507.04   16.30
   1   3  10  602.89   18.57
   1   3  10  577.93   18.87
   1   3  10  605.08   19.62
   1   3  10  600.00   19.52
   1   3  10  572.97   17.56
   1   3  10  606.46   19.01
  -1   3 -10  607.29   19.10
   1   3  10  650.45   32.05
   1   3  10  596.55   18.83
   1   3  10  584.03   18.35
  -1   3 -10  589.62   18.79
  -1   3 -10  617.93   19.76
  -1   3 -10  539.72   17.93
  -1   3 -10  591.39   18.43
  -1   3 -10  597.35   18.72
   1   3  10  610.54   19.34
  -1   3 -10  600.10   18.15
   1   3  11    2.58    2.01
   1   3  11    2.44    1.65
   1   3  11    0.10    1.59
   1   3  11    1.85    1.00
   1   3  11   -0.50    1.45
   1   3  11    0.95    1.38
  -1   3 -11    2.11    1.70
   1   3  11   -0.90    1.79
   1   3  11   -0.87    1.18
  -1   3 -11    1.81    1.35
  -1   3 -11    0.83    1.32
  -1   3 -11    3.54    1.86
  -1   3 -11    2.06    1.75
   1   3  11   -0.18    2.53
   1   3  11    1.06    1.59
  -1   3 -11    0.59    1.21
   1   3  12  696.09   21.33
   1   3  12  708.56   22.05
   1   3  12  687.40   22.63
   1   3  12  716.43   22.93
   1   3  12  678.55   20.59
   1   3  12  681.77   21.87
  -1   3 -12  690.45   21.81
   1   3  12  677.81   21.39
   1   3  12  675.62   21.46
   1   3  12  607.61   33.60
  -1   3 -12  704.08   22.51
  -1   3 -12  709.13   21.48
  -1   3 -12  705.14   21.95
  -1   3 -12  706.43   21.32
   1   3  12  706.57   22.47
   1   3  13  106.34    7.11
   1   3  13  105.30    6.74
   1   3  13  114.66    7.69
   1   3  13  107.39    7.57
   1   3  13   94.45    6.08
   1   3  13  105.73    7.00
   1   3  13  101.07    6.58
  -1   3 -13  105.71    6.94
   1   3  13  107.94    7.01
  -1   3 -13  103.87    7.09
  -1   3 -13   98.76    6.68
  -1   3 -13  108.71    6.82
   1   3  13  107.71    7.32
   1   3  14  563.16   19.20
   1   3  14  536.60   17.91
   1   3  14  553.22   19.51
   1   3  14  510.95   17.31
   1   3  14  564.85   19.94
   1   3  14  530.65   18.41
  -1   3 -14  565.59   18.54
   1   3  14  531.05   17.79
   1   3  14  552.66   19.36
  -1   3 -14  550.28   17.91
  -1   3 -14  537.44   18.13
  -1   3 -14  533.77   18.68
   1   3  14  532.16   18.71
   1   3  15    4.51    1.80
   1   3  15    4.96    2.01
   1   3  15    3.08    1.58
   1   3  15    4.45    1.98
   1   3  15    0.97    1.98
  -1   3 -15    4.94    1.89
   1   3  15    5.07    1.73
   1   3  15    4.57    1.59
  -1   3 -15    7.91    2.18
  -1   3 -15    0.88    1.57
   1   3  15   -0.08    1.76
  -1   3 -15    4.97    1.90
   1   3  16  310.98   12.58
   1   3  16  289.40   11.21
   1   3  16  284.98   12.52
   1   3  16  300.88   13.03
   1   3  16  270.74   11.87
   1   3  16  281.67   11.84
  -1   3 -16  283.78   11.49
  -1   3 -16  271.26   11.28
   1   3  16  292.71   12.67
  -1   3 -16  311.26   12.08
  -1   3 -16  299.78   11.49
   1   3  17   28.60    2.94
   1   3  17   35.50    3.73
   1   3  17   38.55    4.32
   1   3  17   39.15    3.98
   1   3  17   39.07    3.94
  -1   3 -17   34.56    3.48
  -1   3 -17   31.84    3.20
   1   3  17   37.68    4.02
  -1   3 -17   34.87    3.50
   1   3  18   81.75    4.43
   1   3  18   77.19    4.78
   1   3  18   87.11    5.59
   1   3  18   91.68    5.94
   1   3  18   77.63    5.07
  -1   3 -18   82.67    4.98
  -1   3 -18   84.64    4.85
  -1   3 -18   92.41    5.24
   1   3  19   40.98    3.26
   1   3  19   44.98    3.78
  -1   3 -19   43.45    3.11
   1   3  20   10.53    1.46
   1   4 -19   -2.48    1.37
  -1   4  18   41.99    3.56
  -1   4  18   39.23    2.95
   1   4 -18   38.22    3.03
  -1   4  18   29.85    2.53
  -1   4  17   35.67    3.07
  -1   4  17   34.97    3.37
  -1   4  17   32.80    3.18
  -1   4  17   40.59    3.95
   1   4 -17   36.98    3.33
  -1   4  17   33.47    3.14
  -1   4  16    1.58    1.30
  -1   4  16    4.49    1.59
  -1   4  16    0.75    1.53
   1   4 -16   -0.07    1.49
  -1   4  16   -0.52    1.47
  -1   4  15   70.56    5.32
  -1   4  15   58.57    5.08
  -1   4  15   71.37    5.91
  -1   4  15   63.17    5.37
  -1   4  15   58.44    4.99
   1   4 -15   65.35    5.11
   1   4 -15   61.88    4.83
  -1   4  15   55.69    4.88
  -1   4  14   54.17    4.88
  -1   4  14   55.64    4.82
  -1   4  14   53.18    5.23
  -1   4  14   55.17    5.39
  -1   4  14   49.98    4.51
  -1   4  14   49.67    4.84
  -1   4  14   36.91    4.23
   1   4 -14   44.31    3.82
   1   4 -14   54.81    4.84
   1   4 -14   56.01    4.99
   1   4 -14   45.64    4.49
  -1   4  14   51.31    4.72
  -1   4  13  126.54    7.77
  -1   4  13  122.94    7.32
  -1   4  13  112.58    7.72
  -1   4  13  106.89    6.86
  -1   4  13  121.15    8.26
  -1   4  13  113.42    7.72
  -1   4  13  118.49    7.71
   1   4 -13  127.60    7.69
   1   4 -13  116.12    7.20
   1   4 -13  107.36    7.22
  -1   4  13  115.06    7.37
   1   4 -13  107.08    6.29
  -1   4  12   22.98    3.27
  -1   4  12   26.67    3.54
  -1   4  12   31.04    3.90
  -1   4  12   23.95    3.27
  -1   4  12   24.50    3.50
  -1   4  12   24.15    3.75
  -1   4  12   28.09    3.75
   1   4 -12   17.38    3.06
   1   4 -12   25.78    3.71
   1   4 -12   27.71    3.69
   1   4 -12   29.15    3.62
   1   4 -12   24.96    3.73
   1   4 -12   23.67    2.96
  -1   4  12   22.31    3.29
  -1   4  11    5.11    1.73
  -1   4  11    1.74    1.56
  -1   4  11    2.45    1.73
  -1   4  11    3.72    2.00
  -1   4  11    1.72    1.31
  -1   4  11    0.27    1.72
  -1   4  11    1.42    2.15
  -1   4  11    2.51    1.73
   1   4 -11    4.72    2.46
   1   4 -11    1.98    1.73
   1   4 -11    2.63    1.97
   1   4 -11   -1.28    1.61
   1   4 -11    1.71    1.66
  -1   4  11    1.34    1.53
   1   4 -11   -1.06    1.04
  -1   4  10  312.01   12.97
  -1   4  10  327.05   12.32
  -1   4  10  309.52   12.46
  -1   4  10  330.55   13.88
  -1   4  10  327.05   12.76
  -1   4  10  352.61   14.37
  -1   4  10  320.43   13.29
  -1   4  10  322.09   13.22
  -1   4  10  314.15   23.97
   1   4 -10  314.95   12.92
   1   4 -10  323.51   13.69
   1   4 -10  302.64   12.89
   1   4 -10  312.55   12.75
   1   4 -10  319.18   12.73
  -1   4  10  309.60   12.67
   1   4 -10  319.82   11.99
  -1   4   9  488.18   16.24
  -1   4   9  493.92   16.31
  -1   4   9  471.57   16.77
  -1   4   9  507.16   17.77
  -1   4   9  507.56   18.10
  -1   4   9  477.11   16.36
  -1   4   9  496.87   17.34
  -1   4   9  523.39   30.79
  -1   4   9  502.88   17.08
   1   4  -9  503.63   17.28
   1   4  -9  500.75   16.56
   1   4  -9  494.16   17.75
   1   4  -9  481.38   16.58
   1   4  -9  481.51   16.91
   1   4  -9  503.72   16.97
   1   4  -9  478.02   15.67
  -1   4   9  482.39   16.39
  -1   4   8  181.82    8.57
  -1   4   8  179.28    8.89
  -1   4   8  186.34    8.50
  -1   4   8  186.87    9.56
  -1   4   8  180.09    8.52
  -1   4   8  194.42    9.71
  -1   4   8  195.72    9.22
  -1   4   8  187.43    8.75
  -1   4   8  194.73    9.09
   1   4  -8  184.76    9.21
   1   4  -8  189.14    9.22
  -1   4   8  194.32   17.50
   1   4  -8  178.10    8.74
   1   4  -8  180.07    8.66
   1   4  -8  181.90    9.48
   1   4  -8  184.92    9.02
   1   4  -8  175.16    7.99
   1   4  -8  192.34    8.73
  -1   4   8  187.50    8.59
  -1   4   7  167.74    8.20
  -1   4   7  178.89    8.30
  -1   4   7  171.46    8.79
  -1   4   7  176.46    9.01
  -1   4   7  175.14    8.12
  -1   4   7  182.76    8.60
  -1   4   7  163.87    7.41
  -1   4   7  173.97    8.48
  -1   4   7  175.82    8.27
   1   4  -7  169.39    8.51
   1   4  -7  172.76    8.55
   1   4  -7  170.51    8.22
   1   4  -7  163.13    8.80
   1   4  -7  173.17    8.12
   1   4  -7  150.38    7.67
  -1   4   7  134.27   14.20
   1   4  -7  169.32    8.26
   1   4  -7  160.68    7.37
  -1   4   7  179.49    7.94
  -1   4   6   29.21    3.11
  -1   4   6   27.15    3.23
  -1   4   6   28.44    3.39
  -1   4   6   26.07    2.84
  -1   4   6   24.94    3.08
  -1   4   6   31.17    3.27
  -1   4   6   29.08    2.88
   1   4  -6   32.22    3.43
   1   4  -6   26.75    3.20
  -1   4   6   35.02    3.40
  -1   4   6   27.31    3.44
  -1   4   6   23.11    5.75
   1   4  -6   26.96    3.40
   1   4  -6   27.81    2.93
   1   4  -6   24.54    2.90
   1   4  -6   22.94    2.66
   1   4  -6   25.33    2.95
   1   4  -6   23.14    2.47
  -1   4   6   28.27    2.81
  -1   4   5   18.70    2.64
  -1   4   5   25.05    2.87
  -1   4   5   21.91    2.49
  -1   4   5   19.32    2.86
  -1   4   5   17.80    2.49
  -1   4   5   21.27    2.51
  -1   4   5   20.92    2.66
   1   4  -5   25.56    3.12
  -1   4   5   20.92    2.93
  -1   4   5   22.76    2.72
   1   4  -5   21.95    2.91
   1   4  -5   23.30    2.63
   1   4  -5   17.61    2.28
  -1   4   5   23.88    2.89
   1   4  -5   22.56    2.67
   1   4  -5   23.06    2.86
  -1   4   5   33.68    6.63
   1   4  -5   22.33    2.63
  -1   4   5   21.13    2.41
  -1   4   4   26.02    2.82
  -1   4   4   25.01    2.83
  -1   4   4   32.55    3.43
  -1   4   4   27.25    2.79
  -1   4   4   31.77    3.14
  -1   4   4   28.18    2.89
   1   4  -4   31.43    3.29
  -1   4   4   28.54    3.28
  -1   4   4   32.39    3.11
   1   4  -4   25.94    3.03
   1   4  -4   31.31    3.33
  -1   4   4   28.85    5.97
   1   4  -4   29.01    2.75
  -1   4   4   35.70    3.50
   1   4  -4   33.40    3.19
  -1   4   4   25.85    2.48
  -1   4   3  402.25   13.09
  -1   4   3  398.88   12.82
  -1   4   3  392.98   13.58
  -1   4   3  380.84   12.72
  -1   4   3  425.08   13.07
  -1   4   3  397.41   12.98
   1   4  -3  363.97   18.42
   1   4  -3  396.23   13.36
  -1   4   3  405.74   13.68
  -1   4   3  399.13   12.88
  -1   4   3  422.07   22.23
   1   4  -3  374.45   12.88
  -1   4   3  417.34   13.76
   1   4  -3  397.40   13.81
  -1   4   3  394.93   11.83
  -1   4   2   98.31    5.31
   1   4  -2   89.64    4.80
  -1   4   2   84.93    4.80
  -1   4   2   86.25    5.37
  -1   4   2   80.88    4.78
  -1   4   2   93.67    5.20
  -1   4   2   88.87    4.99
  -1   4   2   88.19    5.35
  -1   4   2   80.78    8.87
   1   4  -2   84.47    8.56
   1   4  -2   84.85    5.20
  -1   4   2   81.94    4.49
  -1   4   2   84.47    5.29
   1   4  -2   85.71    4.99
   1   4  -2   89.73    5.54
  -1   4   2   84.97    4.20
  -1   4   1 1038.37   27.88
  -1   4   1 1036.93   27.08
  -1   4   1 1099.65   27.58
   1   4  -1 1069.55   27.67
   1   4  -1 1018.50   36.89
  -1   4   1 1037.82   27.13
  -1   4   1 1056.95   26.85
  -1   4   1 1127.36   38.26
  -1   4   1 1063.44   27.97
   1   4  -1 1063.38   27.33
   1   4  -1 1086.17   28.24
  -1   4   1 1135.37   27.88
   1   4  -1 1087.67   26.97
   1   4   0  270.58    9.87
  -1   4   0  251.07    9.50
  -1   4   0  264.28    9.73
   1   4   0  245.98    9.32
  -1   4   0  259.00    9.97
  -1   4   0  285.75   15.85
   1   4   0  255.27    9.69
  -1   4   0  274.52    9.02
  -1   4   0  264.25    9.63
  -1   4   0  253.03    9.38
   1   4   0  272.84   16.61
   1   4   0  270.76    9.74
  -1   4   0  283.49   10.02
   1   4   0  264.87    9.57
   1   4   1   80.87    4.96
  -1   4  -1   83.59    4.94
   1   4   1   70.92    8.60
  -1   4  -1   81.14    4.90
  -1   4  -1   90.70    4.73
   1   4   1   83.56    4.89
  -1   4  -1   81.51    7.97
   1   4   1   87.58    4.95
   1   4   1   89.90    4.98
  -1   4  -1   95.28    5.24
   1   4   1   85.04    4.88
  -1   4  -1   86.49    5.00
   1   4   2   81.28    4.77
   1   4   2   80.82    5.01
  -1   4  -2   80.28    4.75
  -1   4  -2   77.20    4.91
  -1   4  -2   84.94    4.78
  -1   4  -2   86.13    7.96
   1   4   2   79.32    4.88
   1   4   2   79.40    5.09
   1   4   2   79.19    4.67
   1   4   2   88.91    9.83
  -1   4  -2   87.46    5.30
  -1   4  -2   86.11    5.00
   1   4   2   84.11    4.84
   1   4   2   84.72    4.72
   1   4   3   97.12    5.42
   1   4   3   91.87    5.01
   1   4   3  100.77    5.81
  -1   4  -3   92.42    5.26
   1   4   3   96.82    5.80
   1   4   3  102.41    5.66
   1   4   3   98.89    5.15
  -1   4  -3   94.15    7.73
   1   4   3  105.28   11.09
  -1   4  -3  108.16    5.68
  -1   4  -3  101.71    5.92
  -1   4  -3  103.10    5.38
  -1   4  -3   97.65    5.59
   1   4   3   98.07    5.34
   1   4   3  102.06    5.41
   1   4   4   92.82    5.51
   1   4   4   91.87    5.16
   1   4   4  106.56    6.09
   1   4   4  102.57    5.79
   1   4   4  103.69    6.01
  -1   4  -4  109.53    5.90
   1   4   4   91.79    4.85
   1   4   4  108.58   11.38
  -1   4  -4   93.89    5.40
   1   4   4  101.52    5.64
  -1   4  -4  105.18    6.22
  -1   4  -4   99.14    5.59
  -1   4  -4   94.28    5.24
   1   4   4   95.77    5.34
  -1   4  -4   99.56    5.46
   1   4   4   98.99    5.52
   1   4   5  237.51    9.57
   1   4   5  232.28    9.13
   1   4   5  237.62   10.06
   1   4   5  251.02    9.96
   1   4   5  232.72    9.69
   1   4   5  223.79   17.72
   1   4   5  232.41    9.99
  -1   4  -5  251.09    9.92
  -1   4  -5  235.25    9.46
  -1   4  -5  224.70    8.82
  -1   4  -5  229.68   10.19
  -1   4  -5  228.88    9.29
  -1   4  -5  235.78    9.36
  -1   4  -5  231.82    9.16
   1   4   5  237.57    9.46
   1   4   6   25.06    3.07
   1   4   6   25.22    3.20
   1   4   6   31.10    3.37
   1   4   6   25.48    2.93
   1   4   6   23.93    3.01
   1   4   6   29.01    3.38
  -1   4  -6   26.84    3.13
   1   4   6   22.83    5.45
  -1   4  -6   21.04    2.50
  -1   4  -6   24.30    2.89
  -1   4  -6   24.10    2.86
  -1   4  -6   27.09    3.54
  -1   4  -6   28.28    3.06
   1   4   6   26.81    3.08
  -1   4  -6   23.93    2.83
   1   4   7    3.21    1.60
   1   4   7    3.90    1.65
   1   4   7    3.65    1.80
   1   4   7    2.37    1.23
   1   4   7    5.37    1.92
   1   4   7    4.65    1.86
   1   4   7    3.03    1.30
  -1   4  -7    5.47    1.57
  -1   4  -7    5.68    1.80
  -1   4  -7    6.66    2.12
  -1   4  -7    5.96    1.77
  -1   4  -7    6.36    1.75
   1   4   7    3.85    3.18
  -1   4  -7    5.96    1.65
   1   4   7    4.52    1.58
  -1   4  -7    5.16    1.56
   1   4   8    0.54    1.20
   1   4   8    0.70    1.74
   1   4   8   -1.08    1.49
  -1   4  -8   -0.36    1.50
   1   4   8    2.04    1.71
   1   4   8    1.35    1.59
   1   4   8   -0.31    1.11
  -1   4  -8    2.24    1.46
  -1   4  -8    0.73    0.97
  -1   4  -8   -0.65    1.56
  -1   4  -8    2.39    1.40
  -1   4  -8   -1.02    1.47
   1   4   8   -2.71    3.33
  -1   4  -8   -0.27    0.99
  -1   4  -8    0.13    1.16
   1   4   8   -0.63    1.25
   1   4   9  123.63    7.38
   1   4   9  132.12    8.14
   1   4   9  124.53    7.71
   1   4   9  131.90    7.71
  -1   4  -9  141.78    7.96
   1   4   9  122.43    6.72
   1   4   9  132.32    7.78
   1   4   9  141.15   15.37
  -1   4  -9  128.98    7.17
  -1   4  -9  125.65    7.93
  -1   4  -9  121.85    7.10
  -1   4  -9  124.00    7.07
  -1   4  -9  125.77    7.31
   1   4   9  140.45    7.81
  -1   4  -9  122.13    7.21
  -1   4  -9  116.10    6.62
   1   4  10  235.88   10.62
   1   4  10  243.34   11.76
   1   4  10  224.49   11.16
   1   4  10  235.66   10.93
   1   4  10  234.46   10.02
   1   4  10  213.62   19.55
   1   4  10  220.94   10.76
  -1   4 -10  238.06   11.09
  -1   4 -10  218.30   10.20
  -1   4 -10  221.10   10.21
  -1   4 -10  217.64   11.09
  -1   4 -10  220.36   10.13
  -1   4 -10  206.01   10.13
  -1   4 -10  235.59   10.48
   1   4  10  241.03   10.89
  -1   4 -10  218.58    9.56
   1   4  11  141.90    8.18
   1   4  11  150.56    9.14
   1   4  11  141.45    8.78
   1   4  11  146.67    8.48
   1   4  11  132.02    8.00
   1   4  11  134.72    7.52
  -1   4 -11  152.43    8.71
  -1   4 -11  144.02    8.89
  -1   4 -11  127.39    7.65
  -1   4 -11  144.73    8.03
  -1   4 -11  141.31    8.00
  -1   4 -11  141.98    8.14
  -1   4 -11  137.35    7.98
   1   4  11  144.75    8.42
  -1   4 -11  147.55    7.56
   1   4  12  117.80    7.40
   1   4  12  125.53    8.35
   1   4  12  103.70    7.64
   1   4  12  117.27    7.47
   1   4  12  114.33    6.94
  -1   4 -12  120.86    7.68
   1   4  12  116.88    7.60
  -1   4 -12  106.33    6.41
  -1   4 -12  120.03    7.38
  -1   4 -12  113.94    7.00
  -1   4 -12  115.09    7.81
  -1   4 -12  123.25    7.72
  -1   4 -12  123.63    7.51
   1   4  12  111.61    7.51
   1   4  13   13.67    2.66
   1   4  13   12.97    2.70
   1   4  13   17.31    3.41
  -1   4 -13   15.96    3.07
   1   4  13   12.77    2.38
   1   4  13   15.41    2.64
   1   4  13   14.20    3.16
  -1   4 -13   18.27    3.37
  -1   4 -13   16.62    3.18
  -1   4 -13   16.84    2.96
  -1   4 -13   18.10    2.67
   1   4  13   17.19    3.09
   1   4  14   17.91    2.95
   1   4  14   16.43    3.16
   1   4  14   19.38    3.03
   1   4  14   11.39    2.40
   1   4  14   15.81    2.49
   1   4  14   17.24    3.15
  -1   4 -14   16.90    2.93
  -1   4 -14   16.23    3.03
  -1   4 -14   23.56    3.46
  -1   4 -14   11.73    1.98
   1   4  14   14.56    2.68
  -1   4 -14   18.53    3.01
   1   4  15   25.74    3.16
   1   4  15   28.23    3.47
   1   4  15   27.77    3.63
   1   4  15   24.36    3.28
   1   4  15   29.05    3.90
   1   4  15   25.11    2.95
  -1   4 -15   25.56    3.51
  -1   4 -15   25.93    3.28
   1   4  15   25.04    3.27
  -1   4 -15   27.54    3.19
   1   4  16  164.91    7.59
   1   4  16  162.55    8.71
   1   4  16  185.55    9.10
   1   4  16  160.58    7.88
  -1   4 -16  165.75    7.68
  -1   4 -16  154.49    7.72
  -1   4 -16  168.81    8.04
   1   4  16  162.23    8.45
   1   4  17   65.10    4.40
   1   4  17   60.90    4.68
  -1   4 -17   58.26    4.18
  -1   4 -17   63.61    4.08
   1   4  17   64.96    4.93
   1   4  17   61.08    3.93
   1   4  18   32.44    2.76
   1   4  18   35.26    2.47
   1   4  19   73.21    3.58
   1   5 -17   -4.04    1.78
  -1   5  17   -0.83    0.86
  -1   5  16  143.60    6.95
   1   5 -16  151.17    6.68
  -1   5  16  156.85    6.75
  -1   5  16  159.40    7.62
  -1   5  15   39.64    3.80
   1   5 -15   37.98    3.50
   1   5 -15   32.79    3.21
  -1   5  15   46.57    3.83
  -1   5  15   37.42    3.88
  -1   5  14  217.16   10.11
  -1   5  14  228.94   10.57
   1   5 -14  234.98    9.44
   1   5 -14  221.21    9.59
  -1   5  14  221.69    8.11
  -1   5  14  252.81    9.99
  -1   5  13   96.88    6.34
  -1   5  13   90.96    5.48
  -1   5  13   92.69    6.65
  -1   5  13   80.94    6.13
  -1   5  13   81.75    6.54
  -1   5  13   81.34    5.65
   1   5 -13   90.69    6.08
   1   5 -13   96.04    6.13
  -1   5  13   94.44    5.42
   1   5 -13   92.78    6.40
  -1   5  13   76.11    5.42
  -1   5  12   41.77    4.31
  -1   5  12   36.87    3.58
  -1   5  12   47.68    5.05
  -1   5  12   48.90    5.13
  -1   5  12   47.18    4.71
  -1   5  12   40.84    4.16
   1   5 -12   43.73    4.51
   1   5 -12   45.41    4.41
   1   5 -12   40.83    4.36
   1   5 -12   35.40    3.93
   1   5 -12   40.21    4.44
  -1   5  12   42.66    4.08
  -1   5  11    1.75    1.86
  -1   5  11    1.25    1.81
  -1   5  11    0.37    1.34
  -1   5  11   -0.55    1.02
  -1   5  11   -0.72    1.59
  -1   5  11    1.51    2.02
   1   5 -11   -1.46    2.07
   1   5 -11    0.46    1.51
   1   5 -11    2.02    1.72
   1   5 -11   -0.09    1.36
   1   5 -11    0.77    1.50
  -1   5  11   -0.40    1.11
  -1   5  10  157.33    8.82
  -1   5  10  160.17    9.49
  -1   5  10  157.61    9.06
  -1   5  10  140.69    7.52
  -1   5  10  150.59    8.29
  -1   5  10  174.04    9.94
   1   5 -10  153.01    8.63
   1   5 -10  150.08    9.21
   1   5 -10  159.70    8.48
   1   5 -10  148.86    8.09
   1   5 -10  138.44    8.33
  -1   5  10  150.38    8.03
  -1   5   9   10.40    2.72
  -1   5   9    9.96    2.77
  -1   5   9    8.63    2.36
  -1   5   9   10.54    2.02
  -1   5   9   12.29    2.49
  -1   5   9   13.86    3.08
   1   5  -9   14.60    2.66
   1   5  -9   13.00    2.91
   1   5  -9    9.94    2.21
   1   5  -9   10.34    2.17
   1   5  -9   11.04    2.49
  -1   5   9   14.19    2.47
  -1   5   8    3.90    1.78
  -1   5   8    1.56    2.21
  -1   5   8    3.23    1.79
  -1   5   8    1.79    1.19
  -1   5   8    1.55    1.33
  -1   5   8    3.85    1.98
   1   5  -8   -0.84    1.84
   1   5  -8    2.80    1.67
   1   5  -8    3.09    1.72
   1   5  -8    4.54    1.85
   1   5  -8    3.08    2.07
  -1   5   8    2.82    1.31
  -1   5   7   66.73    5.45
  -1   5   7   64.93    5.87
  -1   5   7   68.26    5.44
  -1   5   7   70.56    5.30
  -1   5   7   66.52    5.94
  -1   5   7   74.59    5.04
   1   5  -7   59.84    5.25
   1   5  -7   67.72    5.09
   1   5  -7   61.36    5.56
   1   5  -7   63.98    5.32
   1   5  -7   62.48    4.82
  -1   5   7   55.31    9.98
  -1   5   7   63.45    4.48
  -1   5   6  231.64   10.37
   1   5  -6  235.54   10.88
  -1   5   6  225.08   11.07
  -1   5   6  230.26   10.13
  -1   5   6  228.50   20.17
  -1   5   6  231.10   11.22
   1   5  -6  234.99   10.48
   1   5  -6  217.12   10.27
   1   5  -6  207.68    9.33
   1   5  -6  227.36   11.36
   1   5  -6  220.46    9.72
  -1   5   6  244.77    9.58
  -1   5   5   13.04    2.44
  -1   5   5   19.27    3.06
  -1   5   5   16.16    2.41
   1   5  -5   13.07    2.67
  -1   5   5   19.21    3.24
  -1   5   5   17.27    2.83
  -1   5   5    9.28    4.65
  -1   5   5   12.84    2.71
   1   5  -5   13.34    2.59
   1   5  -5   18.03    2.54
   1   5  -5   15.43    2.72
   1   5  -5   13.25    2.20
   1   5  -5   16.58    3.02
  -1   5   5   15.89    2.19
  -1   5   4   97.01    6.71
  -1   5   4   88.17    5.58
  -1   5   4  102.34    6.02
   1   5  -4   97.78    6.51
  -1   5   4  103.24    6.86
  -1   5   4   98.23   12.38
   1   5  -4   92.34    5.53
   1   5  -4  101.24    5.78
  -1   5   4  107.16    6.51
   1   5  -4   93.34    6.27
   1   5  -4  103.35    6.36
   1   5  -4   98.18    6.84
  -1   5   4   99.08    6.63
  -1   5   4   92.93    6.00
  -1   5   3    6.70    1.98
  -1   5   3    5.74    1.45
  -1   5   3    7.27    1.82
   1   5  -3    9.21    2.28
  -1   5   3    8.17    2.21
  -1   5   3    6.45    1.58
  -1   5   3    9.42    2.11
   1   5  -3    7.37    1.81
   1   5  -3    6.25    1.80
   1   5  -3    7.19    2.05
   1   5  -3    8.19    2.12
  -1   5   3    9.68    3.94
  -1   5   3    9.95    2.34
   1   5  -3    6.43    1.48
  -1   5   3    6.17    1.75
  -1   5   2   33.87    3.26
  -1   5   2   30.69    3.47
  -1   5   2   34.69    3.37
  -1   5   2   35.38    3.99
   1   5  -2   30.62    3.52
  -1   5   2   27.95    6.07
   1   5  -2   36.66    4.04
  -1   5   2   35.83    3.82
   1   5  -2   30.77    5.87
   1   5  -2   36.50    3.21
   1   5  -2   32.22    3.51
   1   5  -2   35.14    3.37
  -1   5   2   35.71    3.83
  -1   5   2   36.02    3.52
   1   5  -1  100.77    5.75
  -1   5   1  102.30    5.71
  -1   5   1   96.84    5.68
  -1   5   1  111.63   11.66
  -1   5   1   98.50    6.38
   1   5  -1   97.85   10.78
   1   5  -1   91.78    5.97
  -1   5   1   96.58    5.76
   1   5  -1   95.79    5.16
   1   5  -1   97.05    5.99
   1   5  -1   87.54    6.10
   1   5  -1  103.25    5.90
  -1   5   1  105.12    6.38
  -1   5   1   82.61    5.51
  -1   5   1  102.12    6.43
  -1   5   1   92.90    5.98
   1   5   0    2.86    1.46
  -1   5   0    0.95    0.93
   1   5   0    1.15    1.33
  -1   5   0   -0.60    1.12
  -1   5   0   -0.02    1.46
  -1   5   0    2.84    1.66
   1   5   0    0.56    1.27
   1   5   0    1.20    1.11
   1   5   0    3.12    1.42
   1   5   0    0.48    2.41
   1   5   0    2.50    1.25
   1   5   1   20.02    2.38
   1   5   1   23.99    3.05
   1   5   1   24.74    3.02
   1   5   1   22.06    2.89
  -1   5  -1   21.31    2.62
   1   5   1   25.21    3.00
   1   5   1   14.03    4.75
   1   5   1   21.33    2.78
  -1   5  -1   28.11    3.24
  -1   5  -1   24.00    3.26
  -1   5  -1   22.80    4.67
  -1   5  -1   23.74    2.58
   1   5   1   25.69    2.98
   1   5   2  416.56   13.59
   1   5   2  419.89   15.06
   1   5   2  416.34   14.18
   1   5   2  419.51   14.58
   1   5   2  418.04   25.51
  -1   5  -2  415.60   15.02
   1   5   2  443.66   14.71
  -1   5  -2  426.89   14.86
  -1   5  -2  422.24   14.14
   1   5   2  420.62   14.37
   1   5   2  450.05   14.76
   1   5   3    4.91    1.52
   1   5   3    2.66    1.45
   1   5   3    3.52    1.42
   1   5   3    5.00    1.78
   1   5   3    3.59    1.42
  -1   5  -3    4.35    1.57
  -1   5  -3    4.26    1.99
  -1   5  -3    2.38    1.12
   1   5   3    7.09    1.87
   1   5   3    4.41    4.10
   1   5   3    3.11    1.49
   1   5   4  178.03    8.03
   1   5   4  161.90    8.80
  -1   5  -4  178.78    8.58
   1   5   4  168.32   16.38
   1   5   4  159.09    8.39
  -1   5  -4  173.42    8.61
  -1   5  -4  157.57    7.41
  -1   5  -4  164.76    8.91
  -1   5  -4  159.14    7.96
   1   5   4  159.46    8.02
   1   5   4  179.48    8.57
   1   5   5   12.46    2.55
   1   5   5   12.40    2.17
   1   5   5   13.64    2.53
  -1   5  -5   12.15    2.40
   1   5   5   13.13    2.57
  -1   5  -5   13.59    2.46
   1   5   5   13.46    2.27
  -1   5  -5   12.17    2.25
  -1   5  -5   12.25    2.35
  -1   5  -5   12.21    2.74
   1   5   5    7.83    4.10
   1   5   5   11.16    2.17
   1   5   6  110.78    7.03
   1   5   6  105.38    6.34
   1   5   6  112.57    7.44
   1   5   6  112.55   14.20
  -1   5  -6  106.04    6.93
   1   5   6  111.22    7.12
  -1   5  -6   99.27    5.80
  -1   5  -6  101.97    6.45
   1   5   6  109.35    6.35
  -1   5  -6  111.01    6.37
  -1   5  -6  105.85    6.71
  -1   5  -6  103.24    7.33
   1   5   6  114.19    6.72
   1   5   7    5.39    2.09
   1   5   7    8.16    2.47
   1   5   7    9.08    2.16
  -1   5  -7    7.36    2.17
   1   5   7    9.35    2.71
   1   5   7    7.52    2.16
   1   5   7    7.29    1.87
  -1   5  -7   10.09    1.94
  -1   5  -7    8.81    2.12
  -1   5  -7    9.92    2.37
  -1   5  -7    8.62    2.64
   1   5   7    4.83    3.29
  -1   5  -7    9.45    2.17
   1   5   7   10.13    2.26
   1   5   8   78.75    5.91
   1   5   8   85.70    6.82
   1   5   8   73.05    6.00
   1   5   8   74.75    5.54
   1   5   8   81.45    6.49
  -1   5  -8   83.06    6.36
  -1   5  -8   68.36    5.41
  -1   5  -8   78.32    5.32
  -1   5  -8   80.25    6.65
  -1   5  -8   79.89    5.95
  -1   5  -8   81.08    5.80
   1   5   8   83.22    5.50
   1   5   8   76.14    5.82
   1   5   9  104.91    7.03
   1   5   9  102.81    7.47
   1   5   9  100.09    7.28
   1   5   9   98.77    6.35
  -1   5  -9   96.39    7.04
   1   5   9   97.75    7.12
  -1   5  -9  102.22    6.76
  -1   5  -9   86.65    6.25
  -1   5  -9  103.95    7.71
   1   5   9   98.44    5.84
  -1   5  -9   94.67    6.40
  -1   5  -9   94.77    6.06
   1   5   9  103.15    6.78
   1   5  10  219.50   10.50
   1   5  10  227.69   11.67
   1   5  10  215.19   11.04
  -1   5 -10  220.93   10.76
   1   5  10  198.51   10.07
  -1   5 -10  198.40   10.02
  -1   5 -10  208.58   10.08
  -1   5 -10  217.86   11.20
  -1   5 -10  199.83    9.78
  -1   5 -10  208.67    9.97
  -1   5 -10  210.33    9.57
   1   5  10  203.76    9.77
   1   5  11   16.30    2.99
   1   5  11   10.13    2.58
   1   5  11   12.33    2.54
   1   5  11    6.96    2.52
  -1   5 -11   12.19    2.85
  -1   5 -11    8.01    2.03
  -1   5 -11    5.56    2.07
  -1   5 -11    6.55    2.18
   1   5  11   11.19    2.43
  -1   5 -11    8.33    2.04
   1   5  12   47.11    4.59
   1   5  12   46.88    4.87
   1   5  12   42.00    4.68
   1   5  12   43.77    4.15
  -1   5 -12   44.84    4.80
  -1   5 -12   42.81    4.22
  -1   5 -12   40.69    4.00
  -1   5 -12   44.62    4.26
   1   5  12   48.23    4.60
   1   5  13  113.88    6.66
   1   5  13  100.72    7.11
   1   5  13  107.36    7.41
   1   5  13  107.58    6.49
  -1   5 -13  108.59    7.22
  -1   5 -13  101.78    6.48
   1   5  13  104.53    6.81
   1   5  14  204.77    8.90
   1   5  14  199.36    9.90
   1   5  14  191.17    9.60
   1   5  14  189.02    9.09
  -1   5 -14  195.67    8.86
  -1   5 -14  200.76    9.55
   1   5  14  203.01    8.80
   1   5  15   10.93    2.32
   1   5  15   11.79    2.33
   1   5  15   15.37    2.14
  -1   5 -15   11.51    2.22
  -1   5 -15    9.11    2.30
   1   5  15   10.82    2.01
   1   5  16   -0.78    0.98
   1   5  16   -0.53    1.04
   1   5  16    1.83    1.07
   1   5  16    2.06    0.93
  -1   5 -16    0.00    0.92
   1   5  17  163.26    6.02
   1   5  17  169.30    5.96
  -1   6  15    3.90    1.07
  -1   6  14   15.40    2.00
  -1   6  14   12.16    1.85
  -1   6  13   19.31    2.68
   1   6 -13   16.54    2.53
   1   6 -13   12.77    2.17
  -1   6  13   16.41    2.35
  -1   6  13   15.37    2.47
  -1   6  12   14.50    2.57
  -1   6  12   16.81    2.01
   1   6 -12   13.95    2.60
   1   6 -12   11.93    2.20
  -1   6  12   18.92    2.60
  -1   6  12   18.12    2.79
  -1   6  11  136.90    8.25
  -1   6  11  154.87    7.07
   1   6 -11  142.67    7.06
   1   6 -11  133.30    7.95
   1   6 -11  140.65    7.70
   1   6 -11  145.63    7.72
   1   6 -11  136.85    6.92
  -1   6  11  159.93    7.95
  -1   6  11  133.81    8.17
  -1   6  10   13.82    2.78
  -1   6  10   17.83    2.50
   1   6 -10   17.32    2.94
   1   6 -10   12.87    2.61
   1   6 -10   16.57    2.51
   1   6 -10   14.18    2.97
   1   6 -10   13.62    2.17
  -1   6  10   17.47    2.90
  -1   6  10   16.58    2.90
  -1   6   9   55.84    5.48
   1   6  -9   52.05    4.95
   1   6  -9   54.37    4.83
   1   6  -9   55.50    4.38
   1   6  -9   46.82    4.05
  -1   6   9   62.62    4.81
   1   6  -9   54.47    5.26
  -1   6   9   57.21    4.98
  -1   6   9   58.35    5.47
  -1   6   8   47.20    4.99
   1   6  -8   46.92    5.14
   1   6  -8   46.72    4.50
   1   6  -8   40.94    3.72
   1   6  -8   41.23    4.55
   1   6  -8   42.78    3.89
  -1   6   8   47.16    4.45
  -1   6   8   50.19    4.80
  -1   6   8   43.13    4.83
  -1   6   7   35.94    4.44
  -1   6   7   39.98    4.69
  -1   6   7   30.08    3.80
   1   6  -7   32.80    4.32
   1   6  -7   34.50    3.48
   1   6  -7   33.88    3.83
  -1   6   7   30.58    3.72
   1   6  -7   39.73    4.41
   1   6  -7   28.20    3.07
  -1   6   6   23.21    3.63
  -1   6   6   28.01    3.49
   1   6  -6   24.28    3.74
   1   6  -6   22.18    3.49
  -1   6   6   24.36    3.30
   1   6  -6   20.12    3.13
   1   6  -6   20.97    2.83
  -1   6   5    6.77    2.33
  -1   6   5    8.76    2.28
  -1   6   5    7.23    1.98
   1   6  -5    9.09    2.02
   1   6  -5    4.89    2.09
   1   6  -5    8.36    2.62
   1   6  -5    4.13    1.81
  -1   6   4  143.85    8.75
  -1   6   4  155.18    8.18
   1   6  -4  148.00    9.09
  -1   6   4  154.02    8.71
   1   6  -4  154.32    8.71
   1   6  -4  161.54    8.58
  -1   6   4  163.38    8.74
   1   6  -4  159.78    7.64
  -1   6   3   37.89    3.82
  -1   6   3   35.84    4.02
   1   6  -3   38.41    3.71
   1   6  -3   37.80    4.08
   1   6  -3   31.54    3.91
   1   6  -3   34.92    4.37
  -1   6   3   32.64    3.92
   1   6  -2   26.27    3.57
  -1   6   2   24.47    3.20
  -1   6   2   28.01    3.60
   1   6  -2   29.55    3.44
  -1   6   2   28.52    3.14
  -1   6   2   22.54    3.33
   1   6  -2   30.51    3.70
   1   6  -2   26.10    3.71
   1   6  -2   25.84    3.49
   1   6  -1    1.86    1.77
  -1   6   1    1.04    1.36
  -1   6   1   -0.34    1.22
  -1   6   1    4.34    1.82
  -1   6   1    5.02    2.04
   1   6  -1    0.31    1.57
   1   6  -1    4.94    1.80
   1   6  -1    1.76    1.68
   1   6  -1   -0.05    1.38
   1   6   0   92.26    6.40
  -1   6   0  105.42    6.24
  -1   6   0   97.41    6.39
   1   6   0  101.99    6.19
  -1   6   0  110.64    7.06
  -1   6   0  107.77    7.00
   1   6   0  100.22    6.75
  -1   6   0  105.92    6.04
   1   6   1  439.46   15.85
   1   6   1  464.63   14.60
  -1   6  -1  427.13   16.12
  -1   6  -1  485.00   16.88
  -1   6  -1  460.95   15.57
   1   6   1  487.42   16.57
  -1   6  -1  471.73   16.83
   1   6   1  463.94   15.70
   1   6   1  493.91   16.16
   1   6   2   16.51    2.53
   1   6   2   19.78    2.56
   1   6   2   17.68    2.85
  -1   6  -2   15.70    2.79
  -1   6  -2   18.95    3.07
  -1   6  -2   17.21    2.98
  -1   6  -2   15.91    2.51
   1   6   2   23.27    3.18
   1   6   3  262.17   10.02
  -1   6  -3  240.95   10.51
   1   6   3  253.22   11.08
  -1   6  -3  248.42   11.36
  -1   6  -3  248.89   11.62
  -1   6  -3  256.99   11.51
   1   6   3  255.88   11.21
   1   6   4   91.85    6.79
   1   6   4   93.93    6.50
   1   6   4  100.51    5.79
  -1   6  -4   93.69    6.16
  -1   6  -4  100.66    6.84
  -1   6  -4   87.34    6.74
   1   6   4   99.99    6.40
   1   6   4  105.29    6.73
   1   6   5   19.07    3.32
   1   6   5   13.93    2.63
   1   6   5   17.09    2.47
   1   6   5   21.29    3.02
  -1   6  -5   18.82    2.85
  -1   6  -5   19.51    3.08
  -1   6  -5   15.89    3.17
   1   6   5   20.34    3.17
   1   6   6   46.79    5.03
   1   6   6   47.80    4.70
   1   6   6   43.08    3.87
   1   6   6   50.88    4.41
  -1   6  -6   47.31    4.68
  -1   6  -6   47.62    4.92
  -1   6  -6   46.52    4.41
   1   6   6   46.04    4.47
   1   6   7  112.96    7.80
   1   6   7  107.88    7.28
   1   6   7  113.60    6.41
  -1   6  -7  115.43    7.00
  -1   6  -7  112.96    7.83
  -1   6  -7  115.11    7.29
  -1   6  -7  146.04    8.22
   1   6   7  117.70    6.62
   1   6   7  118.43    7.36
   1   6   8    3.11    1.81
   1   6   8    0.93    1.28
   1   6   8    4.07    1.45
   1   6   8    4.28    1.63
  -1   6  -8    5.73    2.66
  -1   6  -8    4.13    1.92
  -1   6  -8    8.54    3.90
  -1   6  -8    6.85    2.39
   1   6   8    2.47    1.68
   1   6   9   35.94    4.36
   1   6   9   40.47    4.34
   1   6   9   34.92    3.45
   1   6   9   38.88    3.37
  -1   6  -9   36.21    4.37
  -1   6  -9   34.95    3.69
  -1   6  -9   35.30    3.95
  -1   6  -9   38.64    4.49
   1   6   9   42.79    4.55
   1   6  10    2.84    1.66
   1   6  10   -0.05    1.27
   1   6  10    1.35    0.99
  -1   6 -10    2.15    1.73
  -1   6 -10    3.93    1.77
  -1   6 -10   -0.34    1.33
   1   6  10    0.74    1.86
   1   6  11   16.85    2.87
   1   6  11   17.74    2.88
   1   6  11   19.03    2.52
  -1   6 -11   18.88    3.09
  -1   6 -11   17.71    2.63
   1   6  11   16.76    2.61
   1   6  12    2.60    1.39
  -1   6 -12    1.61    1.42
   1   6  12    4.27    1.59
   1   6  12    2.55    1.48
   1   6  13   31.85    3.40
  -1   6 -13   31.65    3.43
   1   6  13   41.35    3.45
   1   6  13   35.56    3.49
  -1   6 -14    8.30    1.59
   1   6  14    5.93    1.38
   1   6  14    5.97    1.56
  -1   6 -15   39.06    2.89
   1   6  15   44.06    2.79
  -1   7  12  141.33    5.65
  -1   7  11    2.54    1.03
  -1   7  10   13.75    1.71
   1   7 -10   10.71    1.91
  -1   7  10   13.71    2.00
   1   7  -9   17.75    2.42
  -1   7   9   18.91    2.24
   1   7  -9   16.04    2.53
  -1   7   9   19.18    2.48
   1   7  -8    3.05    1.53
  -1   7   8    4.29    1.39
   1   7  -8    2.51    1.47
  -1   7   8    3.99    1.41
  -1   7   7   19.49    2.68
   1   7  -7   20.57    2.69
   1   7  -7   17.92    3.01
  -1   7   7   19.85    2.53
   1   7  -6   33.35    3.55
  -1   7   6   32.96    3.55
   1   7  -6   29.87    3.66
  -1   7   6   31.01    3.27
   1   7  -5    8.84    2.16
   1   7  -5    6.64    1.91
  -1   7   5    4.73    1.92
  -1   7   5   10.21    2.06
   1   7  -4  443.60   15.28
   1   7  -4  436.67   15.68
  -1   7   4  436.79   15.49
  -1   7   4  451.23   14.74
   1   7  -3   17.66    2.89
  -1   7   3   19.79    2.96
   1   7  -3   19.65    2.94
  -1   7   3   19.47    2.54
   1   7  -2   23.53    3.27
   1   7  -2   22.06    2.69
   1   7  -2   24.06    3.15
  -1   7   2   20.72    2.99
   1   7  -1    3.33    1.20
   1   7  -1    6.64    1.75
  -1   7   1    4.18    1.52
   1   7  -1    3.70    1.77
  -1   7   1    5.61    2.03
   1   7   0   91.96    6.17
  -1   7   0   89.02    5.98
   1   7   0   92.68    6.00
   1   7   0   86.97    5.88
  -1   7   0   94.15    6.45
  -1   7  -1   12.65    2.40
   1   7   1   15.45    2.55
   1   7   1   13.16    2.57
  -1   7  -1   15.25    2.78
  -1   7  -1   13.08    2.19
   1   7   1   13.05    2.47
   1   7   2   35.96    4.02
   1   7   2   29.87    3.47
  -1   7  -2   34.46    3.32
  -1   7  -2   34.81    4.14
  -1   7  -2   31.15    3.46
   1   7   2   33.86    3.54
   1   7   3   38.37    3.93
  -1   7  -3   34.88    3.56
  -1   7  -3   40.70    3.68
  -1   7  -3   40.50    4.36
   1   7   3   40.72    3.85
   1   7   4  230.39   10.01
  -1   7  -4  229.95   10.07
  -1   7  -4  264.96   11.19
  -1   7  -4  242.04    9.87
   1   7   4  269.96   10.54
   1   7   4  269.90   10.73
  -1   7  -5  129.26    7.43
   1   7   5  117.59    6.33
  -1   7  -5  115.37    6.38
   1   7   5  130.14    7.04
  -1   7  -6   11.41    2.04
  -1   7  -6    9.44    2.32
  -1   7  -6    7.26    2.06
   1   7   6   10.03    1.84
   1   7   6   12.87    2.38
  -1   7  -7    9.24    2.41
  -1   7  -7    8.20    1.79
   1   7   7    9.09    1.72
  -1   7  -7    4.30    1.72
   1   7   7    7.06    1.86
  -1   7  -8    0.96    1.49
  -1   7  -8    3.25    1.11
  -1   7  -8    4.67    1.63
   1   7   8    3.98    1.50
  -1   7  -9   22.75    3.02
  -1   7  -9   22.12    2.83
   1   7   9   24.51    2.82
  -1   7 -10   35.90    3.50
  -1   7 -10   35.11    3.23
   1   7  10   38.94    3.24
  -1   7 -11    3.23    1.34
   1   7  11    3.92    1.27
   1   7  12  126.03    5.30
   1   7  12  108.22    4.89
  -1   8   8   10.60    1.36
   1   8  -7   62.34    3.73
  -1   8   7   64.71    3.55
   1   8  -6    3.57    1.22
  -1   8   6    1.57    0.83
   1   8  -6    2.63    0.91
  -1   8   6    1.06    0.74
   1   8  -5    1.11    1.13
   1   8  -5    0.36    0.82
  -1   8   5   -0.53    0.95
   1   8  -4    4.61    1.26
  -1   8   4    7.53    1.60
   1   8  -4    4.90    1.43
   1   8  -3  149.16    6.31
  -1   8   3  147.89    6.65
   1   8  -3  147.39    6.83
  -1   8   2   -0.16    0.97
   1   8  -2    0.46    1.05
  -1   8   1   43.56    3.58
   1   8  -1   47.87    3.66
   1   8   0   -0.88    1.09
  -1   8   0   -1.43    1.11
  -1   8  -1   27.19    2.87
   1   8   1   30.50    2.82
   1   8   2    1.22    1.10
  -1   8  -2    3.58    1.37
   1   8   3   45.50    3.42
  -1   8  -3   48.83    3.81
   1   8   3   45.58    3.21
  -1   8  -4   20.33    2.41
   1   8   4   16.90    1.84
   1   8   4   18.09    2.14
   1   8   5   39.12    3.15
  -1   8  -5   39.69    3.24
  -1   8  -6    2.06    1.14
   1   8   6    3.69    1.27
   1   8   7   33.67    2.69
  -1   8  -7   34.02    2.69
   1   8   8   35.88    2.57
  -1   8  -8   32.58    2.40
   2  -8  -8   51.18    2.85
   2  -8  -7   63.69    3.52
   2  -8  -6   82.86    4.34
   2  -8  -5  101.17    5.07
   2  -8  -4   87.10    4.76
   2  -8  -4   84.68    4.68
   2  -8  -3    2.59    1.00
   2  -8  -3    2.37    1.16
   2  -8  -2   42.48    3.43
  -2  -8   2   40.63    3.17
   2  -8  -2   37.01    3.20
  -2  -8   1   -0.28    0.77
   2  -8  -1   -0.45    0.84
   2  -8  -1    0.67    0.85
   2  -8   0   50.02    3.80
  -2  -8   0   44.47    3.48
   2  -8   0   48.97    3.63
   2  -8   1    1.27    0.88
  -2  -8  -1    1.51    0.96
   2  -8   1    0.75    0.80
   2  -8   2    3.70    1.15
  -2  -8  -2    5.57    1.35
  -2  -8  -2    6.99    1.28
  -2  -8  -3    1.91    0.97
  -2  -8  -3    1.11    0.91
  -2  -8  -4   23.12    2.37
  -2  -8  -4   19.76    1.97
  -2  -8  -5   37.82    2.62
  -2  -8  -6  110.74    4.59
  -2  -8  -7   19.63    1.80
  -2  -8  -8   41.13    2.40
   2  -7 -11  126.35    5.54
   2  -7 -11  119.45    5.02
   2  -7 -10   -0.06    0.80
   2  -7 -10    0.35    0.98
   2  -7 -10   -1.08    0.78
   2  -7  -9   35.56    3.31
   2  -7  -9   35.57    2.97
   2  -7  -9   33.75    3.15
   2  -7  -9   33.64    2.84
   2  -7  -8    3.65    1.26
   2  -7  -8    3.88    1.40
   2  -7  -8    3.90    1.32
   2  -7  -8    4.08    1.51
   2  -7  -8    6.16    1.45
   2  -7  -8    1.50    1.05
   2  -7  -7   11.46    2.07
   2  -7  -7   15.01    2.25
   2  -7  -7   14.09    2.34
   2  -7  -7   17.71    2.71
   2  -7  -7   12.55    2.08
   2  -7  -7   14.82    2.46
   2  -7  -6  112.15    6.35
   2  -7  -6  100.80    5.97
  -2  -7   6   78.74    5.34
   2  -7  -6   99.12    6.05
   2  -7  -6   92.23    5.53
   2  -7  -6   94.34    5.93
   2  -7  -6   91.18    6.25
   2  -7  -5  111.26    6.61
   2  -7  -5  113.13    6.66
  -2  -7   5  103.86    6.40
   2  -7  -5  104.09    6.09
   2  -7  -5  110.47    6.99
   2  -7  -5  116.11    6.77
   2  -7  -5  119.85    6.85
   2  -7  -4  170.70    8.29
   2  -7  -4  175.02    8.64
   2  -7  -4  148.82    7.60
   2  -7  -4  161.65    8.66
   2  -7  -4  162.61    8.34
  -2  -7   4  140.82    7.67
   2  -7  -3   72.39    5.32
   2  -7  -3   62.90    4.77
   2  -7  -3   68.11    5.49
   2  -7  -3   62.20    5.17
  -2  -7   3   64.21    5.13
   2  -7  -3   66.66    5.48
   2  -7  -2   25.27    3.08
   2  -7  -2   27.59    3.04
   2  -7  -2   32.02    3.66
  -2  -7   2   23.80    3.19
   2  -7  -2   29.83    3.58
   2  -7  -2   31.17    3.68
   2  -7  -1    4.67    1.57
   2  -7  -1    5.47    1.98
  -2  -7   1    5.61    1.87
   2  -7  -1    2.83    1.52
   2  -7  -1    4.31    1.65
   2  -7   0    3.58    1.38
  -2  -7   0    0.52    1.16
  -2  -7   0    3.07    1.40
   2  -7   0    4.57    1.91
   2  -7   0    2.26    1.35
  -2  -7   0    1.58    1.58
   2  -7   1  105.62    6.22
   2  -7   1  101.59    6.77
  -2  -7  -1   99.83    6.69
  -2  -7  -1   87.92    5.91
   2  -7   1   93.93    6.56
  -2  -7  -1  107.22    6.89
   2  -7   2    8.62    1.92
  -2  -7  -2    6.59    1.62
  -2  -7  -2   10.02    2.15
  -2  -7  -2   11.22    2.48
   2  -7   2   10.97    2.43
   2  -7   2   14.80    2.66
  -2  -7  -2   12.43    2.49
  -2  -7  -3  110.96    6.01
   2  -7   3  109.63    5.90
  -2  -7  -3  112.06    6.97
  -2  -7  -3  103.88    6.24
   2  -7   3   95.75    6.48
  -2  -7  -3  100.51    6.76
  -2  -7  -3   98.22    6.40
  -2  -7  -4   27.67    2.90
  -2  -7  -4   25.17    3.21
  -2  -7  -4   26.95    3.40
   2  -7   4   23.95    2.82
  -2  -7  -4   30.43    3.42
  -2  -7  -4   23.41    3.39
  -2  -7  -4   26.06    3.34
   2  -7   4   24.20    3.30
  -2  -7  -5   84.08    5.58
  -2  -7  -5   80.16    4.98
  -2  -7  -5   78.55    5.61
   2  -7   5   74.96    4.72
  -2  -7  -5   74.26    5.17
  -2  -7  -5   76.47    5.50
  -2  -7  -5   76.94    5.75
  -2  -7  -6    2.24    1.20
  -2  -7  -6   -0.08    1.38
   2  -7   6   -1.36    1.16
  -2  -7  -6    0.73    1.25
  -2  -7  -6    1.22    1.23
  -2  -7  -6    0.79    1.15
  -2  -7  -6    1.05    1.16
  -2  -7  -7   39.45    3.32
  -2  -7  -7   42.95    3.78
  -2  -7  -7   41.88    3.86
  -2  -7  -7   41.91    4.01
  -2  -7  -7   36.98    3.70
  -2  -7  -7   39.42    3.58
  -2  -7  -8   36.65    3.44
  -2  -7  -8   34.96    3.09
  -2  -7  -8   37.25    3.25
  -2  -7  -9   86.37    5.08
  -2  -7  -9   87.70    4.79
  -2  -7 -10    9.80    1.72
  -2  -7 -10   10.83    1.84
  -2  -7 -11   32.68    2.64
  -2  -7 -12    0.64    0.60
   2  -6 -15   90.77    4.00
   2  -6 -14   77.10    4.17
   2  -6 -13   19.28    2.43
   2  -6 -13   17.09    2.06
   2  -6 -12  167.71    7.68
   2  -6 -12  168.98    7.67
   2  -6 -12  161.11    7.31
   2  -6 -11   33.30    3.40
   2  -6 -11   33.01    3.55
   2  -6 -11   39.15    3.89
   2  -6 -11   27.31    3.06
   2  -6 -10   52.12    3.98
   2  -6 -10   50.28    4.26
   2  -6 -10   59.13    4.80
   2  -6 -10   52.48    4.44
   2  -6 -10   53.17    4.71
   2  -6  -9  110.23    6.22
   2  -6  -9  109.79    6.55
   2  -6  -9  103.27    5.85
   2  -6  -9   93.64    6.84
   2  -6  -9   99.10    6.54
   2  -6  -9  110.06    6.70
   2  -6  -9   94.94    6.56
   2  -6  -9   91.34    5.77
   2  -6  -8  468.99   15.60
   2  -6  -8  439.88   15.06
   2  -6  -8  467.27   15.95
   2  -6  -8  424.16   16.77
   2  -6  -8  451.41   15.85
   2  -6  -8  424.09   15.26
   2  -6  -8  458.53   16.61
   2  -6  -7  499.03   16.70
   2  -6  -7  456.09   17.35
   2  -6  -7  487.75   16.79
   2  -6  -7  466.85   16.15
   2  -6  -7  445.79   17.05
   2  -6  -7  484.09   16.45
   2  -6  -7  451.21   16.40
   2  -6  -6   24.09    3.32
   2  -6  -6   20.74    3.37
   2  -6  -6   23.62    3.26
  -2  -6   6   35.05    8.36
  -2  -6   6   21.08    2.87
   2  -6  -6   22.19    3.49
   2  -6  -6   28.15    3.43
   2  -6  -5   53.00    4.76
   2  -6  -5   53.90    5.27
   2  -6  -5   60.80    5.24
  -2  -6   5   56.77   11.10
   2  -6  -5   56.28    4.91
   2  -6  -5   46.91    4.79
  -2  -6   5   53.92    4.64
   2  -6  -4  262.78   12.23
   2  -6  -4  284.96   11.83
  -2  -6   4  268.02   23.22
  -2  -6   4  248.29   10.49
  -2  -6   4  256.91   11.25
   2  -6  -4  272.74   11.76
   2  -6  -4  249.29   11.82
   2  -6  -3   57.34    5.26
   2  -6  -3   52.30    4.86
   2  -6  -3   41.41    9.21
  -2  -6   3   57.70   11.02
  -2  -6   3   50.15    4.68
  -2  -6   3   57.26    4.64
   2  -6  -3   57.20    5.25
   2  -6  -2   22.14    3.36
   2  -6  -2   23.58    3.31
  -2  -6   2   21.84    7.25
   2  -6  -2   17.01    5.49
  -2  -6   2   19.41    2.82
  -2  -6   2   24.27    3.30
   2  -6  -2   20.86    3.31
   2  -6  -1  118.75    7.61
  -2  -6   1  110.84    6.48
   2  -6  -1  115.67    7.06
  -2  -6   1  108.89   15.06
   2  -6  -1  113.74   14.96
  -2  -6   1  102.47    7.01
  -2  -6   1  104.17    6.57
   2  -6  -1  105.78    7.29
   2  -6   0    4.61    1.85
  -2  -6   0    5.25    1.92
   2  -6   0    6.35    1.92
   2  -6   0    0.57    3.36
  -2  -6   0    2.68    1.57
  -2  -6   0    6.24    2.03
   2  -6   1  117.19    7.48
   2  -6   1  119.41    6.98
  -2  -6  -1  119.28    6.82
   2  -6   1  137.34   16.63
  -2  -6  -1  111.68    7.38
  -2  -6  -1  105.06    6.82
   2  -6   2   33.50    3.91
  -2  -6  -2   32.25    3.45
   2  -6   2   31.90    8.25
  -2  -6  -2   35.15    4.18
  -2  -6  -2   32.59    3.77
   2  -6   3    0.72    1.23
  -2  -6  -3    2.09    1.46
   2  -6   3    0.19    3.73
  -2  -6  -3    3.10    1.79
  -2  -6  -3    4.00    1.91
   2  -6   4    5.38    2.11
  -2  -6  -4    4.22    1.74
  -2  -6  -4    1.70    1.19
   2  -6   4    3.21    3.63
  -2  -6  -4    6.58    2.11
  -2  -6  -4    3.30    1.96
  -2  -6  -5   15.34    2.84
   2  -6   5   17.70    2.92
  -2  -6  -5   15.14    2.87
  -2  -6  -5   12.30    2.21
   2  -6   5    8.63    5.44
  -2  -6  -5   14.91    3.01
  -2  -6  -5   15.59    2.92
  -2  -6  -6   56.49    5.02
   2  -6   6   52.99    4.97
  -2  -6  -6   59.80    5.14
  -2  -6  -6   57.16    4.74
   2  -6   6   50.08   10.72
  -2  -6  -6   61.93    5.41
  -2  -6  -6   50.42    4.91
  -2  -6  -7    4.46    1.76
  -2  -6  -7    4.10    1.46
  -2  -6  -7    5.99    2.28
  -2  -6  -7    2.64    1.43
  -2  -6  -7    3.86    1.62
  -2  -6  -7    4.04    1.72
   2  -6   7    4.29    1.82
  -2  -6  -8  330.59   12.22
  -2  -6  -8  312.06   12.32
  -2  -6  -8  315.28   12.66
  -2  -6  -8  305.78   12.84
  -2  -6  -8  303.63   12.93
  -2  -6  -8  295.98   11.95
   2  -6   8  284.20   12.69
  -2  -6  -9  121.50    6.54
  -2  -6  -9  127.75    7.06
  -2  -6  -9  114.51    7.04
  -2  -6  -9  120.52    7.35
  -2  -6  -9  114.31    7.26
   2  -6   9  102.56    6.98
  -2  -6  -9  112.76    6.41
  -2  -6 -10  205.11    9.33
  -2  -6 -10  204.87    8.73
  -2  -6 -10  211.08   10.00
  -2  -6 -10  202.39    9.58
  -2  -6 -10  226.06    9.94
  -2  -6 -11    4.08    1.21
  -2  -6 -11   -0.18    1.20
  -2  -6 -11    3.28    1.77
  -2  -6 -11    2.79    1.44
  -2  -6 -11   -0.16    1.20
  -2  -6 -12    2.28    1.19
  -2  -6 -12    4.88    1.55
  -2  -6 -12    2.03    1.29
  -2  -6 -13   23.16    2.46
  -2  -6 -13   24.95    2.53
  -2  -6 -14   32.31    2.52
  -2  -6 -15    0.75    0.76
   2  -5 -17   71.75    3.75
   2  -5 -16    2.96    1.34
   2  -5 -15   78.98    5.03
   2  -5 -14    3.37    1.16
   2  -5 -14    1.31    0.90
   2  -5 -14    0.91    1.15
   2  -5 -14    1.66    1.38
   2  -5 -13   51.87    4.06
   2  -5 -13   46.19    3.83
   2  -5 -13   51.92    4.70
   2  -5 -13   52.40    4.34
   2  -5 -13   46.75    4.31
   2  -5 -12   12.35    2.14
   2  -5 -12   12.96    2.33
   2  -5 -12   11.80    2.80
   2  -5 -12   11.37    2.59
   2  -5 -12   10.62    2.39
  -2  -5  12    9.59    2.03
   2  -5 -12    9.44    2.27
   2  -5 -11   30.60    2.98
   2  -5 -11   31.18    3.29
   2  -5 -11   35.08    3.79
   2  -5 -11   29.03    3.87
   2  -5 -11   26.48    3.57
   2  -5 -11   29.95    3.70
   2  -5 -11   34.53    3.92
   2  -5 -10   99.75    5.83
   2  -5 -10   93.25    5.76
   2  -5 -10   92.37    5.53
   2  -5 -10  100.81    6.44
  -2  -5  10   95.61    5.89
   2  -5 -10   99.70    7.20
   2  -5 -10   96.05    6.70
   2  -5 -10   94.77    6.53
   2  -5 -10   91.59    6.47
   2  -5  -9   36.87    4.26
   2  -5  -9   39.08    4.23
   2  -5  -9   40.87    3.80
   2  -5  -9   36.33    3.45
   2  -5  -9   41.58    4.31
   2  -5  -9   32.43    3.49
  -2  -5   9   39.30    8.39
   2  -5  -9   41.46    3.88
   2  -5  -9   42.90    4.42
   2  -5  -9   38.42    4.46
   2  -5  -8    6.01    2.17
   2  -5  -8    8.65    2.25
   2  -5  -8    6.34    1.59
   2  -5  -8    8.19    1.95
  -2  -5   8    2.44    3.27
   2  -5  -8    5.24    1.85
   2  -5  -8   10.26    2.16
   2  -5  -8    9.44    2.37
   2  -5  -7  472.34   16.70
   2  -5  -7  505.02   16.77
  -2  -5   7  465.46   31.23
  -2  -5   7  455.53   29.22
  -2  -5   7  430.04   29.88
   2  -5  -7  490.92   17.34
   2  -5  -7  480.11   16.23
   2  -5  -7  486.49   17.72
   2  -5  -6    1.41    1.51
   2  -5  -6    0.78    1.69
  -2  -5   6    0.32    3.00
  -2  -5   6   -2.01    3.30
   2  -5  -6    0.77    1.65
   2  -5  -6    2.32    1.38
   2  -5  -6    4.50    1.89
   2  -5  -5  172.30    8.50
  -2  -5   5  154.11   16.34
   2  -5  -5  171.33    8.90
   2  -5  -5  175.69    8.52
   2  -5  -5  162.14    8.97
   2  -5  -4   84.40    5.67
  -2  -5   4   72.68   11.53
   2  -5  -4   79.87   11.48
  -2  -5   4   59.42   10.15
   2  -5  -4   74.60    5.86
   2  -5  -4   77.08    5.78
   2  -5  -3   15.92    2.60
   2  -5  -3   16.10    5.68
  -2  -5   3   12.05    3.48
  -2  -5   3   14.93    5.63
   2  -5  -3   14.93    2.73
   2  -5  -3   14.73    2.80
  -2  -5   3   15.42    2.15
  -2  -5   2    0.08    2.96
   2  -5  -2    1.77    3.58
  -2  -5   2    0.58    1.14
   2  -5  -2    2.41    1.61
  -2  -5   2   -0.87    0.84
  -2  -5   1  237.63   20.32
   2  -5  -1  242.76   20.19
   2  -5  -1  249.22   20.31
  -2  -5   1  224.18    9.70
  -2  -5   1  238.76    9.25
   2  -5  -1  245.15   10.67
   2  -5   0    8.06    4.65
  -2  -5   0   11.62    5.00
   2  -5   0   13.03    4.59
  -2  -5   0   13.82    2.61
  -2  -5   0   15.23    2.41
  -2  -5   0   13.29    2.11
   2  -5   0   15.19    2.80
  -2  -5  -1  452.15   28.45
   2  -5   1  439.98   27.76
   2  -5   1  415.95   27.35
  -2  -5  -1  426.75   14.81
  -2  -5  -1  464.96   15.65
   2  -5   1  414.23   15.32
  -2  -5  -1  423.67   14.02
  -2  -5  -2    8.25    1.83
   2  -5   2    4.68    3.20
  -2  -5  -2    7.73    2.20
  -2  -5  -2    5.79    1.87
   2  -5   2    3.01    1.44
  -2  -5  -2    4.47    1.28
  -2  -5  -3  390.45   13.56
   2  -5   3  388.83   27.05
  -2  -5  -3  364.20   13.65
  -2  -5  -3  371.59   14.14
   2  -5   3  391.01   14.41
  -2  -5  -3  355.16   12.91
  -2  -5  -4   42.07    3.89
   2  -5   4   43.40    9.86
  -2  -5  -4   43.65    4.33
  -2  -5  -4   45.42    4.21
  -2  -5  -4   39.77    3.85
  -2  -5  -5   73.65    5.28
   2  -5   5   61.39   10.90
   2  -5   5   66.91    4.83
  -2  -5  -5   79.88    5.86
  -2  -5  -5   69.37    5.53
  -2  -5  -5   77.77    5.76
  -2  -5  -5   73.53    5.20
  -2  -5  -6    4.62    1.68
   2  -5   6    2.01    2.41
   2  -5   6    4.81    1.64
  -2  -5  -6    5.13    1.79
  -2  -5  -6    5.06    1.95
  -2  -5  -6    5.63    1.92
  -2  -5  -6    4.97    1.52
  -2  -5  -7   80.80    5.85
  -2  -5  -7   79.42    5.93
  -2  -5  -7   75.38    5.90
   2  -5   7   72.25    5.66
  -2  -5  -7   73.25    5.86
  -2  -5  -7   82.74    5.80
  -2  -5  -7   78.06    5.69
   2  -5   8   48.61    9.45
  -2  -5  -8   46.83    4.39
  -2  -5  -8   43.40    4.12
  -2  -5  -8   42.62    3.76
  -2  -5  -8   48.73    4.60
  -2  -5  -8   47.37    4.86
  -2  -5  -8   43.90    4.55
   2  -5   8   42.73    4.45
   2  -5   8   42.49    4.20
  -2  -5  -8   46.23    4.43
  -2  -5  -8   47.35    4.31
   2  -5   9  168.12   18.13
  -2  -5  -9  178.07    8.29
  -2  -5  -9  176.41    8.98
  -2  -5  -9  163.74    7.91
  -2  -5  -9  166.72    9.03
  -2  -5  -9  173.89    9.40
  -2  -5  -9  167.94    9.08
   2  -5   9  155.71    8.66
  -2  -5  -9  163.02    8.85
   2  -5   9  153.43    9.00
  -2  -5  -9  174.34    8.37
   2  -5  10   44.52   10.05
  -2  -5 -10   68.04    5.43
  -2  -5 -10   61.29    4.55
  -2  -5 -10   57.91    5.25
  -2  -5 -10   62.51    4.64
  -2  -5 -10   60.58    5.41
   2  -5  10   58.77    5.17
  -2  -5 -10   54.83    4.91
   2  -5  10   53.16    5.29
  -2  -5 -10   62.11    5.16
  -2  -5 -10   57.06    4.45
   2  -5  11    8.46    4.94
  -2  -5 -11   10.65    2.14
  -2  -5 -11   13.34    2.60
  -2  -5 -11   14.98    2.95
  -2  -5 -11   11.57    2.05
   2  -5  11   10.67    2.67
  -2  -5 -11   10.78    2.24
   2  -5  11   11.71    2.55
  -2  -5 -11    9.66    2.37
  -2  -5 -11   15.80    2.76
  -2  -5 -12    2.87    1.62
  -2  -5 -12    2.93    1.14
  -2  -5 -12    0.92    1.69
   2  -5  12    5.37    2.01
  -2  -5 -12    2.42    1.61
  -2  -5 -12    6.91    1.96
   2  -5  12    1.28    1.25
  -2  -5 -12    0.77    1.23
  -2  -5 -13   39.49    3.72
  -2  -5 -13   40.20    3.45
   2  -5  13   36.67    4.09
  -2  -5 -13   37.40    4.01
  -2  -5 -13   39.38    3.69
  -2  -5 -13   35.31    3.71
  -2  -5 -14   14.32    2.14
   2  -5  14   17.25    2.30
  -2  -5 -14   14.37    2.24
  -2  -5 -14   12.72    1.82
  -2  -5 -14   15.76    2.51
  -2  -5 -15    6.50    1.64
  -2  -5 -15    5.54    1.20
  -2  -5 -15    6.82    1.55
   2  -5  15    6.74    1.49
  -2  -5 -16   16.48    2.03
  -2  -5 -16   16.04    2.01
  -2  -5 -17  142.66    5.47
   2  -4 -19   92.47    4.08
   2  -4 -18   32.84    2.72
   2  -4 -17    9.43    1.72
  -2  -4  17    7.64    1.64
   2  -4 -17   11.66    2.00
   2  -4 -16   10.76    2.11
   2  -4 -16   10.25    2.15
  -2  -4  16    7.95    1.79
   2  -4 -15    2.04    1.23
   2  -4 -15    3.08    1.16
   2  -4 -15    1.21    1.41
  -2  -4  15    2.70    1.44
   2  -4 -15    0.84    1.30
   2  -4 -15    2.07    1.26
   2  -4 -14    2.27    1.03
   2  -4 -14   -0.22    1.24
   2  -4 -14    0.20    1.05
   2  -4 -14    1.50    1.75
   2  -4 -14   -0.46    1.07
  -2  -4  14    1.71    1.18
   2  -4 -14    3.02    1.75
   2  -4 -13   32.68    3.42
   2  -4 -13   32.90    3.74
   2  -4 -13   27.20    3.00
   2  -4 -13   30.42    3.53
   2  -4 -13   28.47    3.63
   2  -4 -13   31.16    3.64
  -2  -4  13   25.68    3.38
   2  -4 -13   27.79    3.85
   2  -4 -12    8.76    1.90
   2  -4 -12    8.92    2.03
   2  -4 -12    8.65    2.38
  -2  -4  12    7.34    1.68
   2  -4 -12    6.36    1.99
   2  -4 -12    6.35    1.58
   2  -4 -12   10.72    2.36
   2  -4 -12    9.27    2.38
   2  -4 -11   -0.44    1.15
   2  -4 -11    0.05    1.58
   2  -4 -11    0.69    1.55
   2  -4 -11    1.81    1.31
   2  -4 -11    1.11    1.00
   2  -4 -11   -0.35    1.20
   2  -4 -11   -0.75    1.59
  -2  -4  11   -1.11    0.98
  -2  -4  11    2.04    3.63
   2  -4 -11   -1.19    1.46
   2  -4 -10   42.84    4.34
   2  -4 -10   32.48    3.64
   2  -4 -10   35.13    3.43
   2  -4 -10   38.65    3.50
   2  -4 -10   36.93    3.29
   2  -4 -10   40.19    3.90
   2  -4 -10   40.97    3.88
  -2  -4  10   36.34    3.21
   2  -4 -10   35.85    4.20
  -2  -4  10   27.49    6.79
  -2  -4  10   38.56    8.54
   2  -4 -10   37.17    3.32
   2  -4 -10   38.38    4.17
   2  -4  -9    1.97    1.00
   2  -4  -9    5.28    1.81
   2  -4  -9    2.33    1.19
   2  -4  -9    5.70    1.67
   2  -4  -9    3.55    1.30
   2  -4  -9    6.25    1.84
  -2  -4   9    1.97    2.54
  -2  -4   9    0.48    2.68
  -2  -4   9   -2.06    3.43
   2  -4  -9    3.58    1.29
   2  -4  -9    4.07    1.46
   2  -4  -9    3.19    1.81
   2  -4  -8  368.50   13.95
   2  -4  -8  391.48   13.22
   2  -4  -8  399.84   13.94
   2  -4  -8  389.12   13.16
   2  -4  -8  368.68   13.02
  -2  -4   8  399.85   25.15
  -2  -4   8  424.65   28.19
  -2  -4   8  352.84   24.55
   2  -4  -8  407.82   13.35
   2  -4  -8  397.34   14.32
   2  -4  -8  419.28   15.10
   2  -4  -7   95.21    5.48
   2  -4  -7   86.07    5.78
   2  -4  -7   98.29    5.88
   2  -4  -7   90.70    5.23
  -2  -4   7  101.85   12.33
   2  -4  -7   94.51    6.08
   2  -4  -7   89.64    5.35
   2  -4  -7  103.49    6.46
   2  -4  -6   77.57    4.73
   2  -4  -6   82.14    5.25
   2  -4  -6   72.47    4.52
  -2  -4   6   75.51   10.30
   2  -4  -6   86.63    5.19
   2  -4  -6   86.24    5.58
   2  -4  -6   75.41    5.55
   2  -4  -5   20.87    2.37
   2  -4  -5   27.50    2.96
   2  -4  -5   21.16    2.26
   2  -4  -5   12.48    4.36
  -2  -4   5   26.47    6.16
  -2  -4   5   20.85    5.15
   2  -4  -5   27.04    3.20
   2  -4  -5   28.59    3.27
   2  -4  -4  142.40    6.58
   2  -4  -4  165.80    7.41
   2  -4  -4  150.57    6.29
   2  -4  -4  159.52    7.89
  -2  -4   4  154.88   14.49
  -2  -4   4  162.08   14.57
   2  -4  -4  164.50   14.15
   2  -4  -4  172.71    7.82
   2  -4  -3   -2.16    1.96
   2  -4  -3    3.40    1.60
  -2  -4   3    3.23    0.91
  -2  -4   3    1.00    2.06
   2  -4  -3    2.84    3.43
  -2  -4   3    6.30    3.33
   2  -4  -2  124.57   10.11
   2  -4  -2  121.53   12.11
   2  -4  -2  113.39   11.61
  -2  -4   2  117.17   12.37
  -2  -4   2  124.86   12.66
   2  -4  -2  123.20    6.48
  -2  -4   2  121.47    5.50
   2  -4  -1    3.33    2.24
  -2  -4   1    0.62    2.60
   2  -4  -1    7.58    4.02
  -2  -4   1   -0.36    3.27
   2  -4  -1   -0.87    2.90
  -2  -4   1    1.87    0.87
   2  -4  -1    3.64    1.71
  -2  -4   0  166.54    6.64
   2  -4   0  177.62    7.81
  -2  -4   0  147.85   10.47
  -2  -4   0  148.76    6.38
   2  -4   0  171.84   13.31
  -2  -4   0  160.76   14.17
   2  -4   0  174.76   14.50
   2  -4   0  158.62    6.00
  -2  -4   0  170.70    7.12
  -2  -4  -1   49.77    3.47
  -2  -4  -1   50.85    6.56
  -2  -4  -1   49.88    3.36
   2  -4   1   50.35    5.66
   2  -4   1   57.45    7.97
   2  -4   1   46.36    7.55
  -2  -4  -1   47.08    7.66
   2  -4   1   51.71    3.24
  -2  -4  -1   49.18    3.67
  -2  -4  -2   16.72    2.09
   2  -4   2   12.07    2.72
  -2  -4  -2   16.24    1.98
   2  -4   2   15.16    3.70
   2  -4   2   11.28    4.78
   2  -4   2   15.49    4.16
  -2  -4  -2   17.77    5.64
   2  -4   2   16.20    1.97
  -2  -4  -2   17.52    2.49
  -2  -4  -2   16.62    2.25
  -2  -4  -3   31.94    3.01
  -2  -4  -3   27.61    2.77
   2  -4   3   26.33    4.80
  -2  -4  -3   29.00    2.54
   2  -4   3   23.62    5.77
   2  -4   3   26.22    5.80
   2  -4   3   28.91    5.35
  -2  -4  -3   31.51    3.19
   2  -4   3   24.67    2.33
   2  -4   3   26.65    2.64
  -2  -4  -3   27.89    2.95
  -2  -4  -4   22.10    2.67
  -2  -4  -4   19.06    2.27
   2  -4   4   15.72    4.44
  -2  -4  -4   19.04    2.15
   2  -4   4   19.31    5.29
   2  -4   4   14.61    3.96
   2  -4   4   22.47    2.60
  -2  -4  -4   15.55    2.42
   2  -4   4   17.19    2.14
  -2  -4  -4   19.15    2.75
  -2  -4  -5  257.18    9.77
  -2  -4  -5  245.14    9.57
   2  -4   5  239.52   17.33
  -2  -4  -5  228.61    8.58
   2  -4   5  219.32   16.66
  -2  -4  -5  250.98   10.00
   2  -4   5  245.58    9.44
  -2  -4  -5  226.97    9.72
   2  -4   5  227.73    9.55
  -2  -4  -6  776.37   22.35
  -2  -4  -6  873.11   23.77
  -2  -4  -6  888.84   23.68
  -2  -4  -6  832.50   23.42
   2  -4   6  896.48   38.41
  -2  -4  -6  837.65   22.33
   2  -4   6  783.52   36.21
   2  -4   6  828.71   23.98
   2  -4   6  872.40   23.69
  -2  -4  -6  864.88   24.09
  -2  -4  -6  828.37   23.83
  -2  -4  -7  166.93    8.22
  -2  -4  -7  154.16    7.42
  -2  -4  -7  178.87    8.29
  -2  -4  -7  156.81    7.95
  -2  -4  -7  186.68    8.23
   2  -4   7  182.10   16.84
  -2  -4  -7  161.72    7.30
   2  -4   7  174.13   12.95
  -2  -4  -7  185.09    8.65
   2  -4   7  175.00    8.78
  -2  -4  -7  168.04    8.48
   2  -4   8  158.91   16.51
  -2  -4  -8  147.82    7.78
  -2  -4  -8  146.95    7.24
  -2  -4  -8  142.91    7.56
  -2  -4  -8  136.25    6.76
  -2  -4  -8  138.80    6.96
  -2  -4  -8  139.60    7.65
  -2  -4  -8  137.40    7.61
   2  -4   8  135.98    8.02
  -2  -4  -8  133.60    7.69
   2  -4   9   27.01    7.16
  -2  -4  -9   27.34    3.44
  -2  -4  -9   26.30    2.99
  -2  -4  -9   30.47    3.46
  -2  -4  -9   30.55    3.02
  -2  -4  -9   33.06    3.30
  -2  -4  -9   32.95    3.78
  -2  -4  -9   24.21    3.01
   2  -4   9   26.59    3.62
  -2  -4  -9   30.09    3.58
  -2  -4  -9   32.06    3.93
   2  -4  10   52.55   10.34
  -2  -4 -10   41.65    3.68
  -2  -4 -10   43.20    3.84
  -2  -4 -10   51.75    4.69
  -2  -4 -10   47.32    3.84
  -2  -4 -10   51.07    4.27
  -2  -4 -10   46.42    4.58
  -2  -4 -10   46.72    4.44
  -2  -4 -10   40.30    4.22
  -2  -4 -10   46.69    4.66
   2  -4  10   48.26    5.09
   2  -4  11  210.37   21.41
  -2  -4 -11  221.25   10.48
  -2  -4 -11  214.46    8.80
  -2  -4 -11  235.09    9.72
  -2  -4 -11  231.80   10.71
  -2  -4 -11  209.46    9.53
  -2  -4 -11  219.74   10.15
   2  -4  11  221.20   11.15
  -2  -4 -11  217.36   10.47
   2  -4  11  204.40   11.22
  -2  -4 -11  215.93   10.58
   2  -4  12   -0.53    4.95
  -2  -4 -12    1.00    1.31
   2  -4  12   -2.13    1.38
  -2  -4 -12   -0.93    1.36
  -2  -4 -12   -1.24    1.53
  -2  -4 -12   -1.50    1.85
  -2  -4 -12    1.45    1.30
   2  -4  12    0.36    1.59
  -2  -4 -12    1.06    1.50
   2  -4  12   -0.97    1.50
  -2  -4 -12    0.39    1.56
   2  -4  13   53.78   11.87
  -2  -4 -13   57.10    4.60
  -2  -4 -13   51.34    4.40
  -2  -4 -13   50.60    4.42
   2  -4  13   41.58    4.91
  -2  -4 -13   59.84    5.28
  -2  -4 -13   46.65    4.72
   2  -4  13   55.00    5.46
  -2  -4 -13   58.64    4.99
  -2  -4 -14  192.34    8.61
  -2  -4 -14  180.25    8.53
  -2  -4 -14  181.18    9.39
  -2  -4 -14  180.84    8.38
   2  -4  14  166.70    9.85
   2  -4  14  179.83    9.96
  -2  -4 -14  194.18    9.62
  -2  -4 -14  205.82    9.67
  -2  -4 -15  119.70    6.13
  -2  -4 -15  120.58    7.04
   2  -4  15  113.01    6.32
  -2  -4 -15  123.09    6.46
  -2  -4 -15  115.00    6.93
   2  -4  15  101.83    7.16
  -2  -4 -16    4.64    1.64
  -2  -4 -16    3.23    1.44
   2  -4  16    3.65    1.23
  -2  -4 -16    3.88    1.36
  -2  -4 -16    3.77    1.38
   2  -4  17   28.09    2.72
  -2  -4 -17   28.92    2.57
  -2  -4 -17   30.81    2.82
  -2  -4 -17   29.99    3.06
  -2  -4 -18  105.74    4.54
  -2  -4 -18  116.31    5.07
   2  -3 -20   51.02    2.97
  -2  -3  19  119.02    6.09
   2  -3 -19  136.97    6.02
  -2  -3  19  122.91    5.40
  -2  -3  18    2.55    1.22
   2  -3 -18    3.42    1.09
   2  -3 -18    3.92    1.29
   2  -3 -18    4.95    1.43
   2  -3 -17  306.66   12.08
  -2  -3  17  331.31   12.56
  -2  -3  17  309.28   11.41
   2  -3 -17  322.43   11.02
   2  -3 -17  357.82   12.48
  -2  -3  17  281.85   11.83
   2  -3 -16   14.80    2.54
  -2  -3  16   23.15    3.19
  -2  -3  16   16.43    2.52
   2  -3 -16   17.13    2.38
  -2  -3  16   16.85    2.81
   2  -3 -16   13.45    2.21
   2  -3 -16   15.53    2.69
   2  -3 -16   19.16    2.86
   2  -3 -15  279.76   11.92
   2  -3 -15  281.44   10.48
  -2  -3  15  273.21   11.42
   2  -3 -15  295.54   11.31
   2  -3 -15  298.52   12.40
  -2  -3  15  259.42   11.81
   2  -3 -15  284.90   11.29
   2  -3 -15  276.12   12.24
   2  -3 -14   19.16    3.15
  -2  -3  14   18.80    2.70
   2  -3 -14   16.94    2.86
   2  -3 -14   21.23    2.75
  -2  -3  14   16.47    2.68
   2  -3 -14   22.49    2.96
   2  -3 -14   21.34    3.25
  -2  -3  14   19.83    3.00
   2  -3 -14   22.29    3.06
  -2  -3  13  759.07   22.71
   2  -3 -13  791.02   23.65
   2  -3 -13  772.08   22.25
   2  -3 -13  787.37   23.14
  -2  -3  13  781.93   24.06
   2  -3 -13  764.10   24.29
   2  -3 -13  770.57   22.89
   2  -3 -13  786.52   23.86
   2  -3 -13  786.13   22.76
   2  -3 -12  131.08    7.09
   2  -3 -12  125.54    7.55
   2  -3 -12  122.85    6.96
  -2  -3  12  122.70    6.89
   2  -3 -12  128.78    6.83
   2  -3 -12  125.59    7.31
  -2  -3  12  113.18   14.87
   2  -3 -12  135.86    7.42
   2  -3 -12  121.13    7.67
   2  -3 -11   37.00    3.65
   2  -3 -11   35.68    3.58
   2  -3 -11   32.35    3.79
   2  -3 -11   36.57    3.64
   2  -3 -11   35.79    3.43
  -2  -3  11   36.54    3.53
  -2  -3  11   34.90    3.00
   2  -3 -11   33.29    3.93
  -2  -3  11   32.25    7.51
  -2  -3  11   33.68    7.37
   2  -3 -11   34.06    3.70
   2  -3 -10  148.12    7.36
   2  -3 -10  147.32    7.81
   2  -3 -10  143.62    7.29
   2  -3 -10  151.74    6.52
   2  -3 -10  149.98    7.53
   2  -3 -10  150.82    7.25
   2  -3 -10  153.56    8.21
  -2  -3  10  157.44    7.44
  -2  -3  10  150.80    6.65
  -2  -3  10  124.73   14.95
  -2  -3  10  130.34   13.75
   2  -3 -10  150.63    7.69
   2  -3  -9  631.64   18.79
   2  -3  -9  633.36   19.40
   2  -3  -9  630.82   18.75
   2  -3  -9  642.63   17.79
   2  -3  -9  632.40   18.75
   2  -3  -9  668.91   18.90
   2  -3  -9  636.40   17.66
   2  -3  -9  656.74   20.13
  -2  -3   9  641.48   17.40
  -2  -3   9  711.71   35.34
  -2  -3   9  640.82   31.38
   2  -3  -9  638.51   17.55
   2  -3  -9  643.18   19.18
   2  -3  -8    2.53    1.53
   2  -3  -8    0.99    1.09
   2  -3  -8   -0.39    0.92
   2  -3  -8    0.66    0.83
   2  -3  -8    0.62    1.05
   2  -3  -8   -1.28    1.01
  -2  -3   8   -1.26    2.60
  -2  -3   8    3.96    3.72
   2  -3  -8    0.05    1.13
   2  -3  -8   -0.51    0.88
   2  -3  -8   -0.41    1.19
   2  -3  -7   28.87    2.76
   2  -3  -7   30.91    3.12
   2  -3  -7   34.40    3.02
   2  -3  -7   31.08    2.83
  -2  -3   7   20.24    4.86
  -2  -3   7   27.15    5.75
  -2  -3   7   28.09    5.60
   2  -3  -7   34.14    3.21
   2  -3  -7   31.77    2.69
   2  -3  -7   34.33    3.46
   2  -3  -6  283.49    9.70
   2  -3  -6  252.27    8.97
   2  -3  -6  276.27   10.20
  -2  -3   6  276.25   18.33
  -2  -3   6  297.44   18.14
   2  -3  -6  272.65    9.84
   2  -3  -6  266.95    9.11
   2  -3  -5  363.07   11.34
   2  -3  -5  410.63   12.25
  -2  -3   5  359.80   12.58
   2  -3  -5  397.62   21.39
   2  -3  -5  411.21   12.85
  -2  -3   5  397.74   20.91
  -2  -3   5  390.77   21.71
   2  -3  -5  402.73   19.71
   2  -3  -5  392.95   12.35
   2  -3  -5  409.82   10.59
   2  -3  -4    0.68    0.88
   2  -3  -4   -0.17    0.68
   2  -3  -4   -1.45    1.33
  -2  -3   4    2.18    2.55
  -2  -3   4   -0.62    1.76
   2  -3  -4   -0.67    2.45
   2  -3  -4    0.59    0.98
   2  -3  -4   -0.36    0.55
   2  -3  -4    1.39    1.80
  -2  -3   4    1.23    1.01
   2  -3  -3   46.37    3.38
   2  -3  -3   40.77    5.87
   2  -3  -3   47.96    6.30
  -2  -3   3   47.73    6.61
   2  -3  -3   48.37    2.52
   2  -3  -3   54.44    6.49
  -2  -3   3   43.10    4.07
   2  -3  -2  134.75    5.94
  -2  -3   2  121.42   10.59
   2  -3  -2  136.73    9.06
  -2  -3   2  131.93   10.70
   2  -3  -2  129.72   10.54
   2  -3  -2  131.84   10.39
   2  -3  -2  123.03    4.59
  -2  -3   2  134.22    7.77
   2  -3  -2  129.92    5.76
   2  -3  -2  128.26    9.29
  -2  -3   1  195.18    6.30
   2  -3  -1  192.05    7.32
  -2  -3   1  173.76   12.88
  -2  -3   1  187.31   12.91
   2  -3  -1  198.35   12.94
   2  -3  -1  207.83   11.79
   2  -3  -1  180.78    6.09
   2  -3  -1  183.28   10.33
   2  -3  -1  178.03    8.43
  -2  -3   1  188.76    9.99
  -2  -3   0    6.80    1.20
   2  -3   0    2.97    1.41
  -2  -3   0    4.16    2.10
   2  -3   0    4.17    1.89
   2  -3   0    7.18    2.48
  -2  -3   0    5.51    3.11
  -2  -3   0    5.98    2.57
   2  -3   0    4.48    2.78
   2  -3   0    7.71    1.84
   2  -3   0    6.13    1.27
   2  -3   0    6.74    0.92
  -2  -3  -1 1536.52   34.92
   2  -3   1 1477.82   37.32
   2  -3   1 1544.23   42.32
  -2  -3  -1 1508.58   35.12
   2  -3   1 1561.17   46.19
  -2  -3  -1 1575.54   47.97
   2  -3   1 1546.21   41.37
  -2  -3  -1 1580.78   35.60
   2  -3   1 1574.01   35.27
   2  -3   1 1490.53   34.24
  -2  -3  -2  290.44    9.05
   2  -3   2  308.77   15.19
  -2  -3  -2  296.05    9.15
  -2  -3  -2  326.10   17.95
   2  -3   2  333.93   17.48
   2  -3   2  294.50   14.37
  -2  -3  -2  290.62    9.54
  -2  -3  -2  304.53    9.85
   2  -3   2  312.36    9.58
   2  -3   2  300.06    8.95
  -2  -3  -3   37.81    2.76
   2  -3   3   45.34    6.00
  -2  -3  -3   36.15    2.60
   2  -3   3   29.32    4.75
  -2  -3  -3   34.62    2.81
   2  -3   3   38.97    2.99
  -2  -3  -3   42.45    3.14
  -2  -3  -4    9.95    1.63
  -2  -3  -4    8.20    1.42
   2  -3   4   13.25    3.74
  -2  -3  -4   10.97    1.63
   2  -3   4   14.05    3.75
  -2  -3  -4   10.89    1.88
   2  -3   4   14.47    2.06
  -2  -3  -4   10.71    1.77
  -2  -3  -5   32.20    2.84
  -2  -3  -5   32.01    2.81
  -2  -3  -5   29.09    2.66
   2  -3   5   28.48    5.75
  -2  -3  -5   26.17    2.35
   2  -3   5   32.88    5.83
  -2  -3  -5   33.06    2.93
  -2  -3  -5   32.61    2.86
  -2  -3  -6  107.09    5.52
  -2  -3  -6  112.56    5.60
  -2  -3  -6   99.78    5.29
  -2  -3  -6  113.14    5.45
   2  -3   6  105.34   11.27
  -2  -3  -6  102.84    5.13
   2  -3   6   95.61   10.32
  -2  -3  -6  103.19    5.59
  -2  -3  -6   98.81    5.51
  -2  -3  -7   -0.58    1.01
  -2  -3  -7   -0.07    1.12
  -2  -3  -7   -0.60    0.99
  -2  -3  -7   -0.07    0.96
   2  -3   7    0.80    3.09
  -2  -3  -7    0.35    0.75
   2  -3   7    1.37    2.87
   2  -3   7   -1.22    2.03
  -2  -3  -7    1.58    1.17
   2  -3   7   -0.17    0.51
  -2  -3  -7   -1.02    1.38
  -2  -3  -8  153.57    7.25
  -2  -3  -8  173.51    7.89
  -2  -3  -8  170.49    7.79
  -2  -3  -8  176.00    7.30
   2  -3   8  183.06   16.75
  -2  -3  -8  167.69    7.40
   2  -3   8  161.08   11.32
  -2  -3  -8  180.61    7.94
  -2  -3  -8  174.09    8.11
   2  -3   8  166.45    6.52
  -2  -3  -8  174.09    7.94
   2  -3   9  248.74   20.46
  -2  -3  -9  228.99    8.81
  -2  -3  -9  243.13   10.00
  -2  -3  -9  233.04    8.49
  -2  -3  -9  231.88    9.41
  -2  -3  -9  220.70    9.26
  -2  -3  -9  229.20    9.80
  -2  -3  -9  242.83    9.81
   2  -3   9  240.02    8.55
  -2  -3  -9  233.65    9.93
  -2  -3  -9  237.38   10.08
   2  -3  10   -1.44    4.53
  -2  -3 -10    0.35    0.94
  -2  -3 -10    1.63    1.44
  -2  -3 -10   -0.41    1.12
  -2  -3 -10   -0.78    1.55
  -2  -3 -10    0.72    0.75
  -2  -3 -10    0.41    1.27
  -2  -3 -10    2.69    1.38
  -2  -3 -10   -0.81    1.42
  -2  -3 -10    0.18    1.36
   2  -3  11  164.65   18.25
  -2  -3 -11  173.81    8.44
  -2  -3 -11  186.47    9.03
  -2  -3 -11  178.57    8.81
  -2  -3 -11  171.66    8.28
  -2  -3 -11  176.90    9.02
  -2  -3 -11  167.37    8.74
  -2  -3 -11  174.19    8.37
   2  -3  12  516.77   33.93
  -2  -3 -12  450.06   15.55
   2  -3  12  465.23   15.39
  -2  -3 -12  480.54   16.28
  -2  -3 -12  492.81   16.94
  -2  -3 -12  466.88   15.98
  -2  -3 -12  461.98   15.71
  -2  -3 -12  491.21   16.97
  -2  -3 -12  474.83   16.72
  -2  -3 -13  133.51    7.26
   2  -3  13  126.76   17.03
  -2  -3 -13  138.60    7.99
   2  -3  13  137.39    6.97
  -2  -3 -13  140.21    7.79
  -2  -3 -13  140.21    7.63
  -2  -3 -13  127.54    7.87
  -2  -3 -13  141.01    7.35
  -2  -3 -13  136.32    8.09
  -2  -3 -14   30.59    3.32
   2  -3  14   43.96   10.24
  -2  -3 -14   31.39    3.91
  -2  -3 -14   30.62    3.60
   2  -3  14   31.27    3.68
  -2  -3 -14   31.21    3.79
  -2  -3 -14   34.86    3.81
  -2  -3 -14   35.76    4.11
  -2  -3 -14   31.51    3.30
   2  -3  14   35.36    4.45
   2  -3  15   51.71   10.49
  -2  -3 -15   72.97    4.83
  -2  -3 -15   77.51    5.89
   2  -3  15   67.37    5.26
  -2  -3 -15   65.07    5.15
  -2  -3 -15   73.52    5.37
  -2  -3 -15   67.97    5.61
  -2  -3 -15   62.02    5.26
   2  -3  15   67.77    6.19
   2  -3  15   73.15    6.33
  -2  -3 -16   78.59    5.42
   2  -3  16   74.07    5.24
  -2  -3 -16   71.41    5.50
  -2  -3 -16   74.91    5.26
  -2  -3 -16   72.07    5.42
   2  -3  16   66.12    5.95
   2  -3  16   76.80    5.73
  -2  -3 -17   53.13    4.15
   2  -3  17   56.71    4.55
   2  -3  17   51.09    3.97
  -2  -3 -17   56.13    4.58
  -2  -3 -17   53.56    4.15
  -2  -3 -17   45.82    4.12
  -2  -3 -18   41.99    3.35
   2  -3  18   36.87    3.33
  -2  -3 -18   41.90    3.73
   2  -3  18   41.26    3.67
  -2  -3 -18   42.41    3.36
  -2  -3 -18   38.50    2.97
   2  -3  19  269.51    9.83
  -2  -3 -19  270.39    8.72
  -2  -3 -19  281.47    8.91
   2  -2 -21   14.32    1.48
   2  -2 -20  159.36    6.43
  -2  -2  20  153.60    6.28
   2  -2 -19   25.34    2.72
  -2  -2  19   18.79    2.44
   2  -2 -19   20.45    2.29
  -2  -2  19   20.01    2.49
  -2  -2  19   21.08    2.75
   2  -2 -18    2.55    1.53
  -2  -2  18    2.42    1.34
  -2  -2  18    0.19    1.41
   2  -2 -18    4.02    1.63
   2  -2 -18    0.86    1.15
  -2  -2  18    1.07    1.21
   2  -2 -17   33.17    3.76
  -2  -2  17   26.73    3.67
  -2  -2  17   34.26    3.78
  -2  -2  17   30.86    2.93
   2  -2 -17   36.31    3.91
   2  -2 -17   31.46    3.38
  -2  -2  17   33.09    3.91
   2  -2 -16  192.07    7.98
   2  -2 -16  209.61   10.15
  -2  -2  16  211.33   10.59
  -2  -2  16  176.00    8.94
  -2  -2  16  213.75   10.10
  -2  -2  16  204.05    8.78
   2  -2 -16  208.62    9.59
   2  -2 -16  211.39    9.98
   2  -2 -16  210.50   10.13
  -2  -2  16  191.76    9.97
   2  -2 -15  321.13   13.11
  -2  -2  15  307.51   11.83
  -2  -2  15  285.10   12.02
  -2  -2  15  323.48   13.06
   2  -2 -15  330.45   12.71
   2  -2 -15  323.86   12.90
  -2  -2  15  288.05   12.85
   2  -2 -15  288.91   11.43
   2  -2 -15  306.79   12.94
   2  -2 -14  346.16   12.04
   2  -2 -14  345.41   13.61
  -2  -2  14  332.42   12.41
  -2  -2  14  344.89   13.62
   2  -2 -14  323.72   13.55
  -2  -2  14  342.99   13.92
   2  -2 -14  326.63   12.36
   2  -2 -14  342.41   13.53
   2  -2 -14  317.53   12.91
  -2  -2  14  325.25   12.82
   2  -2 -13   27.56    3.30
   2  -2 -13   26.71    3.53
   2  -2 -13   23.88    3.38
   2  -2 -13   30.42    3.04
  -2  -2  13   23.46    3.00
   2  -2 -13   26.64    3.50
  -2  -2  13   26.50    3.07
  -2  -2  13   13.32    5.48
   2  -2 -13   26.21    2.99
  -2  -2  13   24.64    3.43
   2  -2 -12  256.80   10.19
   2  -2 -12  264.25   11.09
   2  -2 -12  264.45   10.81
   2  -2 -12  267.18   10.11
   2  -2 -12  262.21   10.98
  -2  -2  12  260.37   10.21
   2  -2 -12  265.54   11.29
   2  -2 -12  259.36   10.44
  -2  -2  12  248.30   21.27
  -2  -2  12  262.06   10.58
   2  -2 -11   16.20    2.54
   2  -2 -11   19.01    2.68
   2  -2 -11   16.17    2.30
   2  -2 -11   19.00    2.85
  -2  -2  11   16.10    2.38
  -2  -2  11   13.85    1.82
   2  -2 -11   16.20    2.37
   2  -2 -11   19.36    2.75
  -2  -2  11   17.82    2.36
  -2  -2  11   12.67    5.52
   2  -2 -11   14.33    2.16
   2  -2 -10   37.87    3.35
   2  -2 -10   40.40    3.76
   2  -2 -10   38.27    3.50
   2  -2 -10   42.06    3.68
   2  -2 -10   43.59    3.47
  -2  -2  10   43.00    3.64
  -2  -2  10   41.51    3.06
  -2  -2  10   36.07    6.92
  -2  -2  10   53.86    7.72
  -2  -2  10   37.91    7.28
   2  -2 -10   38.82    3.82
   2  -2 -10   39.80    3.46
   2  -2  -9   31.13    2.96
   2  -2  -9   32.09    2.94
   2  -2  -9   26.85    2.87
   2  -2  -9   25.18    2.23
   2  -2  -9   25.13    2.56
   2  -2  -9   28.82    2.87
  -2  -2   9   27.34    2.45
  -2  -2   9   27.58    2.75
   2  -2  -9   28.56    3.20
  -2  -2   9   29.92    2.27
  -2  -2   9   33.87    6.37
  -2  -2   9   32.96    6.74
  -2  -2   9   28.67    5.89
   2  -2  -9   25.91    2.62
   2  -2  -8  233.09    9.26
   2  -2  -8  252.06    8.34
   2  -2  -8  248.41    9.13
   2  -2  -8  254.60    8.34
   2  -2  -8  277.27    9.22
  -2  -2   8  259.16    8.12
   2  -2  -8  268.31    9.76
  -2  -2   8  268.97   16.41
  -2  -2   8  259.72   16.68
   2  -2  -8  252.00    7.94
   2  -2  -8  261.06    9.17
   2  -2  -7  627.56   28.71
   2  -2  -7  658.37   16.97
   2  -2  -7  687.90   17.66
   2  -2  -7  642.62   17.50
   2  -2  -7  658.35   16.91
   2  -2  -7  655.46   18.17
  -2  -2   7  692.84   27.38
  -2  -2   7  721.30   28.21
   2  -2  -7  652.57   17.52
   2  -2  -7  626.57   16.31
   2  -2  -6   66.90    3.63
   2  -2  -6   70.34    3.78
   2  -2  -6   71.91    3.61
  -2  -2   6   65.75    5.44
   2  -2  -6   67.16    8.03
   2  -2  -6   66.75    3.98
  -2  -2   6   66.91    7.40
  -2  -2   6   65.93    7.40
   2  -2  -6   68.37    3.74
   2  -2  -6   64.40    3.21
   2  -2  -5  311.66    9.30
   2  -2  -5  270.45    8.75
   2  -2  -5  315.06   16.85
  -2  -2   5  284.42   11.86
   2  -2  -5  292.12    9.47
  -2  -2   5  313.84   16.09
   2  -2  -5  298.49    9.17
   2  -2  -5  302.88    8.55
   2  -2  -4  183.19    6.58
  -2  -2   4  191.54    8.97
   2  -2  -4  197.74   12.33
   2  -2  -4  189.28    6.85
  -2  -2   4  193.45   11.79
  -2  -2   4  218.99   11.89
   2  -2  -4  193.26   10.57
   2  -2  -4  199.61    6.71
   2  -2  -4  196.34    6.09
   2  -2  -3   -0.41    0.65
   2  -2  -3    1.12    0.89
   2  -2  -3   -0.06    1.32
   2  -2  -3    0.49    1.39
  -2  -2   3    0.74    1.82
  -2  -2   3   -0.51    1.84
   2  -2  -3    0.08    0.59
   2  -2  -3   -0.39    1.98
  -2  -2   3    1.15    1.02
   2  -2  -3   -1.25    1.16
   2  -2  -2  865.43   20.89
   2  -2  -2  848.31   26.49
  -2  -2   2  861.33   27.50
   2  -2  -2  902.26   24.32
   2  -2  -2  843.79   20.00
  -2  -2   2  881.75   24.55
   2  -2  -2  904.47   27.23
   2  -2  -2  825.68   23.26
  -2  -2   1  218.25    5.99
   2  -2  -1  248.58   10.62
  -2  -2   1  224.28   11.62
  -2  -2   1  216.94   11.46
   2  -2  -1  233.51   11.54
   2  -2  -1  213.28    5.79
   2  -2  -1  218.94    6.51
   2  -2  -1  227.85    9.55
  -2  -2   1  222.70    9.87
   2  -2  -1  215.93   10.21
  -2  -2   0 1505.16   33.39
  -2  -2   0 1527.24   42.20
  -2  -2   0 1518.46   42.07
  -2  -2   0 1523.75   33.90
   2  -2   0 1504.80   33.47
   2  -2   0 1550.63   34.18
   2  -2   0 1589.46   38.40
  -2  -2   0 1617.98   40.25
   2  -2   0 1570.83   39.54
  -2  -2  -1   42.94    2.13
   2  -2   1   43.15    3.34
   2  -2   1   47.29    4.69
   2  -2   1   47.73    4.05
  -2  -2  -1   40.72    5.09
  -2  -2  -1   42.03    2.35
   2  -2   1   40.90    2.25
  -2  -2  -1   42.49    2.56
   2  -2   1   43.81    2.51
  -2  -2  -2    1.29    0.66
   2  -2   2    0.30    0.62
   2  -2   2    0.55    1.99
  -2  -2  -2   -0.08    0.78
   2  -2   2   -0.32    1.46
  -2  -2  -2    0.47    0.78
  -2  -2  -2    0.43    0.78
   2  -2   2    0.14    0.69
   2  -2   2    0.34    0.84
  -2  -2  -3   10.04    1.24
   2  -2   3    6.41    2.55
  -2  -2  -3    7.23    1.16
   2  -2   3    4.91    1.91
  -2  -2  -3    7.27    1.31
  -2  -2  -3    9.31    1.33
  -2  -2  -4   12.77    1.62
  -2  -2  -4   14.62    1.71
  -2  -2  -4   13.42    1.52
   2  -2   4   13.65    3.73
  -2  -2  -4   12.63    1.49
   2  -2   4   14.99    3.48
  -2  -2  -4   12.73    1.62
  -2  -2  -4   12.43    1.67
  -2  -2  -5   76.57    3.85
   2  -2   5   79.97    2.79
  -2  -2  -5   79.51    4.00
  -2  -2  -5   83.96    4.14
  -2  -2  -5   80.97    3.98
   2  -2   5   80.53    8.04
  -2  -2  -5   81.02    4.13
  -2  -2  -5   84.00    4.23
  -2  -2  -6   29.76    2.53
   2  -2   6   27.92    1.61
  -2  -2  -6   30.73    2.45
  -2  -2  -6   30.07    2.56
  -2  -2  -6   29.97    2.50
   2  -2   6   26.17    3.48
   2  -2   6   31.01    5.44
   2  -2   6   28.55    2.01
  -2  -2  -6   31.14    2.64
  -2  -2  -6   27.68    2.53
  -2  -2  -7  217.76    7.50
   2  -2   7  214.94    6.31
  -2  -2  -7  216.43    8.06
  -2  -2  -7  215.76    7.97
   2  -2   7  219.90   11.27
   2  -2   7  218.11    7.26
  -2  -2  -7  216.41    8.12
  -2  -2  -7  205.98    7.88
  -2  -2  -7  218.32    8.27
  -2  -2  -8    1.34    0.97
  -2  -2  -8    1.32    0.92
  -2  -2  -8    0.92    1.17
   2  -2   8    1.62    0.65
  -2  -2  -8    0.63    1.13
  -2  -2  -8    1.93    0.81
  -2  -2  -8    0.46    0.82
   2  -2   8   -0.32    1.52
   2  -2   8    1.52    0.78
  -2  -2  -8    1.36    1.30
  -2  -2  -8    1.72    1.23
  -2  -2  -9  261.12    8.81
  -2  -2  -9  271.84   10.07
  -2  -2  -9  271.43   10.05
  -2  -2  -9  262.96    9.91
  -2  -2  -9  260.05    9.65
  -2  -2  -9  262.98    9.71
   2  -2   9  253.77    9.03
  -2  -2  -9  271.00   10.09
  -2  -2  -9  262.73   10.10
  -2  -2 -10  315.17   10.04
  -2  -2 -10  310.85   11.55
  -2  -2 -10  313.29   11.55
  -2  -2 -10  288.53   10.98
  -2  -2 -10  315.96   11.56
   2  -2  10  312.56   10.75
  -2  -2 -10  306.50   11.06
  -2  -2 -10  320.42   11.68
  -2  -2 -10  322.92   11.73
  -2  -2 -11   19.60    2.49
   2  -2  11   31.70    7.24
  -2  -2 -11   22.23    3.06
   2  -2  11   22.67    2.72
  -2  -2 -11   20.07    2.81
  -2  -2 -11   26.05    3.10
  -2  -2 -11   21.39    2.73
  -2  -2 -11   20.59    2.67
  -2  -2 -11   25.03    3.11
   2  -2  11   26.77    2.84
   2  -2  12   99.26   13.64
  -2  -2 -12   91.68    5.51
  -2  -2 -12   92.44    6.07
  -2  -2 -12   85.36    5.91
   2  -2  12   89.22    5.41
  -2  -2 -12   92.58    5.90
  -2  -2 -12   98.73    6.35
  -2  -2 -12   99.38    6.29
   2  -2  12   92.36    5.67
  -2  -2 -12   90.68    5.52
  -2  -2 -13   19.20    2.61
   2  -2  13   20.81    7.34
  -2  -2 -13   17.39    2.93
   2  -2  13   20.92    2.65
  -2  -2 -13   20.81    3.04
  -2  -2 -13   21.69    3.18
  -2  -2 -13   16.34    2.71
   2  -2  13   16.54    2.69
  -2  -2 -13   20.10    2.74
  -2  -2 -13   17.63    2.81
  -2  -2 -14  121.03    6.46
   2  -2  14  138.92   17.36
   2  -2  14  122.57    6.40
  -2  -2 -14  117.35    7.39
   2  -2  14  129.15    7.64
  -2  -2 -14  124.50    7.46
  -2  -2 -14  126.34    7.27
  -2  -2 -14  117.87    7.52
   2  -2  14  108.52    6.62
  -2  -2 -14  123.22    7.48
  -2  -2 -14  114.13    6.38
  -2  -2 -15    3.44    1.81
   2  -2  15    6.97    6.07
  -2  -2 -15    4.83    1.57
  -2  -2 -15    4.42    2.14
   2  -2  15    3.98    1.69
  -2  -2 -15    0.66    1.34
   2  -2  15    3.02    1.80
  -2  -2 -15    5.06    1.87
   2  -2  15    3.34    1.57
  -2  -2 -15    4.58    1.98
   2  -2  15    3.87    1.46
   2  -2  15    4.89    1.97
  -2  -2 -16   65.09    4.99
   2  -2  16   67.47   11.99
   2  -2  16   73.47    5.87
   2  -2  16   62.13    5.06
  -2  -2 -16   64.96    5.38
  -2  -2 -16   68.27    5.33
   2  -2  16   64.39    4.69
  -2  -2 -16   66.39    5.34
   2  -2  16   55.99    5.57
  -2  -2 -17    0.14    1.29
   2  -2  17    1.71    1.59
  -2  -2 -17   -0.32    1.18
   2  -2  17    1.10    1.29
   2  -2  17   -0.45    1.12
  -2  -2 -17    0.24    1.37
   2  -2  17    2.19    1.53
  -2  -2 -17    1.58    1.43
  -2  -2 -18   20.72    2.52
  -2  -2 -18   16.77    2.59
   2  -2  18   18.22    2.50
   2  -2  18   18.80    2.72
   2  -2  18   18.44    2.89
   2  -2  18   14.38    1.99
  -2  -2 -18   18.20    2.62
  -2  -2 -18   18.65    2.66
  -2  -2 -18   15.05    2.33
  -2  -2 -19   -0.84    0.86
   2  -2  19    2.76    1.32
   2  -2  19    0.08    0.94
   2  -2  19    1.47    1.11
  -2  -2 -19    0.24    0.95
  -2  -2 -19   -1.00    1.01
  -2  -2 -19    0.05    0.94
  -2  -2 -20    0.84    0.74
  -2  -2 -20    2.03    0.83
   2  -2  20    0.48    0.66
  -2  -1  21  106.95    4.84
   2  -1 -21  118.00    4.92
  -2  -1  20   35.83    3.20
  -2  -1  20   39.78    3.56
   2  -1 -20   44.74    3.32
  -2  -1  20   37.05    3.16
  -2  -1  20   32.57    3.07
  -2  -1  19    0.63    1.20
  -2  -1  19    2.92    1.48
   2  -1 -19    1.01    1.32
  -2  -1  19    1.47    1.36
   2  -1 -19    1.88    1.20
  -2  -1  19    1.68    1.23
   2  -1 -18    0.49    1.18
  -2  -1  18   -0.30    1.52
  -2  -1  18    4.12    1.95
   2  -1 -18   -0.43    1.17
  -2  -1  18   -1.02    1.09
   2  -1 -18    0.04    1.31
  -2  -1  18   -0.11    1.44
   2  -1 -17  230.24   10.76
  -2  -1  17  247.46   11.53
  -2  -1  17  228.01    9.92
  -2  -1  17  233.00   10.90
   2  -1 -17  244.95   10.44
   2  -1 -17  243.27   10.48
  -2  -1  17  221.31    9.39
  -2  -1  17  228.95   11.01
   2  -1 -16   62.00    5.41
  -2  -1  16   56.85    4.72
  -2  -1  16   58.88    5.73
  -2  -1  16   53.55    4.78
  -2  -1  16   63.42    5.49
   2  -1 -16   58.21    5.02
   2  -1 -16   59.80    5.14
  -2  -1  16   55.87    4.64
  -2  -1  16   57.82    5.37
   2  -1 -15  443.12   16.31
  -2  -1  15  467.13   17.35
  -2  -1  15  450.57   15.62
  -2  -1  15  434.16   16.55
  -2  -1  15  421.07   16.43
   2  -1 -15  423.53   14.28
   2  -1 -15  437.37   15.76
   2  -1 -15  454.20   15.95
  -2  -1  15  439.89   15.79
   2  -1 -14   23.37    2.55
   2  -1 -14   26.48    2.70
   2  -1 -14   26.94    3.61
   2  -1 -14   28.09    3.55
  -2  -1  14   21.72    3.05
  -2  -1  14   21.16    2.79
  -2  -1  14   26.16    3.59
   2  -1 -14   24.52    3.28
   2  -1 -14   21.09    3.15
   2  -1 -14   21.87    2.61
  -2  -1  14   25.16    3.56
   2  -1 -13  543.71   18.16
   2  -1 -13  554.35   16.44
  -2  -1  13  526.84   17.17
  -2  -1  13  527.96   17.48
  -2  -1  13  552.14   18.38
   2  -1 -13  538.65   16.61
  -2  -1  13  569.06   18.52
   2  -1 -13  536.61   17.86
   2  -1 -13  553.81   17.24
   2  -1 -13  497.19   17.39
   2  -1 -13  568.49   17.97
   2  -1 -12    7.01    1.71
   2  -1 -12    6.87    1.78
   2  -1 -12    7.25    1.81
   2  -1 -12    7.30    1.82
   2  -1 -12    7.95    1.66
   2  -1 -12    4.60    1.86
  -2  -1  12    3.91    1.53
  -2  -1  12    3.69    0.99
  -2  -1  12    4.69    1.50
  -2  -1  12    6.06    3.80
   2  -1 -12    4.15    1.30
  -2  -1  12    8.07    2.34
   2  -1 -11   24.67    2.95
   2  -1 -11   21.04    2.67
   2  -1 -11   24.41    2.57
   2  -1 -11   25.56    3.02
  -2  -1  11   24.77    2.78
   2  -1 -11   20.25    2.44
  -2  -1  11   19.69    2.63
   2  -1 -11   22.34    2.89
  -2  -1  11   19.44    2.11
  -2  -1  11   15.26    4.77
   2  -1 -11   22.56    2.45
  -2  -1  11   23.80    3.05
   2  -1 -10  192.78    8.22
   2  -1 -10  187.43    8.23
   2  -1 -10  205.72    8.17
   2  -1 -10  199.17    8.42
   2  -1 -10  209.36    7.83
  -2  -1  10  192.63    7.87
   2  -1 -10  208.99    8.52
   2  -1 -10  203.72    7.73
  -2  -1  10  195.55   15.51
  -2  -1  10  205.01   12.52
  -2  -1  10  201.20    8.15
  -2  -1  10  187.52    7.18
  -2  -1   9    1.30    0.87
  -2  -1   9    0.22    0.55
  -2  -1   9    0.76    1.03
   2  -1  -9   -1.06    1.11
   2  -1  -9    0.25    0.79
   2  -1  -9    0.37    1.04
  -2  -1   9    0.42    1.10
  -2  -1   9    0.64    2.13
  -2  -1   9   -0.54    1.26
   2  -1  -9   -0.07    0.94
   2  -1  -8    5.49    2.97
   2  -1  -8    4.39    1.14
   2  -1  -8    2.63    1.03
  -2  -1   8    5.48    2.81
  -2  -1   8    4.10    2.89
  -2  -1   8    3.79    2.15
   2  -1  -8    3.10    1.00
   2  -1  -8    4.24    1.34
  -2  -1   8    2.59    0.92
  -2  -1   8    3.19    0.83
  -2  -1   8    3.29    1.24
   2  -1  -7  581.42   24.80
   2  -1  -7  608.06   15.48
   2  -1  -7  570.63   15.69
  -2  -1   7  600.20   21.48
  -2  -1   7  615.38   24.48
   2  -1  -7  554.18   13.71
   2  -1  -7  589.70   15.16
   2  -1  -7  596.96   15.86
  -2  -1   7  577.48   14.49
  -2  -1   7  603.20   15.14
  -2  -1   6  129.65    8.60
   2  -1  -6  132.00   10.07
   2  -1  -6  137.13    5.15
   2  -1  -6  125.47    5.14
  -2  -1   6  145.45    8.71
  -2  -1   6  136.46   10.13
  -2  -1   6  131.65    4.63
   2  -1  -6  135.25    5.37
   2  -1  -6  123.80    4.01
   2  -1  -6  135.18    4.94
  -2  -1   5  209.27    6.26
   2  -1  -5  212.01    6.81
  -2  -1   5  211.25   10.44
  -2  -1   5  225.57   12.00
   2  -1  -5  199.39   11.79
  -2  -1   5  184.63    9.95
   2  -1  -5  200.49    6.35
   2  -1  -5  206.39    6.57
   2  -1  -4  249.49    7.46
  -2  -1   4  263.69   12.37
  -2  -1   4  269.77   11.38
  -2  -1   4  258.70   11.02
   2  -1  -4  257.03   12.80
   2  -1  -4  261.26    7.42
   2  -1  -4  247.17    7.11
   2  -1  -3  657.43   15.84
   2  -1  -3  648.62   18.10
   2  -1  -3  666.46   21.78
  -2  -1   3  661.42   19.96
   2  -1  -3  667.54   19.91
   2  -1  -3  657.84   15.24
   2  -1  -3  664.25   15.73
   2  -1  -2   83.97    3.20
  -2  -1   2   82.28    4.64
   2  -1  -2   82.12    4.36
  -2  -1   2   81.04    4.95
  -2  -1   2   79.81    5.23
   2  -1  -2   83.22    5.29
   2  -1  -2   80.27    5.73
   2  -1  -2   82.09    2.85
   2  -1  -2   82.06    3.19
  -2  -1   1  739.44   20.29
  -2  -1   1  705.06   20.24
  -2  -1   1  779.85   21.17
   2  -1  -1  746.80   21.26
   2  -1  -1  740.11   21.13
   2  -1  -1  750.49   17.18
   2  -1  -1  735.86   16.81
  -2  -1   0 2328.09   55.08
   2  -1   0 2377.33   55.82
   2  -1   0 2418.28   54.59
  -2  -1   0 2398.06   55.72
   2  -1   0 2326.81   50.68
   2  -1   0 2398.69   51.01
  -2  -1  -1 8323.26  175.85
   2  -1   1 8466.00  182.77
   2  -1   1 8863.74  179.82
  -2  -1  -1 8345.49  176.63
   2  -1   1 8617.01  176.96
   2  -1   1 8354.23  176.69
  -2  -1  -2 1610.46   35.29
   2  -1   2 1644.29   42.34
   2  -1   2 1649.73   36.01
  -2  -1  -3 1999.58   44.15
   2  -1   3 2112.16   52.44
  -2  -1  -3 2038.22   43.88
  -2  -1  -3 1994.80   44.14
  -2  -1  -4  958.69   21.65
   2  -1   4  892.04   19.99
  -2  -1  -4  948.04   21.85
   2  -1   4  913.56   20.86
  -2  -1  -4  952.49   21.93
  -2  -1  -4  964.21   21.68
   2  -1   4  933.38   23.05
  -2  -1  -5 1287.76   29.46
   2  -1   5 1218.16   27.57
  -2  -1  -5 1273.12   29.01
   2  -1   5 1281.37   31.60
  -2  -1  -5 1300.93   29.37
  -2  -1  -5 1326.73   29.38
   2  -1   5 1259.00   28.55
  -2  -1  -5 1307.37   29.59
  -2  -1  -6   15.32    1.75
  -2  -1  -6   15.56    1.57
   2  -1   6   13.01    1.12
  -2  -1  -6   17.07    1.83
  -2  -1  -6   16.88    1.80
  -2  -1  -6   15.13    1.75
   2  -1   6   13.41    1.45
  -2  -1  -6   16.00    1.89
  -2  -1  -7  188.59    7.00
  -2  -1  -7  189.33    6.54
   2  -1   7  192.05    5.89
  -2  -1  -7  197.45    7.34
  -2  -1  -7  207.05    7.20
   2  -1   7  193.73    6.81
  -2  -1  -7  194.66    7.00
  -2  -1  -7  205.16    7.39
  -2  -1  -7  194.36    7.22
   2  -1   8   96.14    4.38
  -2  -1  -8   96.21    4.27
   2  -1   8   96.90    3.90
   2  -1   8  102.14    4.83
  -2  -1  -8   85.36    4.29
  -2  -1  -8   96.59    5.00
  -2  -1  -8   94.67    4.84
  -2  -1  -8   99.19    5.02
  -2  -1  -8   99.02    5.02
   2  -1   8   98.79    4.71
  -2  -1  -8   94.79    4.76
   2  -1   9 1507.90   35.32
   2  -1   9 1564.17   36.40
  -2  -1  -9 1556.12   37.07
  -2  -1  -9 1396.11   35.33
  -2  -1  -9 1585.59   36.66
   2  -1   9 1523.31   36.24
  -2  -1  -9 1555.41   36.17
  -2  -1  -9 1531.98   36.85
  -2  -1  -9 1621.55   37.09
  -2  -1  -9 1514.24   35.00
   2  -1   9 1477.59   34.60
  -2  -1 -10   -0.18    0.97
  -2  -1 -10    3.77    1.40
   2  -1  10   -0.53    0.76
  -2  -1 -10    0.58    0.64
  -2  -1 -10    0.13    0.91
  -2  -1 -10    2.34    1.37
   2  -1  10   -0.84    1.06
  -2  -1 -10   -1.23    1.29
  -2  -1 -10    0.74    0.90
   2  -1  10   -0.50    0.90
  -2  -1 -10   -0.15    1.23
  -2  -1 -11  628.17   18.68
   2  -1  11  760.86   36.26
   2  -1  11  672.46   18.04
  -2  -1 -11  694.59   20.05
  -2  -1 -11  691.02   20.44
   2  -1  11  685.28   19.22
  -2  -1 -11  712.97   19.45
  -2  -1 -11  700.76   19.91
   2  -1  11  664.77   19.70
  -2  -1 -11  720.08   20.39
  -2  -1 -11  677.82   19.13
  -2  -1 -11  693.49   20.17
  -2  -1 -12    2.18    1.17
   2  -1  12    2.16    3.86
  -2  -1 -12    0.49    1.38
  -2  -1 -12    4.91    1.84
   2  -1  12    2.40    1.22
   2  -1  12    3.37    1.44
  -2  -1 -12    5.26    1.70
  -2  -1 -12    4.94    1.59
  -2  -1 -12    9.27    2.02
  -2  -1 -12    2.56    1.30
  -2  -1 -12    4.22    1.33
   2  -1  12    4.92    1.67
  -2  -1 -13  223.20    9.80
  -2  -1 -13  219.13    9.01
  -2  -1 -13  217.17   10.33
   2  -1  13  227.99    9.35
   2  -1  13  232.84   10.53
  -2  -1 -13  234.52   10.29
  -2  -1 -13  233.39    9.65
  -2  -1 -13  241.90   10.29
  -2  -1 -13  234.66    9.32
  -2  -1 -13  234.31   10.33
   2  -1  13  230.99   10.14
   2  -1  14   35.86    9.25
  -2  -1 -14   37.10    3.79
  -2  -1 -14   36.94    3.36
   2  -1  14   34.91    4.27
  -2  -1 -14   41.92    4.42
   2  -1  14   36.72    3.38
  -2  -1 -14   35.77    3.92
   2  -1  14   42.02    4.23
  -2  -1 -14   39.48    4.13
  -2  -1 -14   41.91    3.88
   2  -1  14   35.67    4.03
  -2  -1 -14   38.49    3.47
  -2  -1 -14   41.88    4.28
   2  -1  14   37.77    4.50
   2  -1  15    0.50    3.44
  -2  -1 -15   -3.10    1.75
  -2  -1 -15    0.80    1.32
   2  -1  15    1.52    1.92
  -2  -1 -15    0.33    1.41
   2  -1  15    0.66    1.33
  -2  -1 -15   -1.69    1.80
   2  -1  15    0.23    1.38
  -2  -1 -15    2.23    1.85
   2  -1  15   -1.26    1.98
   2  -1  15    0.47    1.46
   2  -1  16   16.02    6.84
  -2  -1 -16   18.86    2.79
  -2  -1 -16   19.97    3.11
   2  -1  16   20.09    3.23
   2  -1  16   16.81    3.12
  -2  -1 -16   22.30    3.12
   2  -1  16   18.92    3.01
  -2  -1 -16   19.69    3.07
   2  -1  16   19.64    3.46
   2  -1  16   20.34    3.02
  -2  -1 -17   44.61    3.98
   2  -1  17   52.60    4.99
  -2  -1 -17   45.45    4.39
   2  -1  17   42.35    4.19
   2  -1  17   42.79    4.08
  -2  -1 -17   48.25    4.39
   2  -1  17   44.05    4.64
   2  -1  17   38.61    4.04
  -2  -1 -17   42.01    4.14
   2  -1  17   37.47    4.28
  -2  -1 -18    1.07    1.16
  -2  -1 -18    1.29    1.08
   2  -1  18    1.04    1.30
   2  -1  18    1.37    1.37
   2  -1  18    1.96    1.38
  -2  -1 -18   -0.72    1.41
   2  -1  18   -1.43    1.18
   2  -1  18    1.12    1.36
   2  -1  18    0.79    1.18
  -2  -1 -18    1.02    1.50
  -2  -1 -19   62.09    4.06
   2  -1  19   55.23    4.08
  -2  -1 -19   58.01    4.31
   2  -1  19   60.18    4.74
   2  -1  19   63.84    4.73
   2  -1  19   54.74    4.56
   2  -1  19   58.21    3.97
  -2  -1 -19   63.49    4.37
   2  -1  20   14.30    2.07
   2  -1  20   15.61    2.21
   2  -1  20   15.42    2.16
   2  -1  20    9.41    1.44
  -2  -1 -20   10.68    1.66
   2  -1  21   21.44    1.94
  -2  -1 -21   26.91    2.11
  -2   0  21   -0.75    0.92
   2   0 -21   -0.75    0.77
  -2   0  20    5.90    1.67
  -2   0  20    8.49    1.85
  -2   0  20    6.70    1.74
   2   0 -20    5.13    1.50
  -2   0  19    1.82    1.34
  -2   0  19    0.75    1.28
  -2   0  19   -3.19    1.57
   2   0 -19   -1.64    1.52
  -2   0  19   -0.08    1.37
  -2   0  19    1.05    0.89
  -2   0  19   -0.59    1.14
  -2   0  18    0.88    1.34
  -2   0  18    1.35    1.65
  -2   0  18    1.65    1.10
  -2   0  18    0.53    1.34
  -2   0  18    4.66    2.07
  -2   0  18   -0.32    1.16
   2   0 -18   -0.66    1.40
  -2   0  18    1.64    1.99
   2   0 -18    0.53    1.25
  -2   0  17    0.18    2.00
  -2   0  17    1.35    1.49
  -2   0  17   -0.90    1.50
  -2   0  17   -0.12    1.37
  -2   0  17   -0.55    1.52
  -2   0  17    0.98    1.55
   2   0 -17    0.68    1.51
   2   0 -17    0.47    1.50
  -2   0  16   42.21    4.03
   2   0 -16   41.72    4.20
   2   0 -16   47.35    4.55
   2   0 -16   37.43    4.34
  -2   0  16   39.79    4.70
  -2   0  16   46.76    4.50
  -2   0  16   39.54    4.23
  -2   0  16   39.47    4.53
   2   0 -16   44.46    3.80
  -2   0  16   37.28    4.42
   2   0 -15   -1.23    1.53
  -2   0  15   -1.92    1.60
   2   0 -15    0.91    1.38
   2   0 -15    2.46    1.66
  -2   0  15   -0.58    1.82
  -2   0  15   -0.05    1.24
  -2   0  15   -0.10    1.56
  -2   0  15   -1.17    2.08
   2   0 -15   -0.11    1.13
  -2   0  15    0.13    1.45
  -2   0  14    7.95    1.96
   2   0 -14    9.21    2.23
   2   0 -14    7.39    2.08
   2   0 -14    6.09    2.03
  -2   0  14    8.06    2.51
  -2   0  14    6.41    1.98
  -2   0  14    9.99    2.29
  -2   0  14    7.99    2.48
   2   0 -14    7.87    1.82
   2   0 -14    5.73    1.43
  -2   0  14    5.53    2.08
   2   0 -13   -1.30    1.52
   2   0 -13    0.79    1.34
   2   0 -13    0.80    1.08
   2   0 -13   -0.53    0.98
  -2   0  13    1.23    1.04
   2   0 -13   -1.26    1.45
  -2   0  13   -0.66    1.69
  -2   0  13    0.36    1.22
  -2   0  13   -0.54    1.22
  -2   0  13    0.05    1.44
   2   0 -13   -0.26    1.36
   2   0 -13   -0.67    0.80
  -2   0  13   -0.21    1.47
   2   0 -12  300.16   11.40
   2   0 -12  316.28   11.74
   2   0 -12  300.93   11.55
  -2   0  12  297.16   10.62
   2   0 -12  305.18   10.45
   2   0 -12  288.22   11.71
  -2   0  12  307.03   11.59
  -2   0  12  311.69   11.72
  -2   0  12  282.27    9.99
  -2   0  12  306.40   12.25
  -2   0  12  299.73   17.65
   2   0 -12  291.19   10.82
   2   0 -12  288.23   11.11
  -2   0  12  323.90   12.38
   2   0 -12  312.16   11.64
   2   0 -12  301.75   10.37
   2   0 -11    2.10    1.37
   2   0 -11   -0.08    1.18
   2   0 -11   -0.53    1.10
   2   0 -11   -0.05    0.91
  -2   0  11   -0.46    1.00
   2   0 -11    3.74    1.29
  -2   0  11   -0.73    1.20
  -2   0  11    1.19    0.98
   2   0 -11   -0.11    0.98
  -2   0  11   -0.24    1.01
  -2   0  11   -0.21    1.19
   2   0 -11    1.23    1.01
   2   0 -11   -0.01    0.97
   2   0 -11    0.34    0.87
  -2   0  11   -0.21    1.31
   2   0 -10  297.44   10.47
   2   0 -10  316.29   10.79
   2   0 -10  300.54   10.75
   2   0 -10  302.73   10.91
  -2   0  10  280.30    9.74
   2   0 -10  299.35    9.91
  -2   0  10  297.85   10.56
  -2   0  10  301.59   11.12
   2   0 -10  285.89    9.49
  -2   0  10  298.62   10.96
   2   0 -10  301.96   10.48
  -2   0  10  274.47   17.13
  -2   0  10  303.68   10.79
  -2   0  10  296.75    9.75
   2   0  -9   -0.27    0.75
   2   0  -9   -0.72    0.96
  -2   0   9   -0.82    1.00
  -2   0   9    1.90    0.73
   2   0  -9   -0.87    1.07
  -2   0   9   -0.32    1.05
  -2   0   9   -0.55    0.78
  -2   0   9   -0.89    1.05
  -2   0   9   -2.42    1.32
  -2   0   9    1.52    2.27
  -2   0   9    0.90    0.90
   2   0  -9    0.28    0.68
  -2   0   9   -0.20    1.15
   2   0  -8  969.19   34.20
   2   0  -8 1016.72   25.47
   2   0  -8 1041.19   24.75
  -2   0   8 1024.27   25.14
   2   0  -8 1067.44   25.12
   2   0  -8 1000.96   24.08
  -2   0   8 1020.39   34.00
  -2   0   8  977.26   26.55
  -2   0   8  994.64   24.40
  -2   0   8 1062.09   25.30
  -2   0   8  987.43   23.46
   2   0  -7   -1.54    1.90
   2   0  -7    0.89    0.95
  -2   0   7    0.70    0.91
  -2   0   7   -0.45    0.62
  -2   0   7   -0.03    0.91
   2   0  -7    0.81    0.75
   2   0  -7    1.13    0.86
  -2   0   7    1.41    0.93
  -2   0   7    0.49    1.56
  -2   0   7    0.33    0.80
   2   0  -7   -0.20    0.70
   2   0  -6  218.26   12.13
   2   0  -6  233.28    7.58
  -2   0   6  216.73    8.07
  -2   0   6  247.82   12.06
   2   0  -6  229.93    7.15
   2   0  -6  214.89    6.54
  -2   0   6  232.69    7.09
  -2   0   6  229.57    7.39
  -2   0   6  227.26    6.64
  -2   0   5   -1.06    1.58
   2   0  -5   -0.25    1.26
  -2   0   5   -0.60    0.64
  -2   0   5    0.48    0.74
  -2   0   5   -0.06    0.67
   2   0  -5   -1.35    0.75
   2   0  -4 9999.00  213.20
  -2   0   4 9961.33  213.64
  -2   0   4 9979.94  205.98
  -2   0   4 9792.75  205.63
   2   0  -4 9616.46  205.59
   2   0  -3    0.75    0.76
  -2   0   3    0.37    1.64
   2   0  -3    2.12    1.42
  -2   0   3   -0.23    1.30
   2   0  -3    0.05    0.55
  -2   0   3    0.92    0.60
   2   0  -2 1353.91   29.27
  -2   0   2 1347.94   33.55
   2   0  -2 1351.51   34.45
   2   0  -2 1346.06   33.81
  -2   0   2 1349.60   29.20
   2   0  -2 1298.51   28.54
   2   0  -1    0.90    0.59
  -2   0   1   -0.60    1.08
   2   0  -1    1.38    1.20
   2   0   0  107.51    3.45
  -2   0   0  108.24    4.37
   2   0   0  109.69    5.59
  -2   0   0  107.63    3.34
   2   0   1   -0.85    0.61
  -2   0  -1   -0.02    0.42
  -2   0  -1   -1.19    0.89
  -2   0  -1   -0.33    1.12
  -2   0  -2  128.69    5.72
   2   0   2  116.16    5.62
   2   0   2  119.35    3.89
   2   0   2  115.32    6.69
  -2   0  -3   -0.34    0.78
   2   0   3   -0.04    0.59
  -2   0  -3   -0.33    0.78
   2   0   3    0.16    0.42
  -2   0  -3    0.01    0.63
  -2   0  -3   -0.28    0.88
   2   0   3   -0.08    1.30
   2   0   3    0.13    1.70
   2   0   4 1662.35   36.82
  -2   0  -4 1783.90   37.21
   2   0   4 1645.80   39.92
  -2   0  -4 1676.54   36.86
   2   0   4 1631.46   36.06
  -2   0  -4 1627.15   38.63
  -2   0  -4 1715.89   39.74
   2   0   4 1646.86   44.19
  -2   0  -5   -0.13    0.76
  -2   0  -5   -0.51    0.75
   2   0   5    0.58    0.74
   2   0   5   -0.54    0.79
  -2   0  -5   -0.03    0.66
   2   0   5   -0.51    0.53
  -2   0  -5    1.14    0.84
  -2   0  -5   -1.14    0.88
   2   0   5    0.95    1.08
   2   0   5    0.19    1.81
  -2   0  -6 1293.00   29.51
   2   0   6 1250.87   29.09
   2   0   6 1310.13   30.21
   2   0   6 1324.59   33.56
  -2   0  -6 1267.27   30.30
  -2   0  -6 1318.35   30.36
  -2   0  -6 1316.71   30.02
  -2   0  -6 1336.33   30.37
   2   0   6 1286.93   30.07
   2   0   6 1364.08   40.01
   2   0   7    0.65    2.59
  -2   0  -7    0.05    0.78
  -2   0  -7   -0.42    0.78
  -2   0  -7   -0.47    1.16
   2   0   7   -0.24    0.65
  -2   0  -7    0.75    0.77
  -2   0  -7   -0.63    1.08
   2   0   7    0.06    0.98
  -2   0  -7   -0.59    0.93
   2   0   7    0.19    1.27
  -2   0  -7    1.35    0.98
  -2   0  -7   -0.55    0.91
   2   0   7    0.24    0.90
  -2   0  -8  600.83   15.88
   2   0   8  563.64   15.22
  -2   0  -8  566.43   16.41
   2   0   8  589.22   15.11
  -2   0  -8  585.24   15.02
  -2   0  -8  603.52   16.48
  -2   0  -8  532.50   15.71
   2   0   8  592.08   15.90
   2   0   8  578.33   18.95
   2   0   8  584.55   16.15
  -2   0  -8  613.63   16.31
  -2   0  -8  586.60   15.72
   2   0   8  621.54   26.33
   2   0   9    0.31    2.28
  -2   0  -9   -0.27    0.82
   2   0   9   -0.36    1.04
   2   0   9   -0.23    0.72
  -2   0  -9   -0.17    0.62
   2   0   9    0.40    0.73
  -2   0  -9   -1.43    1.18
   2   0   9   -0.41    0.97
  -2   0  -9    0.05    1.07
   2   0   9    0.22    1.11
   2   0   9   -0.40    1.20
  -2   0  -9    0.06    1.09
  -2   0  -9    2.49    1.08
  -2   0 -10   -1.86    2.18
  -2   0 -10    1.68    1.09
   2   0  10    0.12    2.31
   2   0  10    0.12    0.86
  -2   0 -10    1.70    0.74
  -2   0 -10    1.23    1.14
   2   0  10    2.39    1.37
  -2   0 -10    0.69    1.18
   2   0  10    1.65    1.05
  -2   0 -10    0.86    0.81
  -2   0 -10    2.43    0.86
  -2   0 -10    0.97    0.91
  -2   0 -10    0.95    1.19
  -2   0 -10    1.85    1.10
   2   0  10    2.53    1.27
   2   0  11    2.97    3.41
  -2   0 -11    0.33    1.01
  -2   0 -11   -1.52    1.13
   2   0  11    0.08    0.77
   2   0  11   -0.28    1.42
  -2   0 -11   -0.38    0.91
   2   0  11    0.56    0.93
  -2   0 -11    0.57    0.86
  -2   0 -11    0.48    1.14
  -2   0 -11   -0.72    0.95
  -2   0 -11   -0.41    1.13
  -2   0 -11    1.78    1.11
  -2   0 -11    0.60    1.10
   2   0  11    0.08    1.44
  -2   0 -12   18.58    2.42
  -2   0 -12   19.13    2.73
   2   0  12   17.62    5.89
   2   0  12   19.07    2.31
   2   0  12   19.13    2.78
  -2   0 -12   18.48    2.65
   2   0  12   20.06    2.52
  -2   0 -12   20.04    2.45
   2   0  12   18.25    2.88
  -2   0 -12   19.51    2.92
  -2   0 -12   21.93    2.73
  -2   0 -12   18.83    2.73
  -2   0 -12   20.65    2.49
  -2   0 -12   20.81    2.90
   2   0  12   16.38    2.68
   2   0  13   -3.66    3.21
  -2   0 -13    0.24    0.82
  -2   0 -13   -0.17    1.25
   2   0  13    0.02    1.28
  -2   0 -13   -0.75    1.14
   2   0  13   -0.08    0.98
   2   0  13   -0.53    0.97
   2   0  13   -1.51    1.79
  -2   0 -13    0.90    0.92
  -2   0 -13   -2.29    1.80
  -2   0 -13    0.12    1.26
  -2   0 -13   -1.18    1.28
   2   0  13   -0.41    1.68
  -2   0 -13    0.69    1.46
   2   0  13   -0.72    1.28
  -2   0 -13   -0.84    1.14
   2   0  13   -0.41    1.34
  -2   0 -14  116.77    6.77
   2   0  14  105.47   13.67
   2   0  14  128.72    7.68
  -2   0 -14  129.59    7.33
   2   0  14  120.84    7.69
  -2   0 -14  121.42    7.66
   2   0  14  112.21    6.41
   2   0  14  133.11    7.86
  -2   0 -14  121.39    6.27
  -2   0 -14  124.59    7.27
   2   0  14  121.81    7.47
  -2   0 -14  118.64    7.23
   2   0  14  121.62    7.24
   2   0  14  113.50    6.22
  -2   0 -15    0.26    1.34
   2   0  15   -0.73    1.57
  -2   0 -15   -1.56    1.58
   2   0  15   -2.84    2.74
   2   0  15   -0.16    1.24
   2   0  15    2.86    2.05
   2   0  15   -1.08    1.71
  -2   0 -15    1.88    1.85
   2   0  15   -0.26    1.39
  -2   0 -15   -0.69    1.32
   2   0  15    0.89    1.64
   2   0  16   76.48    5.99
  -2   0 -16   80.08    5.83
   2   0  16   84.00    6.51
  -2   0 -16   75.61    5.37
   2   0  16   72.62   11.75
   2   0  16   71.68    5.94
  -2   0 -16   81.65    5.93
   2   0  16   73.06    5.75
   2   0  16   66.49    5.63
   2   0  16   70.32    5.76
  -2   0 -16   80.65    5.84
  -2   0 -17    0.44    1.10
   2   0  17   -0.07    1.21
   2   0  17    1.27    1.70
  -2   0 -17   -1.94    1.73
   2   0  17   -0.52    1.43
   2   0  17    0.03    1.41
  -2   0 -17    0.05    1.40
   2   0  17   -2.11    1.64
  -2   0 -17    1.80    1.54
   2   0  17    1.15    1.46
   2   0  18  121.40    7.11
  -2   0 -18  123.36    6.92
   2   0  18  132.52    7.50
   2   0  18  139.72    7.94
  -2   0 -18  132.50    6.66
   2   0  18  130.94    7.74
   2   0  18  121.81    6.97
   2   0  18  112.98    7.03
  -2   0 -18  125.39    7.01
   2   0  19   -1.86    1.36
   2   0  19    1.01    1.16
   2   0  19    1.24    1.19
   2   0  19    0.89    1.40
   2   0  19    1.22    1.11
  -2   0 -19    1.99    1.36
   2   0  20    6.73    1.68
   2   0  20    6.16    1.51
  -2   0 -20    5.95    1.48
   2   0  20    4.56    1.35
  -2   0 -21    0.31    0.72
   2   0  21    0.70    0.86
   2   1 -21  105.83    4.31
  -2   1  21  120.30    5.15
  -2   1  20   37.36    3.44
   2   1 -20   37.94    2.90
  -2   1  20   39.13    3.34
  -2   1  20   28.44    2.35
  -2   1  20   39.68    3.47
  -2   1  19    0.35    1.31
   2   1 -19    3.39    1.46
  -2   1  19    1.82    1.35
  -2   1  19   -0.36    1.24
   2   1 -19    3.86    1.14
  -2   1  19   -1.37    1.49
  -2   1  19   -1.53    1.23
  -2   1  18   -1.27    1.84
  -2   1  18   -1.92    1.33
  -2   1  18   -1.32    1.09
  -2   1  18    0.63    1.30
  -2   1  18   -0.81    1.34
  -2   1  18   -0.76    1.38
   2   1 -18   -0.49    1.10
  -2   1  18   -0.46    1.54
  -2   1  17  227.51   10.10
   2   1 -17  244.46   10.22
  -2   1  17  231.71   10.86
   2   1 -17  249.94   10.78
  -2   1  17  207.55    9.90
  -2   1  17  241.34   10.94
  -2   1  17  234.63   11.27
  -2   1  17  217.18   10.56
  -2   1  17  242.82   11.45
   2   1 -17  215.96    9.40
  -2   1  17  219.45   10.94
  -2   1  16   58.62    5.32
  -2   1  16   63.54    5.10
   2   1 -16   67.16    5.15
   2   1 -16   68.14    5.55
  -2   1  16   58.18    5.07
  -2   1  16   68.23    6.07
  -2   1  16   63.13    5.43
  -2   1  16   53.75    5.00
  -2   1  16   66.10    5.96
   2   1 -16   65.32    4.95
  -2   1  16   62.69    5.67
   2   1 -15  455.19   15.60
   2   1 -15  440.42   16.06
  -2   1  15  439.93   15.72
  -2   1  15  432.97   15.00
  -2   1  15  445.81   16.45
  -2   1  15  433.23   16.94
  -2   1  15  421.46   16.01
  -2   1  15  467.64   17.33
   2   1 -15  422.26   15.01
  -2   1  15  431.24   16.55
  -2   1  14   22.20    3.19
   2   1 -14   24.07    3.14
   2   1 -14   25.34    3.44
  -2   1  14   22.66    2.94
  -2   1  14   22.99    3.62
  -2   1  14   24.09    3.44
  -2   1  14   25.59    3.51
  -2   1  14   26.10    3.67
   2   1 -14   21.76    2.94
   2   1 -14   22.24    3.12
  -2   1  14   23.33    3.37
   2   1 -13  549.44   17.44
   2   1 -13  569.44   18.08
  -2   1  13  541.06   17.86
  -2   1  13  548.38   17.29
   2   1 -13  549.51   18.47
  -2   1  13  535.12   18.30
  -2   1  13  574.64   19.05
  -2   1  13  544.67   18.16
  -2   1  13  522.31   16.12
  -2   1  13  576.03   19.16
   2   1 -13  541.78   17.93
   2   1 -13  545.92   17.49
  -2   1  13  549.82   28.10
  -2   1  13  556.34   18.67
  -2   1  12    7.07    1.86
   2   1 -12    4.03    1.54
   2   1 -12    6.19    1.87
   2   1 -12    6.81    1.81
   2   1 -12    5.94    1.45
  -2   1  12    3.65    1.43
   2   1 -12    7.40    1.95
  -2   1  12    4.93    1.87
  -2   1  12    6.87    1.53
  -2   1  12    3.61    1.48
  -2   1  12    6.93    2.04
  -2   1  12    8.83    2.34
   2   1 -12    4.39    1.57
  -2   1  12   10.42    4.12
   2   1 -12    3.77    1.40
  -2   1  12    8.08    2.17
  -2   1  11   23.75    2.96
   2   1 -11   23.85    2.76
   2   1 -11   20.85    2.70
  -2   1  11   17.26    2.10
   2   1 -11   24.29    2.94
   2   1 -11   22.34    2.38
   2   1 -11   21.22    2.84
  -2   1  11   22.59    2.65
  -2   1  11   21.80    3.04
  -2   1  11   20.28    2.26
  -2   1  11   22.64    2.89
  -2   1  11   21.00    2.80
  -2   1  11   25.05    3.15
  -2   1  11   20.32    4.80
   2   1 -11   22.24    2.72
   2   1 -11   20.27    2.54
  -2   1  11   23.38    3.07
   2   1 -10  193.46    8.07
   2   1 -10  207.37    8.46
   2   1 -10  215.35    8.74
   2   1 -10  166.43   12.35
   2   1 -10  201.68    7.72
  -2   1  10  197.28    7.98
   2   1 -10  186.61    8.46
  -2   1  10  207.07    8.62
  -2   1  10  206.15    8.98
  -2   1  10  222.72    8.77
  -2   1  10  200.99    7.77
  -2   1  10  204.76    9.00
   2   1 -10  193.68    8.37
   2   1 -10  202.13    8.30
  -2   1  10  197.78    8.62
  -2   1   9   -0.69    0.99
   2   1  -9    2.43    1.04
   2   1  -9    1.25    1.19
  -2   1   9    0.83    1.29
  -2   1   9    0.02    0.82
  -2   1   9    2.40    1.39
  -2   1   9    1.59    0.72
   2   1  -9    1.38    1.07
  -2   1   9    0.52    1.00
  -2   1   9   -0.63    1.17
   2   1  -9   -0.76    1.00
   2   1  -9   -0.06    1.77
  -2   1   9    1.41    1.07
   2   1  -8    3.75    1.14
   2   1  -8    2.76    1.12
  -2   1   8    3.70    1.04
  -2   1   8    3.66    1.26
  -2   1   8    3.01    1.05
  -2   1   8    3.04    0.88
  -2   1   8    3.40    1.41
   2   1  -8    3.16    1.04
  -2   1   8    3.84    1.22
   2   1  -8    1.91    0.91
  -2   1   8    2.66    1.20
   2   1  -8    0.49    1.52
  -2   1   8    3.38    1.31
   2   1  -7  573.98   15.67
  -2   1   7  566.45   15.63
   2   1  -7  580.36   16.29
  -2   1   7  584.25   16.16
  -2   1   7  644.29   16.76
  -2   1   7  604.59   15.75
  -2   1   7  595.79   16.10
  -2   1   7  595.06   14.98
  -2   1   7  616.19   16.54
   2   1  -7  599.67   15.77
  -2   1   7  587.30   16.11
   2   1  -7  568.78   21.18
   2   1  -6  138.28    8.38
   2   1  -6  121.96    5.35
   2   1  -6  130.47    5.18
  -2   1   6  128.96    5.59
  -2   1   6  131.31    5.37
  -2   1   6  133.79    5.56
  -2   1   6  117.96    7.15
  -2   1   6  133.86    5.33
  -2   1   6  132.97    5.23
  -2   1   6  136.06    4.82
  -2   1   6  137.55    5.49
  -2   1   5  202.21    6.69
  -2   1   5  205.00    8.91
   2   1  -5  198.60    9.81
  -2   1   5  214.85    6.86
  -2   1   5  210.26    6.46
  -2   1   5  208.30    6.90
  -2   1   4  257.36    7.40
  -2   1   4  232.06    8.17
  -2   1   4  258.13    9.52
   2   1  -4  260.78   10.74
  -2   1   4  241.52   12.56
  -2   1   4  257.80    7.35
  -2   1   4  252.91    7.58
  -2   1   4  264.75    7.67
  -2   1   3  664.95   15.33
   2   1  -3  685.05   19.73
  -2   1   3  676.72   15.63
  -2   1   3  674.74   15.70
   2   1  -2   80.41    3.24
   2   1  -2   84.24    3.17
   2   1  -2   77.06    5.49
  -2   1   2   82.41    6.01
   2   1  -2   77.55    5.13
  -2   1   2   80.42    2.99
   2   1  -1  747.92   17.42
   2   1  -1  730.32   17.11
  -2   1   1  732.31   17.66
   2   1  -1  734.51   21.92
  -2   1   1  769.29   21.98
   2   1  -1  735.12   21.80
  -2   1   1  783.02   16.94
  -2   1   1  774.22   17.48
   2   1   0 2331.87   50.82
   2   1   0 2339.23   51.23
  -2   1   0 2388.37   53.61
   2   1   0 2378.52   56.16
   2   1   0 2311.85   55.75
  -2   1   0 2448.01   55.32
  -2   1   0 2432.09   51.21
  -2   1   0 2500.33   51.44
  -2   1   0 2319.65   50.40
   2   1   1 8429.17  175.85
   2   1   1 8337.98  175.25
  -2   1  -1 8179.89  175.78
  -2   1  -1 8551.11  180.36
   2   1   1 8479.19  182.18
   2   1   1 8171.64  180.27
  -2   1  -1 8957.32  179.37
   2   1   2 1616.62   35.37
   2   1   2 1582.67   34.68
   2   1   2 1703.06   41.65
  -2   1  -2 1589.00   35.02
   2   1   2 1672.72   35.45
  -2   1  -2 1666.62   41.40
  -2   1  -2 1647.77   37.97
   2   1   2 1616.96   39.85
   2   1   3 2004.58   43.28
  -2   1  -3 1916.74   42.56
  -2   1  -3 2057.90   43.65
   2   1   3 2047.35   43.69
   2   1   3 1992.50   42.63
   2   1   3 2031.13   43.32
   2   1   3 2002.54   48.29
  -2   1  -3 2086.12   45.85
  -2   1  -3 1883.65   42.89
   2   1   3 2107.47   50.27
  -2   1  -4  940.46   22.31
   2   1   4  950.00   22.14
   2   1   4  907.16   21.49
   2   1   4  948.12   22.17
  -2   1  -4  975.42   22.46
   2   1   4  943.96   22.59
  -2   1  -4 1059.35   22.74
   2   1   4  962.38   27.62
  -2   1  -4 1004.28   24.75
   2   1   4  939.74   22.67
   2   1   4  990.45   28.64
   2   1   5 1313.49   29.68
  -2   1  -5 1255.17   29.64
   2   1   5 1376.49   36.99
  -2   1  -5 1259.44   29.93
   2   1   5 1312.08   30.27
   2   1   5 1269.27   29.58
   2   1   5 1294.88   30.13
  -2   1  -5 1373.38   30.24
  -2   1  -5 1314.50   29.93
   2   1   5 1291.98   36.02
   2   1   6   18.31    3.52
   2   1   6   20.15    2.17
  -2   1  -6   14.13    1.87
   2   1   6   17.02    1.73
  -2   1  -6   15.14    1.56
  -2   1  -6   16.46    1.90
   2   1   6   15.15    1.86
  -2   1  -6   15.94    1.73
   2   1   6   15.48    1.84
   2   1   6   13.87    3.30
  -2   1  -6   13.05    1.62
  -2   1  -6   13.96    1.68
   2   1   6   15.49    1.73
   2   1   6   15.35    1.86
   2   1   7  203.35    7.61
   2   1   7  191.28    7.44
  -2   1  -7  193.20    7.70
   2   1   7  191.05    7.01
   2   1   7  199.89    6.99
  -2   1  -7  196.56    6.67
   2   1   7  205.47   11.70
   2   1   7  194.15    7.25
  -2   1  -7  198.48    7.38
  -2   1  -7  199.21    7.55
   2   1   7  197.74   11.99
  -2   1  -7  205.52    7.45
   2   1   7  214.88    7.22
  -2   1  -7  187.44    6.97
   2   1   7  200.01    7.57
  -2   1  -8   93.57    4.55
   2   1   8   95.10    5.14
  -2   1  -8   99.24    5.40
   2   1   8   95.06    4.60
   2   1   8   98.01    5.21
   2   1   8   93.05    4.64
  -2   1  -8   97.77    4.36
  -2   1  -8  100.92    5.23
  -2   1  -8  101.74    5.19
   2   1   8   99.25    4.96
   2   1   8   95.10    8.06
   2   1   8   99.17    4.81
   2   1   8  102.35    5.33
  -2   1  -8   97.55    4.75
  -2   1  -8  100.10    5.04
  -2   1  -8   79.60    6.63
   2   1   8   95.48    8.86
   2   1   9 1579.01   48.70
  -2   1  -9 1414.66   43.11
   2   1   9 1601.40   38.17
  -2   1  -9 1461.67   36.53
   2   1   9 1589.91   38.07
   2   1   9 1504.59   36.39
   2   1   9 1520.73   36.76
  -2   1  -9 1536.22   35.85
   2   1   9 1577.66   46.26
  -2   1  -9 1545.18   37.64
  -2   1  -9 1571.81   37.86
   2   1   9 1568.92   37.31
   2   1   9 1569.00   37.95
  -2   1  -9 1548.83   36.78
   2   1   9 1639.00   37.32
  -2   1  -9 1585.36   37.57
  -2   1  -9 1655.65   37.89
  -2   1 -10   -0.61    1.36
   2   1  10   -0.13    1.14
   2   1  10    0.17    2.33
  -2   1 -10    0.03    0.97
  -2   1 -10    0.46    0.89
   2   1  10   -0.70    1.16
  -2   1 -10    0.49    0.71
   2   1  10    0.11    1.02
   2   1  10   -0.40    1.25
  -2   1 -10   -1.48    1.32
   2   1  10    0.61    1.23
  -2   1 -10    0.05    1.06
   2   1  10   -2.24    1.91
  -2   1 -10   -0.75    1.18
  -2   1 -10   -0.50    1.28
   2   1  10    0.02    1.25
   2   1  10    1.85    1.16
  -2   1 -10   -0.03    0.92
  -2   1 -11  728.37   20.50
   2   1  11  642.55   18.77
   2   1  11  687.64   20.28
  -2   1 -11  634.57   18.39
   2   1  11  717.42   31.26
  -2   1 -11  665.98   19.57
   2   1  11  694.85   20.64
  -2   1 -11  674.56   19.43
   2   1  11  719.09   20.88
   2   1  11  692.44   19.48
   2   1  11  684.82   19.66
  -2   1 -11  681.22   20.48
   2   1  11  642.46   26.81
  -2   1 -11  702.04   20.02
  -2   1 -11  681.91   19.70
   2   1  11  697.10   20.62
  -2   1 -11  684.19   20.13
  -2   1 -11  702.41   19.21
   2   1  11  716.26   19.89
   2   1  12    4.16    1.58
  -2   1 -12    2.90    1.62
   2   1  12    3.25    1.15
   2   1  12    8.71    4.03
  -2   1 -12    3.03    1.65
   2   1  12    4.21    1.91
  -2   1 -12    4.75    1.46
   2   1  12    3.54    1.49
  -2   1 -12    4.34    1.54
   2   1  12    5.66    1.59
   2   1  12    1.85    1.52
  -2   1 -12    4.00    1.78
  -2   1 -12    4.53    1.58
  -2   1 -12    4.44    1.52
  -2   1 -12    3.64    1.75
   2   1  12    3.25    1.56
   2   1  12    2.73    1.58
  -2   1 -13  251.89   10.68
   2   1  13  236.17   10.57
   2   1  13  230.91   18.06
  -2   1 -13  242.24   10.09
  -2   1 -13  241.39   10.09
   2   1  13  233.10   10.68
   2   1  13  247.29   11.15
   2   1  13  223.84    9.70
   2   1  13  228.07    9.79
  -2   1 -13  234.21    9.94
  -2   1 -13  234.25   10.35
  -2   1 -13  247.00   10.04
   2   1  13  223.94   10.70
   2   1  13  229.64    9.93
   2   1  14   39.25    4.26
  -2   1 -14   45.31    4.47
  -2   1 -14   34.03    3.70
   2   1  14   38.28    4.27
  -2   1 -14   40.91    3.98
   2   1  14   33.59    3.51
   2   1  14   38.73    4.25
   2   1  14   33.48    3.43
   2   1  14   36.03    4.30
  -2   1 -14   39.32    3.74
  -2   1 -14   40.29    3.98
  -2   1 -14   33.62    3.51
   2   1  14   37.14    4.32
   2   1  14   32.80    3.56
  -2   1 -15   -0.16    1.84
   2   1  15    0.56    1.75
  -2   1 -15   -2.27    1.59
   2   1  15   -0.93    1.47
  -2   1 -15   -1.15    1.43
   2   1  15    0.15    1.26
   2   1  15   -0.40    1.04
   2   1  15    0.74    0.97
   2   1  15   -1.73    1.60
   2   1  15   -1.07    1.63
  -2   1 -15   -0.75    1.21
  -2   1 -15   -1.91    1.25
  -2   1 -15    0.91    1.29
  -2   1 -15    0.22    1.61
   2   1  15    0.27    1.70
   2   1  15   -0.45    1.37
   2   1  16   27.73    3.68
  -2   1 -16   17.38    2.67
   2   1  16   20.76    3.39
   2   1  16   20.90    3.06
  -2   1 -16   22.41    3.03
   2   1  16   18.71    3.23
   2   1  16   19.47    3.12
  -2   1 -16   17.04    2.54
  -2   1 -16   20.74    3.21
   2   1  16   14.61    2.88
   2   1  17   55.68    4.89
   2   1  17   43.70    4.24
   2   1  17   52.39    5.09
   2   1  17   50.39    4.80
   2   1  17   50.70    4.80
  -2   1 -17   36.66    3.41
  -2   1 -17   44.38    4.39
   2   1  17   49.19    4.83
   2   1  18    2.44    1.40
   2   1  18    1.32    1.45
   2   1  18    0.59    1.23
   2   1  18    2.33    1.26
   2   1  18    1.22    1.50
  -2   1 -18    0.39    1.68
   2   1  18   -0.48    1.38
   2   1  19   54.79    4.31
   2   1  19   64.71    4.74
  -2   1 -19   58.22    4.30
   2   1  19   62.42    4.80
   2   1  19   59.19    4.36
   2   1  20   16.56    2.25
   2   1  20   11.16    1.94
   2   1  20   12.01    1.87
  -2   1 -20   15.56    1.99
   2   1  21   24.66    2.02
   2   1  21   27.12    2.43
  -2   1 -21   27.62    2.27
  -2   1 -21   31.44    2.35
   2   2 -20  111.54    4.66
  -2   2  20  122.08    5.05
  -2   2  19   21.05    2.69
  -2   2  19   21.24    2.78
  -2   2  19   22.05    2.79
   2   2 -19   19.69    2.21
  -2   2  19   21.97    2.69
  -2   2  19   19.11    2.29
   2   2 -18    4.53    1.58
  -2   2  18    1.80    1.35
  -2   2  18    2.22    1.37
  -2   2  18    2.54    1.68
  -2   2  18    2.06    1.31
   2   2 -18    1.88    1.27
  -2   2  18    4.27    1.73
  -2   2  18    2.57    1.41
   2   2 -17   32.60    3.37
  -2   2  17   33.74    3.88
  -2   2  17   28.87    3.86
  -2   2  17   31.86    3.83
  -2   2  17   28.78    3.68
  -2   2  17   30.17    3.83
   2   2 -17   28.79    3.43
  -2   2  17   32.14    3.59
  -2   2  17   33.98    3.82
  -2   2  16  201.47    9.76
  -2   2  16  198.33    9.88
  -2   2  16  198.47    9.29
  -2   2  16  211.07   10.58
  -2   2  16  198.54   10.29
  -2   2  16  206.93   10.27
  -2   2  16  211.92   10.82
   2   2 -16  198.68    9.35
  -2   2  16  190.35   10.00
   2   2 -16  199.78    9.02
   2   2 -15  336.46   13.23
  -2   2  15  305.64   12.95
  -2   2  15  313.47   12.97
  -2   2  15  306.38   12.43
  -2   2  15  292.28   11.83
  -2   2  15  316.42   13.69
  -2   2  15  310.56   13.59
  -2   2  15  324.37   13.48
  -2   2  15  333.33   14.13
   2   2 -15  303.78   12.47
   2   2 -15  329.22   13.44
  -2   2  15  311.16   13.40
   2   2 -14  350.75   13.67
  -2   2  14  341.17   13.57
  -2   2  14  333.37   13.49
  -2   2  14  315.98   12.57
  -2   2  14  328.57   13.09
  -2   2  14  352.78   14.42
  -2   2  14  339.65   14.33
  -2   2  14  351.94   14.02
  -2   2  14  348.41   14.53
   2   2 -14  340.04   13.74
   2   2 -14  328.20   13.12
  -2   2  14  338.85   13.92
   2   2 -13   32.07    3.78
  -2   2  13   24.50    3.46
  -2   2  13   29.73    3.01
  -2   2  13   24.89    3.41
   2   2 -13   27.24    3.22
  -2   2  13   24.21    3.12
  -2   2  13   29.54    3.47
  -2   2  13   25.33    3.73
  -2   2  13   30.90    3.22
  -2   2  13   27.08    3.76
  -2   2  13   27.40    3.84
  -2   2  13   27.46    3.88
  -2   2  13   21.50    5.63
   2   2 -13   28.47    3.62
   2   2 -13   25.64    3.31
  -2   2  13   22.65    3.36
   2   2 -12  273.45   10.61
  -2   2  12  260.57   11.14
  -2   2  12  254.77    9.95
  -2   2  12  259.91   11.12
   2   2 -12  263.68   11.03
  -2   2  12  258.69   10.54
  -2   2  12  269.01   11.07
  -2   2  12  248.50   11.47
  -2   2  12  273.81   11.89
  -2   2  12  274.94   11.59
  -2   2  12  265.75   10.26
  -2   2  12  265.69   11.89
   2   2 -12  271.74   11.47
   2   2 -12  254.21   10.82
  -2   2  12  242.53   19.07
  -2   2  12  258.78   11.28
   2   2 -11   18.43    2.73
  -2   2  11   12.41    2.58
  -2   2  11   17.14    2.34
   2   2 -11   15.70    2.28
  -2   2  11   20.50    2.66
  -2   2  11   19.52    2.71
  -2   2  11   15.37    2.69
  -2   2  11   15.61    2.68
  -2   2  11   13.24    2.20
  -2   2  11   17.43    2.87
  -2   2  11   19.62    3.05
   2   2 -11   15.62    2.59
  -2   2  11   12.92    4.73
   2   2 -11   15.07    2.42
   2   2 -11   17.90    2.56
   2   2 -11   14.77    2.50
  -2   2  11   15.99    2.72
  -2   2  10   39.48    3.37
   2   2 -10   45.06    3.81
   2   2 -10   39.34    3.59
  -2   2  10   39.91    3.70
   2   2 -10   41.86    3.44
  -2   2  10   42.02    3.58
  -2   2  10   44.04    3.79
  -2   2  10   39.66    3.97
  -2   2  10   42.92    4.09
  -2   2  10   43.58    3.93
  -2   2  10   43.96    3.60
   2   2 -10   40.20    3.59
  -2   2  10   44.09    4.22
  -2   2  10   28.05    5.98
   2   2 -10   38.48    3.53
   2   2 -10   41.38    3.79
   2   2 -10   36.98    3.54
   2   2 -10   38.41    3.52
  -2   2  10   38.32    3.79
  -2   2   9   25.95    2.64
   2   2  -9   28.58    2.97
   2   2  -9   28.58    2.87
  -2   2   9   29.62    3.11
  -2   2   9   23.25    2.53
  -2   2   9   28.16    2.92
  -2   2   9   32.83    3.37
  -2   2   9   29.74    3.33
  -2   2   9   26.53    2.29
  -2   2   9   26.30    2.91
  -2   2   9   27.56    2.73
  -2   2   9   30.06    3.29
   2   2  -9   29.06    2.85
   2   2  -9   25.90    2.83
  -2   2   9   24.10    2.35
   2   2  -9   29.98    2.99
  -2   2   9   27.86    5.86
   2   2  -9   27.51    2.96
   2   2  -9   24.62    3.07
   2   2  -9   31.82    3.20
  -2   2   9   27.47    3.06
  -2   2   8  259.12    9.73
   2   2  -8  255.89   12.03
  -2   2   8  271.73    9.71
  -2   2   8  258.92    9.23
  -2   2   8  274.74   10.18
  -2   2   8  260.90   10.06
  -2   2   8  256.28    9.70
  -2   2   8  266.83    8.72
  -2   2   8  266.81    9.49
  -2   2   8  246.91    8.77
   2   2  -8  274.78    9.53
  -2   2   8  275.48   10.14
   2   2  -8  288.17    9.89
  -2   2   8  274.00   17.18
   2   2  -8  258.50    9.71
   2   2  -8  250.49    9.79
   2   2  -8  266.62    9.58
  -2   2   8  256.69    9.53
  -2   2   7  676.72   18.45
  -2   2   7  658.70   17.84
  -2   2   7  697.95   18.88
  -2   2   7  695.18   18.83
  -2   2   7  667.13   17.43
  -2   2   7  658.84   18.40
  -2   2   7  681.56   18.19
   2   2  -7  698.13   18.31
   2   2  -7  691.76   18.52
  -2   2   7  619.88   17.37
  -2   2   7  714.96   19.00
   2   2  -7  643.89   21.30
  -2   2   7  646.36   18.07
  -2   2   6   74.46    3.84
  -2   2   6   64.29    3.87
  -2   2   6   62.73    3.93
  -2   2   6   66.30    4.07
  -2   2   6   70.86    4.04
  -2   2   6   70.89    4.04
  -2   2   6   62.63    3.53
  -2   2   6   68.70    3.74
   2   2  -6   70.29    3.97
   2   2  -6   66.84    3.95
  -2   2   6   69.18    4.17
   2   2  -6   69.12    5.26
  -2   2   6   64.30    3.83
  -2   2   5  286.85    9.74
  -2   2   5  308.79    9.85
  -2   2   5  304.78    9.28
  -2   2   5  310.95    9.61
  -2   2   5  308.24    9.51
  -2   2   5  290.02    9.16
   2   2  -5  305.50    9.67
  -2   2   5  311.58    9.88
   2   2  -5  314.10    9.80
  -2   2   5  290.87    9.53
  -2   2   5  294.10    9.11
  -2   2   4  197.94    7.04
  -2   2   4  191.65    7.00
   2   2  -4  194.19    6.92
  -2   2   4  185.69    6.95
  -2   2   4  188.39    6.90
  -2   2   4  190.39    6.65
  -2   2   4  193.39    6.66
  -2   2   4  184.55    6.78
  -2   2   4  190.37    6.25
   2   2  -3    0.47    0.76
  -2   2   3    0.53    0.71
  -2   2   3    1.27    1.00
  -2   2   3    1.09    0.84
  -2   2   3    0.42    0.79
  -2   2   3   -0.40    0.86
  -2   2   3    0.91    0.65
   2   2  -2  834.54   26.55
  -2   2   2  891.42   20.04
  -2   2   2  877.17   20.55
  -2   2   2  869.95   20.55
   2   2  -1  219.43   11.93
   2   2  -1  214.10   11.51
  -2   2   1  224.54    6.48
  -2   2   1  223.30    7.10
  -2   2   1  240.78    7.14
   2   2   0 1570.20   42.31
  -2   2   0 1575.19   34.82
  -2   2   0 1525.12   33.72
  -2   2   0 1537.82   34.58
   2   2   0 1523.85   42.99
   2   2   0 1594.75   34.87
   2   2   0 1517.77   34.01
   2   2   1   41.93    2.54
  -2   2  -1   44.33    2.48
  -2   2  -1   40.99    2.33
  -2   2  -1   46.36    4.07
   2   2   1   40.55    5.05
   2   2   1   44.47    5.16
   2   2   1   43.46    2.09
   2   2   1   41.66    2.57
   2   2   2    0.16    0.75
   2   2   2    1.39    0.60
  -2   2  -2    0.57    0.66
  -2   2  -2    0.42    0.54
   2   2   2    0.34    0.78
   2   2   2    0.80    1.53
   2   2   2   -0.20    1.80
  -2   2  -2    1.86    1.17
   2   2   2   -0.11    1.07
   2   2   3    9.35    1.41
   2   2   3    6.71    0.86
   2   2   3    8.05    1.41
  -2   2  -3    7.98    1.40
   2   2   3    7.21    1.26
   2   2   3    7.96    1.35
   2   2   3    5.85    2.54
  -2   2  -3    8.14    1.23
   2   2   3    8.98    1.72
   2   2   4   14.24    2.15
   2   2   4   14.87    1.82
  -2   2  -4   12.48    1.74
   2   2   4   12.86    1.68
  -2   2  -4   13.61    1.72
   2   2   4   12.31    1.64
   2   2   4   13.30    1.75
  -2   2  -4   14.81    1.88
   2   2   4   16.98    3.87
   2   2   4   12.83    1.75
   2   2   4   12.47    1.20
   2   2   5   80.61    4.29
   2   2   5   79.34    4.31
  -2   2  -5   71.62    4.16
   2   2   5   80.70    4.10
   2   2   5   74.59    3.87
   2   2   5   81.41    4.17
   2   2   5   77.08    7.86
  -2   2  -5   75.86    3.75
  -2   2  -5   84.32    4.50
   2   2   5   83.79    4.32
   2   2   5   81.89    4.31
   2   2   5   79.03    3.26
   2   2   5   75.03    5.23
   2   2   6   25.13    3.34
   2   2   6   29.56    2.73
   2   2   6   28.35    2.38
   2   2   6   34.50    2.80
   2   2   6   28.11    2.58
  -2   2  -6   28.66    2.79
   2   2   6   27.87    2.54
  -2   2  -6   29.31    2.82
  -2   2  -6   26.25    2.29
   2   2   6   27.54    2.58
   2   2   6   27.22    2.26
   2   2   6   27.53    5.02
   2   2   6   27.82    2.65
   2   2   6   28.05    2.00
   2   2   7  223.06    8.60
   2   2   7  196.05    7.32
   2   2   7  215.75    8.10
   2   2   7  233.82    8.53
   2   2   7  214.43    8.10
   2   2   7  227.98   14.56
   2   2   7  210.65    7.70
  -2   2  -7  210.72    7.91
  -2   2  -7  214.63    8.50
   2   2   7  218.82    8.38
   2   2   7  215.40    8.46
   2   2   7  213.09    6.99
   2   2   7  221.79   11.08
   2   2   8    3.10    1.33
   2   2   8    0.66    1.81
   2   2   8    0.67    1.12
   2   2   8    3.11    1.19
   2   2   8    2.00    0.96
   2   2   8    1.48    1.25
   2   2   8    0.97    1.06
  -2   2  -8    1.45    1.07
   2   2   8    1.03    1.10
   2   2   8    2.19    1.23
  -2   2  -8    1.26    1.01
  -2   2  -8   -0.08    1.45
   2   2   8    0.59    1.86
  -2   2  -8    1.47    0.95
  -2   2  -8    2.85    1.21
   2   2   8    0.60    1.36
   2   2   8    1.91    0.93
  -2   2  -8    1.10    1.00
   2   2   9  263.76   10.23
   2   2   9  242.43    9.37
   2   2   9  255.21   13.91
  -2   2  -9  270.52    9.86
   2   2   9  264.47   10.47
  -2   2  -9  226.09    8.76
   2   2   9  238.22    9.12
   2   2   9  261.07    9.52
   2   2   9  274.20   10.50
   2   2   9  264.34    9.88
  -2   2  -9  272.71   10.46
   2   2   9  268.18   17.11
   2   2   9  269.06    9.86
   2   2   9  271.17   10.25
  -2   2  -9  268.34   10.18
  -2   2  -9  285.57   10.96
  -2   2  -9  272.35   10.02
  -2   2  -9  263.76    9.88
   2   2   9  255.26   10.35
   2   2   9  261.89    8.72
   2   2  10  295.72   10.89
   2   2  10  306.21   11.74
  -2   2 -10  299.11   10.35
  -2   2 -10  312.99   11.29
  -2   2 -10  294.93   10.49
   2   2  10  325.57   12.24
   2   2  10  305.08   10.81
   2   2  10  305.14   10.82
   2   2  10  329.53   12.25
   2   2  10  305.61   11.31
   2   2  10  310.28   19.31
   2   2  10  323.57   11.68
  -2   2 -10  310.53   11.80
   2   2  10  313.64   11.37
  -2   2 -10  328.76   12.42
  -2   2 -10  279.55   10.45
  -2   2 -10  321.16   11.52
  -2   2 -10  321.60   11.66
   2   2  10  306.58   12.10
   2   2  10  311.38   10.21
   2   2  11   19.90    2.63
   2   2  11   21.53    3.09
  -2   2 -11   23.61    2.85
   2   2  11   21.89    3.22
   2   2  11   21.65    2.62
   2   2  11   24.84    3.04
   2   2  11   23.76    3.27
   2   2  11   20.66    2.99
  -2   2 -11   21.71    2.89
   2   2  11   22.07    2.94
   2   2  11   19.88    4.92
  -2   2 -11   20.64    3.08
  -2   2 -11   23.50    3.00
  -2   2 -11   21.77    2.95
   2   2  11   21.82    3.19
   2   2  12   89.32    6.29
   2   2  12   88.77    5.56
  -2   2 -12  100.52    6.09
   2   2  12   96.12    6.63
   2   2  12  109.16    6.91
   2   2  12   95.68    5.79
   2   2  12   93.99    6.04
   2   2  12   93.11    6.00
  -2   2 -12   99.08    6.31
   2   2  12  105.21    6.42
  -2   2 -12  103.60    6.70
   2   2  12   73.65   10.00
  -2   2 -12   86.43    5.81
   2   2  12   85.32    6.32
  -2   2 -12   94.92    6.08
   2   2  13   16.36    2.47
   2   2  13   25.89    3.88
   2   2  13   21.02    3.42
   2   2  13   19.99    2.83
   2   2  13   18.30    2.77
   2   2  13   18.23    2.75
   2   2  13   16.64    2.97
  -2   2 -13   22.07    3.08
   2   2  13   18.68    2.86
  -2   2 -13   16.72    2.89
  -2   2 -13   18.15    2.84
   2   2  13   19.47    3.29
  -2   2 -13   20.15    3.01
   2   2  14  119.44    6.71
   2   2  14  128.40    7.84
   2   2  14  128.97    8.06
   2   2  14  129.14    7.21
   2   2  14  130.68    8.27
   2   2  14  114.01    7.06
  -2   2 -14  122.37    7.22
   2   2  14  118.03    7.11
   2   2  14  126.04    7.55
  -2   2 -14  135.23    7.87
  -2   2 -14  127.52    7.33
   2   2  14  133.49    8.22
  -2   2 -14  130.31    7.66
   2   2  15    3.65    1.62
   2   2  15    2.27    1.81
   2   2  15    3.33    1.97
   2   2  15    1.69    1.12
   2   2  15    2.45    1.65
   2   2  15    2.94    1.34
   2   2  15    3.62    2.11
  -2   2 -15    3.26    1.56
   2   2  15    2.54    1.62
  -2   2 -15    4.35    1.94
  -2   2 -15    5.37    1.83
  -2   2 -15    2.42    1.91
   2   2  15    6.30    2.28
   2   2  16   59.54    4.22
   2   2  16   73.73    5.78
   2   2  16   66.87    5.67
   2   2  16   71.96    6.02
   2   2  16   58.27    4.71
  -2   2 -16   57.76    4.59
   2   2  16   63.83    5.21
   2   2  16   66.28    5.70
  -2   2 -16   64.97    5.27
  -2   2 -16   60.07    4.84
  -2   2 -16   65.18    5.00
   2   2  16   58.96    4.85
   2   2  17    1.22    1.49
   2   2  17    2.42    1.62
   2   2  17    4.80    2.03
   2   2  17    1.30    1.28
  -2   2 -17   -0.04    1.46
   2   2  17    2.51    1.55
  -2   2 -17    2.33    1.60
   2   2  18   18.68    2.75
   2   2  18   16.95    2.49
   2   2  18   14.66    2.60
   2   2  18   13.50    2.48
  -2   2 -18    9.05    2.25
  -2   2 -18   19.46    2.76
   2   2  18   14.88    2.56
   2   2  19    1.37    1.15
   2   2  19   -1.44    1.40
   2   2  19   -1.99    1.25
  -2   2 -19   -1.30    1.32
  -2   2 -19    0.46    0.96
   2   2  19    2.70    1.31
  -2   2 -20    2.48    0.98
  -2   2 -20    0.63    0.75
   2   2  20    1.04    0.89
   2   2  20    1.40    1.04
   2   3 -19  115.24    5.30
  -2   3  19  127.33    5.55
  -2   3  18    3.99    1.44
  -2   3  18    5.66    1.66
  -2   3  18    4.75    1.53
  -2   3  18    4.09    1.37
   2   3 -18    4.15    1.32
  -2   3  18    3.10    1.27
  -2   3  17  342.12   12.24
  -2   3  17  319.92   11.96
  -2   3  17  296.13   11.37
  -2   3  17  291.98   11.93
  -2   3  17  329.80   13.04
  -2   3  17  311.76   12.65
   2   3 -17  320.52   11.72
  -2   3  17  310.31   12.31
  -2   3  16   13.90    2.58
  -2   3  16   19.27    2.91
  -2   3  16   21.53    2.99
  -2   3  16   19.85    3.28
  -2   3  16   13.33    2.55
  -2   3  16   20.90    3.35
  -2   3  16   18.26    3.09
   2   3 -16   16.38    2.85
  -2   3  16   15.83    2.64
  -2   3  15  300.38   12.17
  -2   3  15  285.93   12.02
  -2   3  15  273.57   11.92
  -2   3  15  271.31   12.30
  -2   3  15  284.95   12.92
  -2   3  15  266.46   12.26
  -2   3  15  294.25   13.03
   2   3 -15  290.79   12.37
   2   3 -15  287.25   11.82
  -2   3  15  277.95   12.24
   2   3 -15  267.27   10.41
   2   3 -15  279.63   10.66
  -2   3  14   21.03    3.37
  -2   3  14   23.15    2.69
  -2   3  14   21.08    3.16
  -2   3  14   26.43    3.59
  -2   3  14   23.92    3.74
  -2   3  14   19.63    3.26
  -2   3  14   18.35    2.59
  -2   3  14   26.11    3.90
  -2   3  14   26.73    3.84
   2   3 -14   15.56    3.00
   2   3 -14   20.78    3.33
   2   3 -14   13.78    2.33
   2   3 -14   19.67    2.54
  -2   3  14   18.98    3.19
   2   3 -14   22.38    2.75
  -2   3  13  754.06   21.85
  -2   3  13  727.00   23.09
  -2   3  13  783.84   23.89
  -2   3  13  791.95   24.08
  -2   3  13  800.15   25.09
  -2   3  13  796.14   24.61
  -2   3  13  751.82   22.26
  -2   3  13  777.51   24.18
  -2   3  13  780.46   25.00
   2   3 -13  744.29   22.84
   2   3 -13  783.71   23.46
   2   3 -13  778.54   24.05
   2   3 -13  759.41   21.77
  -2   3  13  747.82   23.67
  -2   3  12  120.07    7.19
  -2   3  12  118.55    6.65
  -2   3  12  119.12    7.47
  -2   3  12  132.04    7.78
  -2   3  12  138.39    8.47
  -2   3  12  118.16    7.78
  -2   3  12  118.84    6.85
  -2   3  12  138.72    8.05
  -2   3  12  125.78    8.07
  -2   3  12  126.57   14.79
   2   3 -12  121.41    7.56
   2   3 -12  131.11    7.53
   2   3 -12  125.61    7.52
   2   3 -12  129.02    7.47
  -2   3  12  131.92    7.71
   2   3 -12  118.29    6.35
  -2   3  11   32.59    3.99
  -2   3  11   34.28    3.49
  -2   3  11   37.14    3.85
  -2   3  11   36.20    4.02
  -2   3  11   42.98    4.60
  -2   3  11   37.30    4.19
  -2   3  11   36.12    4.01
  -2   3  11   34.02    3.54
  -2   3  11   37.00    4.26
   2   3 -11   37.48    4.03
   2   3 -11   37.50    4.07
   2   3 -11   35.05    3.81
  -2   3  11   48.83    9.17
   2   3 -11   36.08    3.96
  -2   3  11   32.37    3.73
  -2   3  10  157.48    7.56
  -2   3  10  138.01    7.37
  -2   3  10  143.19    8.04
  -2   3  10  145.78    7.95
  -2   3  10  156.37    8.39
  -2   3  10  149.09    8.54
  -2   3  10  153.58    7.62
  -2   3  10  154.35    8.10
  -2   3  10  161.34    8.68
   2   3 -10  154.20    7.87
   2   3 -10  139.16    7.81
   2   3 -10  136.88    7.72
   2   3 -10  150.72    8.01
  -2   3  10  148.55   15.28
   2   3 -10  142.09    7.52
  -2   3  10  139.85    7.63
  -2   3   9  573.57   18.58
  -2   3   9  642.92   19.66
  -2   3   9  639.27   19.01
  -2   3   9  666.58   20.08
  -2   3   9  659.22   20.56
  -2   3   9  686.54   20.25
  -2   3   9  646.98   19.91
  -2   3   9  682.43   19.52
  -2   3   9  643.32   20.19
   2   3  -9  663.61   19.59
   2   3  -9  636.47   19.75
   2   3  -9  650.34   19.46
   2   3  -9  655.56   20.08
   2   3  -9  657.26   19.88
   2   3  -9  639.83   19.26
  -2   3   9  662.56   32.59
  -2   3   9  607.83   19.06
  -2   3   8   -2.23    1.48
  -2   3   8    0.45    1.06
  -2   3   8   -0.41    1.02
  -2   3   8   -0.12    1.24
  -2   3   8   -0.18    1.17
  -2   3   8    0.82    1.27
  -2   3   8   -0.67    1.44
   2   3  -8    2.61    1.58
  -2   3   8    1.81    1.41
  -2   3   8    1.94    1.68
   2   3  -8    0.19    1.11
   2   3  -8   -0.61    1.44
  -2   3   8   -2.76    2.54
   2   3  -8   -0.26    1.17
   2   3  -8    0.54    1.28
   2   3  -8   -0.88    1.18
  -2   3   8   -0.29    1.25
  -2   3   7   32.36    3.21
  -2   3   7   31.40    3.03
  -2   3   7   28.80    3.19
  -2   3   7   31.63    3.28
  -2   3   7   33.97    3.43
  -2   3   7   30.61    3.28
  -2   3   7   34.81    3.27
   2   3  -7   33.03    3.15
  -2   3   7   33.45    3.39
   2   3  -7   30.50    3.24
  -2   3   7   31.61    6.16
   2   3  -7   31.57    3.08
   2   3  -7   34.01    3.21
   2   3  -7   29.92    3.11
   2   3  -7   33.15    3.17
  -2   3   7   35.47    3.10
  -2   3   6  269.83    9.93
  -2   3   6  257.11    9.82
  -2   3   6  272.82   10.25
  -2   3   6  283.72   10.26
  -2   3   6  270.39   10.39
  -2   3   6  272.03   10.01
  -2   3   6  278.46   10.00
   2   3  -6  270.85   10.12
  -2   3   6  272.70   10.21
   2   3  -6  280.31   10.63
  -2   3   6  309.65   18.74
  -2   3   6  264.18   10.41
   2   3  -6  260.30    9.93
   2   3  -6  286.45   10.06
   2   3  -6  276.96    9.96
  -2   3   6  257.79    9.23
  -2   3   5  362.60   11.38
  -2   3   5  397.02   12.88
  -2   3   5  425.42   12.97
  -2   3   5  393.39   13.01
  -2   3   5  412.31   12.54
  -2   3   5  397.43   12.64
  -2   3   5  417.12   12.99
   2   3  -5  397.98   12.79
  -2   3   5  405.45   21.43
  -2   3   5  392.52   11.63
  -2   3   4   -0.06    0.82
  -2   3   4    0.54    0.96
  -2   3   4   -0.72    0.92
  -2   3   4   -0.16    1.06
  -2   3   4    0.24    1.04
  -2   3   4   -0.09    0.99
  -2   3   4    1.11    1.28
   2   3  -4   -0.41    1.15
  -2   3   4    1.38    2.29
  -2   3   4    0.30    0.77
  -2   3   3   46.38    3.44
  -2   3   3   47.67    3.46
  -2   3   3   47.75    3.57
  -2   3   3   48.71    3.38
  -2   3   3   47.30    3.13
   2   3  -3   51.59    3.63
  -2   3   3   46.59    3.42
  -2   3   3   49.45    6.62
   2   3  -3   39.37    5.40
  -2   3   3   45.02    2.59
  -2   3   2  129.68    5.94
  -2   3   2  136.09    5.93
  -2   3   2  128.80    5.69
  -2   3   2  125.57    5.09
   2   3  -2  123.74    5.79
   2   3  -2  113.98    9.10
  -2   3   2  129.80    5.86
  -2   3   2  132.50    6.08
  -2   3   2  126.41    9.90
  -2   3   2  119.59    4.38
  -2   3   1  171.82    7.07
   2   3  -1  170.58    6.44
   2   3  -1  179.25    7.12
  -2   3   1  174.79    7.13
  -2   3   1  185.03    6.26
  -2   3   1  191.99    6.91
   2   3  -1  189.37    7.19
  -2   3   1  179.16    7.24
   2   3  -1  180.99   11.80
  -2   3   1  182.29    7.17
   2   3  -1  176.25    6.74
  -2   3   1  195.48   11.68
  -2   3   1  177.87    5.37
  -2   3   0    5.82    1.55
   2   3   0    6.24    1.52
  -2   3   0    7.19    1.42
   2   3   0    3.94    1.18
   2   3   0    4.10    1.14
  -2   3   0    6.52    1.82
  -2   3   0    8.18    1.73
   2   3   0    6.49    2.86
  -2   3   0    7.30    2.51
   2   3   0    5.87    1.17
  -2   3   0    5.92    1.30
  -2   3  -1 1470.77   35.43
   2   3   1 1472.44   35.33
   2   3   1 1517.86   35.70
  -2   3  -1 1451.78   36.12
  -2   3  -1 1588.84   35.32
   2   3   1 1583.16   46.63
   2   3   1 1508.91   35.64
  -2   3  -1 1484.93   35.97
   2   3   1 1527.85   36.28
  -2   3  -1 1519.61   36.06
  -2   3  -1 1585.89   41.62
   2   3   1 1554.65   35.61
   2   3   2  297.51    9.61
  -2   3  -2  302.99   12.64
  -2   3  -2  301.36    9.69
   2   3   2  335.30   17.83
   2   3   2  309.62   10.02
  -2   3  -2  285.99    9.82
   2   3   2  290.21    9.24
   2   3   2  291.33   10.16
  -2   3  -2  286.41   10.07
  -2   3  -2  287.17    9.65
   2   3   2  303.12    9.73
   2   3   2  301.01    9.69
   2   3   3   38.90    3.09
  -2   3  -3   35.84    2.92
   2   3   3   33.22    2.62
  -2   3  -3   35.68    2.67
   2   3   3   33.02    3.03
   2   3   3   32.35    2.63
  -2   3  -3   40.43    3.09
  -2   3  -3   32.94    3.40
   2   3   3   38.18    3.10
   2   3   3   36.72    6.15
   2   3   3   38.26    3.01
   2   3   4   11.42    1.81
   2   3   4   10.02    1.83
   2   3   4   10.60    1.89
  -2   3  -4   10.37    1.79
   2   3   4   11.07    1.59
   2   3   4    9.11    1.51
   2   3   4   12.30    1.91
   2   3   4    9.63    3.12
  -2   3  -4    7.42    1.22
   2   3   4   12.06    1.92
   2   3   5   28.87    2.81
   2   3   5   30.77    2.82
   2   3   5   26.10    2.78
   2   3   5   33.98    3.05
   2   3   5   25.68    2.33
  -2   3  -5   28.50    2.90
   2   3   5   31.56    3.04
   2   3   5   20.40    5.05
   2   3   5   30.84    2.93
   2   3   6  101.57    5.53
   2   3   6  103.07    5.57
   2   3   6  111.63    5.98
   2   3   6  108.08    5.69
   2   3   6  107.68    5.92
   2   3   6  105.56    5.73
  -2   3  -6  108.78    5.98
   2   3   6  105.98    5.91
   2   3   6  101.23   10.50
  -2   3  -6  114.17    6.32
  -2   3  -6  108.77    5.65
   2   3   6  102.89    5.70
  -2   3  -6  107.34    5.72
   2   3   7   -0.81    1.34
   2   3   7    0.62    1.05
   2   3   7    0.50    1.16
   2   3   7   -0.54    1.20
   2   3   7   -1.12    1.34
   2   3   7   -0.90    1.14
   2   3   7   -0.30    1.13
   2   3   7    0.76    0.87
  -2   3  -7    0.42    1.26
   2   3   7   -2.18    3.24
  -2   3  -7    0.91    1.21
  -2   3  -7   -1.77    1.20
  -2   3  -7    0.39    1.06
  -2   3  -7    1.15    1.19
  -2   3  -7    0.69    1.14
  -2   3  -7    1.08    1.06
  -2   3  -7   -0.45    1.01
   2   3   7   -0.78    1.46
   2   3   8  174.01    7.88
   2   3   8  155.38    7.85
   2   3   8  176.13    8.59
   2   3   8  172.58    8.05
   2   3   8  172.30    8.18
   2   3   8  176.74    8.15
   2   3   8  165.00    7.22
  -2   3  -8  173.55    8.38
   2   3   8  170.81   14.89
   2   3   8  169.89    8.30
  -2   3  -8  177.56    7.88
  -2   3  -8  178.42    8.74
  -2   3  -8  173.52    7.56
  -2   3  -8  163.29    7.77
  -2   3  -8  187.20    8.15
   2   3   8  175.91    8.25
  -2   3  -8  169.99    7.69
   2   3   9  225.68   10.11
   2   3   9  226.94    9.51
   2   3   9  247.50   10.72
   2   3   9  226.23    9.64
   2   3   9  230.82   10.27
   2   3   9  234.74   10.05
   2   3   9  236.88   10.29
   2   3   9  227.55    9.14
  -2   3  -9  245.92   10.55
   2   3   9  235.29   18.11
  -2   3  -9  235.37    9.92
  -2   3  -9  225.59    9.67
  -2   3  -9  242.81   10.79
  -2   3  -9  220.42    9.19
  -2   3  -9  245.26   10.11
  -2   3  -9  220.75    9.55
   2   3   9  248.84   10.54
   2   3  10   -0.39    1.18
   2   3  10   -0.89    1.30
   2   3  10    1.47    1.84
   2   3  10   -2.13    1.43
   2   3  10    0.29    1.39
   2   3  10   -0.90    1.22
   2   3  10    0.95    1.63
  -2   3 -10   -0.95    1.60
   2   3  10    0.28    1.06
  -2   3 -10   -0.98    1.32
  -2   3 -10   -0.72    1.23
   2   3  10    1.40    2.68
  -2   3 -10    2.91    1.76
  -2   3 -10    1.00    1.42
   2   3  10   -1.43    1.49
  -2   3 -10   -1.23    1.34
   2   3  11  168.96    8.81
   2   3  11  159.19    8.14
   2   3  11  180.06    9.46
   2   3  11  156.74    7.80
   2   3  11  166.28    9.11
   2   3  11  161.51    8.55
   2   3  11  172.21    8.84
   2   3  11  178.90   16.69
  -2   3 -11  184.41    9.18
   2   3  11  161.75    7.98
  -2   3 -11  156.65    8.38
  -2   3 -11  169.82    9.24
  -2   3 -11  142.54    7.54
  -2   3 -11  155.93    8.15
   2   3  11  181.14    9.20
   2   3  12  465.18   16.16
   2   3  12  491.39   17.48
   2   3  12  487.63   17.89
   2   3  12  466.48   17.46
   2   3  12  486.04   16.93
   2   3  12  476.03   17.00
   2   3  12  434.57   27.73
  -2   3 -12  499.93   17.41
   2   3  12  464.99   16.15
  -2   3 -12  497.76   17.96
  -2   3 -12  492.90   16.73
  -2   3 -12  481.75   16.44
   2   3  12  478.53   17.56
   2   3  13  134.33    7.48
   2   3  13  151.72    8.64
   2   3  13  139.67    8.65
   2   3  13  132.30    8.46
   2   3  13  133.92    7.92
   2   3  13  139.84    7.74
  -2   3 -13  137.22    8.05
  -2   3 -13  138.89    7.74
   2   3  13  135.88    8.37
  -2   3 -13  136.63    7.80
  -2   3 -13  146.85    8.65
   2   3  13  122.17    7.67
   2   3  14   36.83    4.30
   2   3  14   32.85    3.59
   2   3  14   28.61    3.96
   2   3  14   29.47    3.60
  -2   3 -14   36.89    4.04
   2   3  14   30.94    3.63
   2   3  14   35.01    4.42
   2   3  14   29.25    3.60
  -2   3 -14   30.52    3.77
  -2   3 -14   26.86    3.75
  -2   3 -14   33.41    3.81
   2   3  14   32.55    4.19
   2   3  15   64.84    4.89
   2   3  15   70.78    5.77
   2   3  15   77.52    6.22
   2   3  15   63.63    5.73
   2   3  15   61.59    5.28
  -2   3 -15   80.53    5.72
   2   3  15   65.23    5.15
   2   3  15   62.34    5.02
  -2   3 -15   70.79    5.69
  -2   3 -15   74.27    5.58
   2   3  15   75.17    6.09
  -2   3 -15   76.33    5.79
  -2   3 -15   66.74    5.24
   2   3  16   66.97    4.58
   2   3  16   76.37    5.75
   2   3  16   74.02    5.94
   2   3  16   78.39    6.09
   2   3  16   66.85    5.23
   2   3  16   65.97    4.86
   2   3  16   71.48    5.20
  -2   3 -16   67.09    5.10
  -2   3 -16   75.77    5.51
  -2   3 -16   68.71    5.13
   2   3  16   77.29    5.96
  -2   3 -16   70.07    5.39
  -2   3 -16   79.10    5.38
   2   3  17   48.95    3.52
   2   3  17   53.50    4.29
   2   3  17   55.41    4.82
   2   3  17   49.31    4.52
   2   3  17   50.72    4.08
  -2   3 -17   44.98    4.01
   2   3  17   54.61    4.69
  -2   3 -17   54.97    4.42
  -2   3 -17   54.10    4.25
   2   3  18   38.38    3.21
   2   3  18   39.67    3.82
   2   3  18   38.67    3.70
  -2   3 -18   53.14    4.63
   2   3  18   41.13    3.60
  -2   3 -18   41.83    3.57
  -2   3 -18   40.08    3.31
   2   3  19  269.38    9.44
  -2   3 -19  280.95    9.44
   2   3  20   14.77    1.60
   2   4 -19   77.55    3.61
   2   4 -18   27.37    2.49
  -2   4  18   32.24    2.67
   2   4 -17   13.08    2.17
  -2   4  17   10.59    1.90
  -2   4  17   10.95    1.99
  -2   4  17    9.62    2.10
  -2   4  16    7.90    1.74
  -2   4  16   10.88    2.17
  -2   4  16   12.52    2.52
   2   4 -16    6.26    1.96
  -2   4  16   11.52    2.14
  -2   4  15    1.71    1.51
  -2   4  15    6.86    2.07
  -2   4  15    2.68    1.35
  -2   4  15    5.81    1.88
  -2   4  15    3.74    1.96
  -2   4  15   -0.52    1.65
   2   4 -15    3.11    1.84
   2   4 -15    6.93    2.03
  -2   4  15    3.02    1.59
  -2   4  14    2.80    1.51
  -2   4  14    1.31    1.80
  -2   4  14   -0.21    1.44
  -2   4  14   -2.00    1.57
  -2   4  14    0.85    1.44
  -2   4  14    1.30    2.06
  -2   4  14    0.36    1.61
   2   4 -14    3.24    1.52
   2   4 -14    3.15    1.74
   2   4 -14    0.92    1.72
  -2   4  14    2.24    1.36
  -2   4  13   30.04    3.90
  -2   4  13   27.50    3.12
  -2   4  13   28.02    3.42
  -2   4  13   28.24    3.80
  -2   4  13   27.71    3.70
  -2   4  13   28.66    3.81
  -2   4  13   28.10    3.82
  -2   4  13   30.15    4.09
   2   4 -13   29.96    3.77
   2   4 -13   31.11    4.02
   2   4 -13   34.26    3.93
  -2   4  13   30.44    3.61
  -2   4  12    8.76    2.52
  -2   4  12   11.05    2.30
  -2   4  12   11.55    2.20
  -2   4  12   11.41    2.62
  -2   4  12   10.30    2.38
  -2   4  12    8.18    2.36
  -2   4  12   12.27    3.08
  -2   4  12    9.47    2.78
   2   4 -12    5.57    1.89
   2   4 -12   10.48    2.55
   2   4 -12    9.47    2.54
   2   4 -12    9.72    2.36
  -2   4  12    9.18    2.22
  -2   4  11    1.43    1.82
  -2   4  11   -1.04    1.18
  -2   4  11    1.93    1.70
  -2   4  11   -0.14    1.77
  -2   4  11    0.98    1.37
  -2   4  11    0.57    1.27
  -2   4  11    2.42    1.87
  -2   4  11   -3.73    1.87
  -2   4  11    0.49    1.88
   2   4 -11   -1.69    1.54
   2   4 -11   -0.98    1.58
   2   4 -11   -1.49    1.68
   2   4 -11    0.69    1.66
   2   4 -11   -1.10    1.53
  -2   4  11    0.98    1.68
  -2   4  10   36.17    3.77
  -2   4  10   37.59    4.21
  -2   4  10   43.31    4.11
  -2   4  10   33.87    4.14
  -2   4  10   38.47    4.30
  -2   4  10   38.37    4.31
  -2   4  10   37.86    3.98
  -2   4  10   37.61    4.71
  -2   4  10   41.08    4.62
   2   4 -10   30.94    3.98
   2   4 -10   40.13    4.21
   2   4 -10   39.59    4.39
   2   4 -10   34.97    4.04
   2   4 -10   40.12    4.23
  -2   4  10   32.49    7.58
  -2   4  10   38.75    3.95
  -2   4   9    4.85    2.11
  -2   4   9    2.83    1.43
  -2   4   9    4.19    1.54
  -2   4   9    3.51    1.54
  -2   4   9    5.40    1.84
  -2   4   9    3.68    1.72
  -2   4   9    2.78    1.70
  -2   4   9    5.81    2.27
   2   4  -9    3.75    1.63
  -2   4   9    5.13    1.95
   2   4  -9    4.47    1.91
  -2   4   9    2.24    4.39
   2   4  -9    4.15    1.45
   2   4  -9    3.47    1.63
   2   4  -9    4.93    1.78
   2   4  -9    4.71    1.77
  -2   4   9    4.38    1.49
  -2   4   8  381.69   14.20
  -2   4   8  396.42   13.25
  -2   4   8  389.77   13.98
  -2   4   8  390.28   14.91
  -2   4   8  404.58   15.43
  -2   4   8  382.94   14.26
  -2   4   8  366.39   14.20
  -2   4   8  377.85   12.86
  -2   4   8  394.25   14.22
   2   4  -8  417.53   14.74
  -2   4   8  409.48   14.83
   2   4  -8  371.41   14.76
   2   4  -8  400.56   14.31
   2   4  -8  384.71   14.15
  -2   4   8  365.24   24.91
   2   4  -8  392.16   14.53
   2   4  -8  373.42   13.64
  -2   4   8  388.62   13.29
  -2   4   7   88.40    5.77
  -2   4   7   98.09    6.09
  -2   4   7   85.61    6.21
  -2   4   7   97.00    6.54
  -2   4   7   99.83    6.20
  -2   4   7   90.49    5.98
  -2   4   7   90.57    5.36
  -2   4   7  101.35    6.33
   2   4  -7   95.80    6.21
  -2   4   7   99.93    6.31
   2   4  -7  101.46    6.71
   2   4  -7   89.24    5.78
   2   4  -7   96.40    6.06
   2   4  -7   89.49    6.07
  -2   4   7  102.94   12.42
   2   4  -7   90.04    5.64
  -2   4   7  101.20    5.56
  -2   4   6   74.16    5.19
  -2   4   6   90.79    5.63
  -2   4   6   77.50    5.60
  -2   4   6   76.80    5.72
  -2   4   6   82.52    5.42
  -2   4   6   74.93    4.86
  -2   4   6   79.33    5.37
  -2   4   6   84.97    5.68
   2   4  -6   76.53    5.50
  -2   4   6   84.47    5.62
   2   4  -6   67.83    4.52
   2   4  -6   74.51    5.69
  -2   4   6   79.61    5.69
   2   4  -6   77.87    5.12
   2   4  -6   74.77    4.96
   2   4  -6   77.27    5.29
  -2   4   6   86.28   11.26
   2   4  -6   82.99    5.39
  -2   4   6   79.81    4.65
  -2   4   5   26.52    3.03
  -2   4   5   25.12    3.00
  -2   4   5   20.20    2.87
  -2   4   5   26.88    2.99
  -2   4   5   29.45    3.23
  -2   4   5   23.77    2.74
  -2   4   5   24.05    2.81
  -2   4   5   25.44    3.04
  -2   4   5   27.55    3.45
   2   4  -5   20.60    2.89
   2   4  -5   19.15    2.52
   2   4  -5   25.92    3.16
  -2   4   5   28.05    3.46
  -2   4   5   25.70    5.71
   2   4  -5   24.85    2.86
   2   4  -5   23.63    2.96
   2   4  -5   20.21    2.45
   2   4  -5   25.36    2.90
  -2   4   5   23.19    2.30
  -2   4   4  150.37    7.16
  -2   4   4  156.58    7.44
  -2   4   4  145.39    7.64
  -2   4   4  159.63    7.51
  -2   4   4  161.47    7.61
  -2   4   4  156.04    7.27
  -2   4   4  164.34    7.24
   2   4  -4  155.79    7.69
  -2   4   4  164.38    7.63
  -2   4   4  154.45    7.98
   2   4  -4  148.46    6.98
   2   4  -4  155.06    7.40
   2   4  -4  155.67    8.01
   2   4  -4  146.56    6.65
  -2   4   4  158.70    7.94
   2   4  -4  170.52    7.67
   2   4  -4  158.68    7.28
  -2   4   4  142.60   13.15
  -2   4   4  158.00    6.18
  -2   4   3    2.93    1.19
  -2   4   3    3.63    1.21
   2   4  -3    2.78    1.06
  -2   4   3    2.15    1.42
  -2   4   3    5.09    1.67
  -2   4   3    3.44    1.42
  -2   4   3    3.56    1.29
  -2   4   3    0.98    0.96
   2   4  -3    2.71    1.49
  -2   4   3    1.02    1.30
  -2   4   3    1.54    1.31
   2   4  -3    3.79    1.42
   2   4  -3    3.16    1.19
   2   4  -3    4.89    1.51
  -2   4   3    3.18    1.32
   2   4  -3    6.77    2.85
   2   4  -3    2.24    1.31
  -2   4   3    2.74    2.44
  -2   4   3    1.83    0.73
   2   4  -2  111.91    5.59
  -2   4   2  116.83    6.48
  -2   4   2  127.73    6.54
  -2   4   2  128.44    6.39
  -2   4   2  134.49    6.44
   2   4  -2  119.64    6.47
  -2   4   2  126.40    6.76
   2   4  -2  118.22   10.75
  -2   4   2  120.31    6.35
   2   4  -2  117.65    6.14
   2   4  -2  120.03    6.73
   2   4  -2  133.73    6.13
  -2   4   2  133.12    6.87
  -2   4   2  129.53   11.39
  -2   4   2  114.62    5.81
  -2   4   2  119.24    6.20
  -2   4   1    1.23    1.12
   2   4  -1   -0.93    1.03
  -2   4   1    1.59    1.12
  -2   4   1    2.03    1.06
  -2   4   1   -1.59    1.59
  -2   4   1    1.27    1.09
   2   4  -1    3.13    1.47
   2   4  -1    1.63    1.27
   2   4  -1    2.49    2.99
  -2   4   1    1.55    2.26
   2   4  -1    0.69    1.06
   2   4  -1    1.31    0.96
   2   4   0  162.43    6.92
   2   4   0  158.10    7.01
  -2   4   0  157.77    6.67
  -2   4   0  168.15    7.66
  -2   4   0  170.34    7.49
  -2   4   0  158.96    7.42
   2   4   0  147.80    6.57
  -2   4   0  158.10    7.64
   2   4   0  163.51    7.47
  -2   4   0  163.16    6.48
   2   4   0  159.85   13.15
  -2   4   0  177.51   12.27
   2   4   0  165.72    7.80
  -2   4   0  190.81    7.82
   2   4   0  171.03    7.24
   2   4   0  178.89    7.37
  -2   4   0  176.56    7.33
   2   4   1   51.90    3.66
   2   4   1   49.09    3.79
  -2   4  -1   50.31    3.55
  -2   4  -1   56.45    4.18
  -2   4  -1   52.31    3.90
  -2   4  -1   54.69    4.16
   2   4   1   43.67    3.39
   2   4   1   52.67    3.93
   2   4   1   50.47    3.97
  -2   4  -1   55.51    3.65
  -2   4  -1   51.92    6.19
   2   4   1   56.55    8.15
   2   4   1   52.06    3.73
  -2   4  -1   59.28    4.14
   2   4   1   53.00    3.84
   2   4   2   18.11    2.33
   2   4   2   14.98    2.08
   2   4   2   19.03    2.43
  -2   4  -2   18.27    2.47
  -2   4  -2   16.14    2.19
   2   4   2   19.42    2.43
  -2   4  -2   17.47    2.15
   2   4   2   14.78    2.31
   2   4   2   16.17    2.28
   2   4   2   15.31    2.05
  -2   4  -2   18.66    2.41
  -2   4  -2   14.39    2.25
  -2   4  -2   14.13    3.08
   2   4   2   18.39    4.87
   2   4   2   17.65    2.39
   2   4   3   29.10    2.92
   2   4   3   24.93    2.68
   2   4   3   33.79    3.23
   2   4   3   28.99    3.34
  -2   4  -3   24.84    2.68
   2   4   3   26.90    2.84
   2   4   3   27.74    3.11
   2   4   3   28.73    2.84
  -2   4  -3   32.94    3.04
   2   4   3   24.98    2.53
  -2   4  -3   30.83    2.72
  -2   4  -3   25.34    2.95
   2   4   3   28.91    6.16
  -2   4  -3   28.34    2.77
  -2   4  -3   25.98    2.87
   2   4   3   27.45    2.94
   2   4   4   19.25    2.56
   2   4   4   20.82    2.53
   2   4   4   20.37    2.69
   2   4   4   20.63    3.00
  -2   4  -4   18.24    2.34
   2   4   4   17.27    2.67
  -2   4  -4   18.60    2.52
   2   4   4   20.69    2.48
   2   4   4   18.21    2.38
  -2   4  -4   16.78    2.58
   2   4   4   16.27    2.07
   2   4   4   19.87    5.58
  -2   4  -4   20.42    2.40
  -2   4  -4   20.70    2.46
  -2   4  -4   18.59    2.49
   2   4   4   18.18    2.54
  -2   4  -4   22.10    2.77
   2   4   5  248.49    9.85
   2   4   5  229.41    9.42
   2   4   5  244.69   10.24
   2   4   5  225.69   10.20
   2   4   5  242.47    9.69
  -2   4  -5  227.12    9.01
   2   4   5  233.73   10.21
   2   4   5  219.14    8.66
   2   4   5  256.58   18.98
  -2   4  -5  243.28   10.00
   2   4   5  238.09    8.92
  -2   4  -5  236.80    9.46
  -2   4  -5  242.25    9.40
  -2   4  -5  243.48   10.50
  -2   4  -5  239.63    9.37
  -2   4  -5  232.52    9.64
   2   4   5  245.74    9.92
   2   4   6  875.58   24.05
   2   4   6  894.81   24.97
   2   4   6  867.15   24.21
   2   4   6  817.67   24.73
   2   4   6  817.25   23.60
   2   4   6  872.44   39.21
   2   4   6  826.08   24.67
  -2   4  -6  855.36   24.53
  -2   4  -6  816.46   22.75
  -2   4  -6  831.67   23.48
  -2   4  -6  856.11   25.21
  -2   4  -6  862.10   23.58
  -2   4  -6  869.75   24.13
  -2   4  -6  839.50   23.62
   2   4   6  894.61   24.47
   2   4   7  170.46    8.30
   2   4   7  155.91    7.93
   2   4   7  175.22    8.94
   2   4   7  175.45    8.51
   2   4   7  157.28    8.46
   2   4   7  180.15   16.82
  -2   4  -7  175.11    8.76
   2   4   7  171.65    8.92
  -2   4  -7  160.96    7.90
  -2   4  -7  163.12    8.31
  -2   4  -7  165.45    7.93
  -2   4  -7  170.77    8.13
  -2   4  -7  159.16    7.55
  -2   4  -7  163.95    8.97
   2   4   7  167.97    8.47
   2   4   8  143.50    7.74
   2   4   8  131.19    7.41
   2   4   8  152.36    8.48
   2   4   8  144.64    7.94
   2   4   8  142.66    7.87
   2   4   8  137.36    8.11
   2   4   8  132.17   14.83
  -2   4  -8  140.89    7.98
  -2   4  -8  140.60    7.63
  -2   4  -8  137.85    7.15
  -2   4  -8  148.70    8.66
  -2   4  -8  134.98    7.26
  -2   4  -8  129.72    7.27
  -2   4  -8  136.09    7.66
   2   4   8  143.56    8.09
   2   4   9   28.24    3.44
   2   4   9   26.12    3.43
   2   4   9   33.90    4.30
   2   4   9   30.28    3.72
   2   4   9   31.98    3.87
   2   4   9   26.76    3.65
  -2   4  -9   30.65    3.80
  -2   4  -9   29.34    3.94
  -2   4  -9   25.76    3.13
   2   4   9   29.75    7.59
  -2   4  -9   29.87    3.36
  -2   4  -9   28.48    3.53
  -2   4  -9   34.98    3.85
   2   4   9   29.04    3.84
  -2   4  -9   31.05    3.74
   2   4  10   48.51    4.58
   2   4  10   46.37    4.62
   2   4  10   50.04    5.19
   2   4  10   45.54    4.85
   2   4  10   52.76    4.95
   2   4  10   44.66    4.72
  -2   4 -10   49.78    4.93
  -2   4 -10   46.82    4.44
  -2   4 -10   50.61    4.42
  -2   4 -10   52.09    4.85
  -2   4 -10   47.82    5.17
   2   4  10   38.15    8.35
  -2   4 -10   41.63    4.04
  -2   4 -10   53.75    4.60
   2   4  10   48.53    4.94
  -2   4 -10   48.59    4.77
   2   4  11  233.66   10.48
   2   4  11  214.19   10.43
   2   4  11  227.31   11.48
   2   4  11  222.80   11.14
   2   4  11  225.01   10.81
   2   4  11  211.14   10.76
  -2   4 -11  245.20   11.34
  -2   4 -11  224.07   11.44
  -2   4 -11  203.94    9.68
  -2   4 -11  224.64   10.48
   2   4  11  235.83   11.20
  -2   4 -11  222.13   10.74
  -2   4 -11  208.02    9.72
   2   4  12    2.23    1.67
   2   4  12    1.20    1.84
   2   4  12   -0.58    1.90
   2   4  12   -0.45    1.49
   2   4  12   -1.26    1.83
  -2   4 -12   -0.64    1.58
   2   4  12   -0.44    1.54
  -2   4 -12    0.10    1.71
  -2   4 -12    2.13    1.36
  -2   4 -12    1.94    1.84
   2   4  12   -0.88    1.69
  -2   4 -12   -1.57    1.28
  -2   4 -12    2.05    1.76
   2   4  13   54.76    4.71
   2   4  13   56.59    4.98
   2   4  13   52.45    5.31
   2   4  13   51.67    5.30
   2   4  13   53.05    5.08
  -2   4 -13   62.78    5.41
   2   4  13   56.58    5.03
  -2   4 -13   61.85    5.62
  -2   4 -13   58.46    5.15
  -2   4 -13   52.14    4.56
   2   4  13   53.77    5.15
  -2   4 -13   53.42    4.99
   2   4  14  196.18    9.11
   2   4  14  205.02   10.62
   2   4  14  198.10   10.27
   2   4  14  195.67    9.50
  -2   4 -14  216.70   10.11
   2   4  14  183.80    9.43
  -2   4 -14  194.74   10.04
  -2   4 -14  200.57    9.58
   2   4  14  189.00    9.86
  -2   4 -14  199.55    9.59
   2   4  15  115.38    6.30
   2   4  15  112.45    7.34
   2   4  15  124.71    7.66
   2   4  15   96.36    6.20
  -2   4 -15  120.36    6.99
   2   4  15  114.64    7.19
  -2   4 -15  114.29    6.74
  -2   4 -15  112.15    7.03
  -2   4 -15  107.53    6.57
   2   4  15  118.08    6.94
   2   4  16    4.78    1.37
   2   4  16    1.97    1.18
   2   4  16    4.99    1.79
   2   4  16    4.49    1.64
  -2   4 -16    6.58    1.85
  -2   4 -16    2.63    2.39
   2   4  16    2.38    1.28
  -2   4 -16    7.93    1.88
   2   4  17   27.38    2.83
   2   4  17   26.37    2.99
  -2   4 -17   29.98    2.89
   2   4  17   24.40    2.25
   2   4  17   28.28    3.20
   2   4  18  110.61    5.23
  -2   4 -18  107.34    4.90
   2   4  19   -0.92    0.78
   2   5 -17   59.68    3.53
  -2   5  17   71.89    3.75
   2   5 -16    2.45    1.18
  -2   5  16    5.47    1.41
  -2   5  16    5.77    1.55
  -2   5  15   66.77    4.76
   2   5 -15   74.72    4.71
  -2   5  15   73.87    4.06
  -2   5  15   77.69    4.94
  -2   5  15   70.57    4.68
  -2   5  15   69.03    5.27
  -2   5  14    3.44    1.70
   2   5 -14    4.02    1.56
   2   5 -14    1.96    1.35
   2   5 -14    3.20    1.58
  -2   5  14    4.29    1.58
  -2   5  14    0.78    1.47
  -2   5  14    2.35    1.38
  -2   5  13   53.22    4.84
  -2   5  13   43.50    4.29
  -2   5  13   45.67    4.81
   2   5 -13   50.18    4.53
   2   5 -13   46.67    4.40
   2   5 -13   48.83    4.30
  -2   5  13   46.35    4.43
  -2   5  12   14.13    2.80
  -2   5  12   13.30    2.80
  -2   5  12    8.90    2.35
  -2   5  12   12.52    2.81
   2   5 -12    9.50    2.38
   2   5 -12   12.10    2.44
   2   5 -12    8.17    2.01
   2   5 -12    8.45    2.13
  -2   5  12    9.31    2.62
  -2   5  11   31.55    4.15
  -2   5  11   35.73    3.78
  -2   5  11   30.70    3.86
  -2   5  11   32.21    4.41
  -2   5  11   31.07    3.93
   2   5 -11   32.92    4.09
   2   5 -11   35.64    3.87
   2   5 -11   28.77    3.58
   2   5 -11   27.17    3.77
   2   5 -11   28.95    3.65
  -2   5  11   35.29    4.11
  -2   5  10  104.46    7.46
  -2   5  10   93.51    6.27
  -2   5  10   94.90    6.85
  -2   5  10   91.87    6.64
  -2   5  10  109.69    7.93
   2   5 -10   86.06    6.83
   2   5 -10   97.60    6.58
   2   5 -10   91.08    6.24
   2   5 -10   92.70    6.84
   2   5 -10   93.91    6.61
  -2   5  10  101.98    6.86
  -2   5   9   41.07    4.88
  -2   5   9   29.06    3.59
  -2   5   9   42.79    4.48
  -2   5   9   37.24    4.17
  -2   5   9   38.38    4.98
   2   5  -9   34.07    3.88
   2   5  -9   32.83    4.42
   2   5  -9   41.57    4.62
   2   5  -9   39.97    4.33
   2   5  -9   38.82    4.02
  -2   5   9   38.14    4.38
  -2   5   8    9.10    2.33
  -2   5   8    6.92    2.02
  -2   5   8   14.66    2.71
  -2   5   8    6.76    2.53
  -2   5   8   11.90    2.60
   2   5  -8    6.55    1.81
   2   5  -8    8.32    2.72
   2   5  -8    5.50    2.31
   2   5  -8    8.80    2.40
   2   5  -8   10.22    2.37
  -2   5   8    9.97    2.28
  -2   5   8   10.91    2.64
  -2   5   7  482.71   17.98
  -2   5   7  481.03   16.60
  -2   5   7  478.20   15.90
  -2   5   7  489.64   17.02
  -2   5   7  509.36   17.40
  -2   5   7  504.56   18.40
   2   5  -7  502.95   17.67
   2   5  -7  457.17   17.78
   2   5  -7  466.14   16.37
   2   5  -7  495.38   17.06
   2   5  -7  456.52   15.73
   2   5  -7  471.07   17.12
  -2   5   7  486.39   16.80
  -2   5   7  499.09   17.24
  -2   5   6    0.96    1.83
  -2   5   6    2.03    1.21
  -2   5   6    3.37    1.64
  -2   5   6    3.56    2.11
   2   5  -6    0.30    1.88
  -2   5   6    2.37    1.76
   2   5  -6    1.36    1.77
   2   5  -6    0.80    1.17
   2   5  -6    3.37    1.81
   2   5  -6    2.30    1.55
   2   5  -6    3.88    1.76
  -2   5   6    0.83    1.43
  -2   5   6    1.34    1.52
  -2   5   5  161.15    9.01
  -2   5   5  168.66    8.38
  -2   5   5  165.82    8.23
   2   5  -5  156.56    8.62
  -2   5   5  156.46   16.07
  -2   5   5  167.41    8.67
  -2   5   5  154.56    9.06
   2   5  -5  150.72    7.51
   2   5  -5  149.69    8.97
  -2   5   5  168.87    9.13
   2   5  -5  160.08    8.45
   2   5  -5  157.47    8.47
   2   5  -5  157.67    7.93
   2   5  -5  151.90    7.28
  -2   5   5  171.22    8.60
  -2   5   5  162.28    8.26
  -2   5   4   74.04    5.98
  -2   5   4   79.94    5.64
  -2   5   4   88.81    5.82
  -2   5   4   82.79    6.39
  -2   5   4   86.44    5.85
   2   5  -4   80.06    6.07
   2   5  -4   78.20    5.72
   2   5  -4   78.22    6.16
  -2   5   4   88.79    6.23
   2   5  -4   73.41    5.12
   2   5  -4   76.09    5.27
   2   5  -4   80.43    5.70
  -2   5   4   67.15    9.80
  -2   5   4   86.03    5.94
  -2   5   4   83.54    5.51
  -2   5   3   14.93    2.64
  -2   5   3   12.92    2.41
  -2   5   3   12.62    2.30
  -2   5   3   15.62    3.02
   2   5  -3   16.76    2.83
  -2   5   3   12.23    2.37
   2   5  -3   16.37    2.50
   2   5  -3   14.92    2.68
   2   5  -3   13.99    2.83
  -2   5   3   12.43    4.82
  -2   5   3   14.84    2.75
   2   5  -3    9.99    1.92
   2   5  -3   12.42    2.41
  -2   5   3   25.67    2.93
  -2   5   2    3.56    1.39
  -2   5   2    1.65    1.21
  -2   5   2    3.09    1.68
  -2   5   2   -0.29    1.85
   2   5  -2    0.83    1.24
  -2   5   2    2.17    1.27
  -2   5   2    0.06    3.25
  -2   5   2    0.08    1.29
   2   5  -2   -2.63    2.36
   2   5  -2    3.00    1.65
   2   5  -2    1.55    1.26
   2   5  -2    0.44    1.41
  -2   5   2    2.45    1.66
   2   5  -2   -0.38    1.16
   2   5  -2    0.12    1.15
  -2   5   1  239.69    9.34
  -2   5   1  224.32    9.97
  -2   5   1  237.34   10.26
  -2   5   1  217.53   16.63
   2   5  -1  204.58   16.91
   2   5  -1  240.88   10.55
  -2   5   1  233.72   10.05
   2   5  -1  227.79    9.95
   2   5  -1  233.29    9.40
   2   5  -1  240.11   10.89
  -2   5   1  264.07   10.70
  -2   5   1  249.66   10.98
   2   5  -1  237.84    9.40
   2   5   0   14.90    2.39
  -2   5   0   14.29    2.15
  -2   5   0   16.70    2.62
   2   5   0   12.22    2.31
   2   5   0   12.71    2.09
  -2   5   0   13.65    2.64
  -2   5   0   15.35    2.16
  -2   5   0   14.51    4.40
  -2   5   0   14.11    2.44
  -2   5   0   11.75    2.84
   2   5   0    8.89    3.57
   2   5   0   13.01    2.12
   2   5   0   13.19    2.36
  -2   5   0   12.91    2.47
   2   5   1  406.62   14.74
  -2   5  -1  427.10   15.04
   2   5   1  437.61   14.24
   2   5   1  433.56   15.10
   2   5   1  402.41   25.49
  -2   5  -1  413.31   14.89
   2   5   1  460.60   14.27
  -2   5  -1  445.51   14.14
   2   5   1  441.22   14.75
  -2   5  -1  463.40   15.62
   2   5   1  448.78   14.92
   2   5   2    3.46    1.51
  -2   5  -2    5.89    1.73
   2   5   2    6.11    1.61
   2   5   2    6.22    1.67
   2   5   2    7.52    1.63
  -2   5  -2    6.75    1.67
   2   5   2    6.41    4.41
   2   5   2    5.40    1.60
  -2   5  -2    6.07    1.76
  -2   5  -2    2.90    1.38
   2   5   2    6.34    1.55
  -2   5  -2    3.99    1.56
   2   5   2    5.14    1.91
   2   5   3  375.75   13.99
  -2   5  -3  369.70   13.31
  -2   5  -3  374.88   13.17
   2   5   3  365.08   24.75
   2   5   3  365.43   13.09
   2   5   3  354.41   13.00
   2   5   3  393.74   13.74
  -2   5  -3  360.77   13.96
  -2   5  -3  347.69   12.64
   2   5   3  370.97   13.01
  -2   5  -3  384.43   13.87
   2   5   3  371.67   13.03
   2   5   4   40.07    3.85
   2   5   4   43.59    4.39
   2   5   4   43.44    4.48
   2   5   4   49.20    3.95
   2   5   4   44.32    4.10
  -2   5  -4   46.36    4.21
  -2   5  -4   38.33    3.61
  -2   5  -4   43.46    4.34
  -2   5  -4   47.66    4.31
   2   5   4   43.49    3.89
  -2   5  -4   56.48    4.85
   2   5   4   53.46    9.54
   2   5   4   39.32    3.99
   2   5   5   76.53    5.56
   2   5   5   80.87    5.53
   2   5   5   61.85    5.51
   2   5   5   74.35    6.09
   2   5   5   70.29    5.40
  -2   5  -5   76.13    5.59
  -2   5  -5   78.60    6.21
  -2   5  -5   77.03    5.31
   2   5   5   76.81    5.03
   2   5   5   65.26   10.91
  -2   5  -5   74.15    5.32
  -2   5  -5   73.72    5.46
   2   5   5   77.98    5.64
   2   5   6    4.81    1.86
   2   5   6    5.01    1.80
   2   5   6    4.09    1.94
   2   5   6    5.23    1.81
   2   5   6    3.89    2.09
  -2   5  -6    5.89    1.97
   2   5   6    5.16    1.54
  -2   5  -6    4.94    1.88
  -2   5  -6    5.12    2.28
  -2   5  -6    2.08    2.15
  -2   5  -6    4.03    1.65
   2   5   6    4.88    1.84
   2   5   7   74.93    5.68
   2   5   7   78.12    6.30
   2   5   7   72.68    5.47
  -2   5  -7   77.55    5.90
   2   5   7   78.80    6.59
   2   5   7   73.88    5.74
  -2   5  -7   77.49    5.53
  -2   5  -7   74.92    6.27
  -2   5  -7   81.29    5.70
  -2   5  -7   70.05    5.53
   2   5   7   78.73    5.84
   2   5   8   52.80    4.84
   2   5   8   44.76    4.94
   2   5   8   49.84    4.80
   2   5   8   44.34    4.49
   2   5   8   48.97    5.13
  -2   5  -8   43.48    4.74
  -2   5  -8   40.94    4.21
  -2   5  -8   45.78    3.88
  -2   5  -8   50.13    5.29
  -2   5  -8   45.13    4.41
  -2   5  -8   46.17    4.56
   2   5   8   46.42    4.62
   2   5   9  185.33    9.33
   2   5   9  164.34    9.67
   2   5   9  157.84    9.01
   2   5   9  164.82    8.72
   2   5   9  160.28    9.47
  -2   5  -9  167.18    9.29
  -2   5  -9  163.07    8.69
  -2   5  -9  149.67    9.42
  -2   5  -9  158.13    8.69
  -2   5  -9  170.36    8.75
  -2   5  -9  177.78    8.89
   2   5   9  171.38    9.20
   2   5  10   69.70    5.56
   2   5  10   54.38    5.50
   2   5  10   54.42    5.23
   2   5  10   63.10    5.80
  -2   5 -10   68.37    5.87
   2   5  10   59.01    5.43
  -2   5 -10   62.63    5.87
  -2   5 -10   62.86    5.27
  -2   5 -10   58.06    5.02
  -2   5 -10   59.32    5.13
   2   5  10   60.86    5.16
   2   5  11   12.82    2.89
   2   5  11   13.46    2.57
   2   5  11   11.87    2.84
  -2   5 -11   10.99    2.62
   2   5  11   13.20    2.95
   2   5  11   11.59    2.46
  -2   5 -11   15.14    2.78
  -2   5 -11   11.72    2.64
  -2   5 -11    8.06    2.51
  -2   5 -11   11.04    2.60
   2   5  11   11.09    2.49
   2   5  12    2.69    1.72
   2   5  12    2.58    1.81
   2   5  12    4.62    1.81
   2   5  12   -0.63    1.47
  -2   5 -12    2.26    1.50
   2   5  12   -0.64    1.65
  -2   5 -12    1.68    1.81
  -2   5 -12   -0.55    1.38
  -2   5 -12   -3.87    2.93
  -2   5 -12    2.98    1.91
   2   5  12    2.94    1.51
   2   5  13   36.68    3.64
   2   5  13   33.55    4.10
   2   5  13   41.60    4.33
   2   5  13   36.79    3.89
  -2   5 -13   31.67    3.99
  -2   5 -13   38.65    4.33
  -2   5 -13   33.56    3.56
   2   5  13   33.56    3.61
   2   5  14   17.47    2.40
   2   5  14   16.94    2.49
   2   5  14   15.79    2.84
   2   5  14   19.63    3.00
  -2   5 -14   15.43    2.71
  -2   5 -14    7.15    3.19
   2   5  14   17.55    2.65
   2   5  15    7.30    1.98
   2   5  15    4.88    1.50
  -2   5 -15    7.21    1.84
   2   5  15    6.05    1.50
   2   5  15    5.99    1.55
   2   5  16   15.19    2.21
   2   5  16   15.63    2.05
   2   5  16   16.58    1.84
  -2   5 -16   11.94    1.87
   2   5  17  145.14    5.55
  -2   6  15   98.90    4.46
   2   6 -15   96.47    4.31
  -2   6  14   78.93    4.36
   2   6 -14   68.06    3.94
  -2   6  13   15.08    2.51
  -2   6  13   18.63    2.38
  -2   6  13   14.40    1.83
   2   6 -13   11.75    1.86
  -2   6  12  159.06    8.47
  -2   6  12  165.32    7.75
  -2   6  12  159.03    7.01
   2   6 -12  157.19    7.27
   2   6 -12  152.57    6.96
  -2   6  11   31.10    3.87
  -2   6  11   31.67    3.53
  -2   6  11   29.05    3.13
   2   6 -11   28.60    3.15
   2   6 -11   27.66    3.65
   2   6 -11   26.44    2.83
   2   6 -11   29.86    3.50
  -2   6  10   46.91    5.01
  -2   6  10   54.80    4.59
   2   6 -10   49.71    4.58
   2   6 -10   52.17    4.96
   2   6 -10   49.47    4.23
   2   6 -10   53.81    4.80
   2   6 -10   47.16    3.86
  -2   6  10   47.50    4.18
  -2   6   9   91.64    5.99
  -2   6   9   97.75    7.18
  -2   6   9  103.39    6.59
   2   6  -9   98.71    6.54
   2   6  -9   95.97    7.00
   2   6  -9   97.18    6.07
   2   6  -9   94.78    5.61
  -2   6   9  104.54    6.59
   2   6  -9  100.94    6.73
  -2   6   8  433.15   16.99
  -2   6   8  414.17   15.12
  -2   6   8  443.94   15.64
   2   6  -8  443.97   17.09
   2   6  -8  459.52   16.19
   2   6  -8  416.72   14.91
   2   6  -8  435.64   16.13
   2   6  -8  428.49   14.14
  -2   6   8  474.14   16.13
  -2   6   7  473.61   18.02
  -2   6   7  442.80   15.90
  -2   6   7  485.18   16.43
   2   6  -7  469.76   17.94
   2   6  -7  444.93   15.63
   2   6  -7  497.52   17.02
   2   6  -7  465.77   16.97
  -2   6   7  474.45   16.84
  -2   6   6   20.89    3.46
  -2   6   6   20.98    2.95
  -2   6   6   21.93    3.11
  -2   6   6   17.59    3.10
   2   6  -6   20.88    3.64
   2   6  -6   20.97    2.77
   2   6  -6   22.12    3.48
   2   6  -6   20.97    3.22
  -2   6   5   57.21    5.61
   2   6  -5   55.04    5.13
  -2   6   5   55.63    4.83
  -2   6   5   57.46    4.73
   2   6  -5   51.45    4.21
   2   6  -5   52.49    5.27
   2   6  -5   54.19    4.42
   2   6  -5   51.67    4.85
  -2   6   5   63.25    5.47
   2   6  -5   56.38    5.29
   2   6  -4  265.16   12.17
  -2   6   4  248.91   11.02
  -2   6   4  274.78   12.56
  -2   6   4  272.20   11.05
   2   6  -4  246.87   10.54
  -2   6   4  272.25   11.99
  -2   6   4  276.31   12.31
   2   6  -4  265.61   10.68
   2   6  -4  271.50   11.85
   2   6  -4  275.46   11.85
   2   6  -3   56.29    5.23
  -2   6   3   54.37    4.42
   2   6  -3   53.78    4.63
   2   6  -3   58.49    4.47
  -2   6   3   65.34    5.59
   2   6  -3   51.65    4.79
  -2   6   3   58.32    5.22
   2   6  -3   54.40    4.98
   2   6  -2   21.18    3.53
  -2   6   2   24.64    2.90
  -2   6   2   24.67    3.48
   2   6  -2   23.35    3.35
   2   6  -2   22.12    3.15
  -2   6   2   25.57    3.53
   2   6  -2   21.25    2.66
   2   6  -2   18.99    3.06
   2   6  -1   99.66    6.86
  -2   6   1  113.15    7.37
   2   6  -1  111.84    7.03
   2   6  -1  115.14    7.10
  -2   6   1  111.48    7.29
  -2   6   1  104.28    5.96
   2   6   0    3.95    1.72
   2   6   0    3.10    1.22
   2   6   0    3.08    1.97
  -2   6   0    4.47    1.56
  -2   6   0    5.83    2.09
   2   6   0    4.76    1.60
  -2   6   0    5.52    1.58
  -2   6   0    4.50    1.92
  -2   6   0    4.98    1.37
   2   6   1  111.80    7.03
   2   6   1  124.18    6.53
  -2   6  -1   95.13    6.49
   2   6   1  109.31    6.81
  -2   6  -1  121.09    6.46
  -2   6  -1  126.31    7.79
  -2   6  -1  134.04    7.75
   2   6   1  116.80    6.96
   2   6   2   32.90    3.58
   2   6   2   33.47    3.34
  -2   6  -2   30.35    3.22
  -2   6  -2   31.88    3.90
  -2   6  -2   29.42    3.59
   2   6   2   26.84    3.38
  -2   6  -2   34.44    4.10
   2   6   2   30.58    3.63
   2   6   3    1.74    1.45
  -2   6  -3    0.52    1.85
  -2   6  -3    1.74    1.37
  -2   6  -3    4.10    1.52
  -2   6  -3    1.34    1.73
   2   6   3    3.93    1.74
   2   6   3    0.32    1.54
   2   6   3    1.80    1.28
   2   6   4    5.57    2.18
   2   6   4    4.67    1.49
  -2   6  -4    5.00    2.10
  -2   6  -4    6.10    1.75
  -2   6  -4    3.78    1.88
   2   6   4    5.35    1.69
   2   6   4    5.22    1.99
   2   6   5   11.68    2.63
   2   6   5   16.02    2.51
   2   6   5   11.77    2.24
  -2   6  -5   11.64    2.77
  -2   6  -5   13.81    2.67
   2   6   5   17.35    2.62
  -2   6  -5   12.32    2.30
   2   6   5   15.68    2.86
   2   6   6   50.63    5.06
   2   6   6   48.18    4.51
   2   6   6   54.09    4.53
  -2   6  -6   52.69    4.51
  -2   6  -6   50.86    5.20
  -2   6  -6   55.65    5.01
   2   6   6   57.94    4.36
   2   6   6   64.32    5.29
   2   6   7    5.27    2.32
   2   6   7    1.95    1.39
   2   6   7    4.11    1.59
  -2   6  -7    6.01    1.89
  -2   6  -7    4.27    2.23
  -2   6  -7    5.37    2.00
   2   6   7    6.36    1.92
   2   6   8  295.32   13.22
   2   6   8  279.04   12.11
   2   6   8  324.24   12.08
  -2   6  -8  279.96   11.59
  -2   6  -8  300.93   13.31
  -2   6  -8  309.16   12.52
   2   6   8  343.53   13.04
   2   6   9  109.41    7.51
   2   6   9  109.92    6.90
   2   6   9  116.10    6.60
  -2   6  -9  121.50    7.08
  -2   6  -9  124.75    7.97
   2   6   9  128.36    7.42
   2   6  10  197.78   10.23
   2   6  10  183.57    9.19
   2   6  10  213.47    9.13
  -2   6 -10  200.47   10.23
  -2   6 -10  199.02    9.23
   2   6  10  224.05    9.77
   2   6  11    2.74    1.46
   2   6  11    1.02    1.21
   2   6  11    2.00    1.27
  -2   6 -11   -0.97    1.08
  -2   6 -11    2.63    1.80
   2   6  11    1.99    1.62
   2   6  12    4.58    1.65
   2   6  12    0.40    1.15
  -2   6 -12    2.44    1.57
   2   6  12    3.63    1.52
   2   6  12    4.52    1.24
   2   6  13   21.75    2.82
   2   6  13   25.06    2.42
   2   6  13   24.83    2.61
  -2   6 -13   26.21    3.08
   2   6  14   34.73    2.54
   2   6  14   30.88    2.47
  -2   6 -14   29.09    2.87
   2   6  14   34.63    2.70
  -2   6 -15    0.69    0.76
   2   6  15   -0.06    0.57
  -2   7  12    0.84    0.66
  -2   7  11  111.38    4.65
  -2   7  11  125.51    5.37
   2   7 -10    0.38    0.88
  -2   7  10    1.29    0.95
  -2   7  10    2.18    1.09
   2   7  -9   35.72    3.30
   2   7  -9   35.77    3.42
  -2   7   9   37.07    3.13
  -2   7   9   36.60    3.14
   2   7  -8    3.03    1.29
   2   7  -8    4.28    1.60
  -2   7   8    5.60    1.52
  -2   7   8    4.90    1.35
   2   7  -7   15.45    2.50
   2   7  -7   13.48    2.41
  -2   7   7   13.13    2.28
  -2   7   7   10.69    2.00
  -2   7   6  102.64    6.25
   2   7  -6   96.60    6.05
   2   7  -6   94.92    6.24
  -2   7   6  103.19    5.70
   2   7  -5  117.27    6.79
   2   7  -5  112.61    6.94
  -2   7   5  119.07    6.93
  -2   7   5  121.78    6.23
   2   7  -4  166.92    8.46
   2   7  -4  156.96    8.36
  -2   7   4  169.98    8.70
  -2   7   4  173.60    7.62
   2   7  -3   76.17    5.51
   2   7  -3   76.50    5.58
  -2   7   3   82.02    5.86
  -2   7   2   26.53    3.39
   2   7  -2   21.33    2.83
   2   7  -2   29.00    3.57
  -2   7   2   29.95    3.57
   2   7  -2   24.85    3.25
   2   7  -1    3.71    1.81
   2   7  -1    3.15    1.68
   2   7  -1    2.46    1.44
  -2   7   1    3.53    1.73
  -2   7   1    7.27    2.35
   2   7   0    4.09    1.66
   2   7   0    2.23    1.49
  -2   7   0    3.71    1.76
   2   7   0    4.59    1.51
  -2   7   0    3.03    2.02
   2   7   1  110.78    6.84
  -2   7  -1   93.69    6.33
   2   7   1  111.69    6.65
   2   7   1   96.72    6.12
  -2   7  -1  102.57    6.96
  -2   7  -2    9.22    2.29
   2   7   2   10.24    2.55
   2   7   2    8.61    2.00
  -2   7  -2   12.81    2.62
   2   7   2    8.28    1.90
   2   7   3  128.16    7.48
  -2   7  -3  105.02    6.65
  -2   7  -3  124.01    7.21
   2   7   3  107.81    6.21
  -2   7  -4   21.25    2.88
   2   7   4   29.02    3.75
  -2   7  -4   23.61    3.14
  -2   7  -4   28.59    3.46
   2   7   4   26.25    2.86
  -2   7  -5   67.00    5.34
  -2   7  -5   77.23    5.44
  -2   7  -5   77.18    5.50
   2   7   5   73.51    4.60
  -2   7  -6   -0.73    1.17
  -2   7  -6   -0.10    1.33
  -2   7  -6    0.69    1.30
   2   7   6   -0.32    1.29
  -2   7  -7   37.35    3.99
  -2   7  -7   42.35    3.86
  -2   7  -7   39.91    3.65
   2   7   7   46.22    3.98
  -2   7  -8   31.14    3.54
  -2   7  -8   32.73    3.29
   2   7   8   31.19    3.35
  -2   7  -9   76.08    5.32
  -2   7  -9   86.50    5.07
   2   7   9   93.60    5.31
  -2   7 -10   10.22    1.70
   2   7  10   11.53    2.08
  -2   7 -10    7.00    1.63
   2   7  10   13.05    1.98
   2   7  11   35.20    2.85
  -2   7 -11   29.17    2.87
   2   7  11   32.83    2.69
   2   7  12    4.70    0.96
  -2   7 -12    2.99    1.05
   2   8  -7   52.91    3.14
  -2   8   7   56.76    3.04
   2   8  -6   78.69    4.07
   2   8  -6   72.95    4.15
  -2   8   6   77.28    3.97
   2   8  -5   96.45    4.76
   2   8  -5   87.41    4.67
  -2   8   5   92.92    4.75
   2   8  -4   90.13    4.70
  -2   8   4   89.24    4.76
   2   8  -4   78.17    4.55
   2   8  -3    2.20    0.92
   2   8  -3    2.35    1.13
   2   8  -2   41.24    3.20
   2   8  -2   38.85    3.17
  -2   8   2   44.08    3.49
   2   8  -1    1.07    0.99
   2   8  -1    0.23    0.91
  -2   8   1    2.54    1.31
   2   8   0   45.80    3.33
   2   8   0   42.11    3.16
  -2   8   0   50.70    3.83
   2   8   1    1.48    0.98
   2   8   1    3.00    1.08
  -2   8  -1    1.17    1.12
   2   8   2    3.58    1.10
   2   8   2    8.43    1.35
  -2   8  -2    5.98    1.61
   2   8   3    2.17    1.23
  -2   8  -3    0.35    0.95
   2   8   4   22.50    2.39
  -2   8  -4   22.24    2.50
   2   8   5   46.06    3.32
  -2   8  -5   39.83    3.17
   2   8   6  122.52    5.52
  -2   8  -6  117.12    5.36
   2   8   7   24.72    2.21
  -2   8  -7   20.88    1.99
   2   8   8   46.10    2.78
   3  -8  -7    8.58    1.22
   3  -8  -6   14.60    1.72
   3  -8  -5   62.13    3.63
   3  -8  -5   54.63    2.98
   3  -8  -4    6.42    1.45
   3  -8  -4    2.28    0.86
   3  -8  -3   30.55    2.36
   3  -8  -2   51.98    3.66
   3  -8  -2   55.29    3.79
   3  -8  -2   51.33    3.19
   3  -8  -1   60.96    3.98
  -3  -8   1   73.83    4.36
   3  -8  -1   68.60    4.33
   3  -8  -1   58.60    3.48
  -3  -8   0    0.67    0.78
   3  -8   0    1.93    0.97
   3  -8   0   -0.41    0.93
  -3  -8  -1   43.96    3.30
   3  -8   1   38.89    2.77
  -3  -8  -2    0.58    0.66
   3  -8   2    1.94    0.89
  -3  -8  -3   23.61    2.01
   3  -8   3   24.34    1.98
  -3  -8  -4   12.42    1.49
  -3  -8  -5   34.21    2.36
  -3  -8  -6    6.87    1.07
   3  -7 -11    8.57    1.28
   3  -7 -11    8.06    1.22
   3  -7 -10   -0.18    0.87
   3  -7 -10    0.87    0.80
   3  -7  -9   21.31    2.35
   3  -7  -9   22.06    2.54
   3  -7  -9   19.37    2.31
   3  -7  -8    5.40    1.48
   3  -7  -8    0.70    1.03
   3  -7  -8    4.63    1.52
   3  -7  -8    2.41    1.05
   3  -7  -8    5.17    1.38
   3  -7  -7   20.92    2.53
   3  -7  -7   25.11    2.87
   3  -7  -7   24.86    2.94
   3  -7  -7   19.57    2.54
   3  -7  -7   23.24    2.98
   3  -7  -7   18.96    2.47
   3  -7  -6   13.37    2.24
   3  -7  -6   12.17    2.18
   3  -7  -6   11.93    2.12
   3  -7  -6   14.07    2.27
   3  -7  -6   10.12    2.09
   3  -7  -5    0.85    1.13
   3  -7  -5   -1.35    1.42
  -3  -7   5    1.35    1.35
   3  -7  -5    2.55    1.38
   3  -7  -5    2.08    1.41
   3  -7  -5    3.26    1.67
   3  -7  -5    2.35    1.38
   3  -7  -4    6.04    1.73
   3  -7  -4    5.27    1.68
  -3  -7   4    5.03    1.45
   3  -7  -4    5.63    1.84
   3  -7  -4    7.64    1.98
   3  -7  -4    7.38    2.07
   3  -7  -4    3.43    1.47
   3  -7  -3   16.44    2.73
  -3  -7   3   13.23    2.11
   3  -7  -3   20.83    2.80
  -3  -7   3   13.86    2.46
   3  -7  -3   12.65    2.50
   3  -7  -3   12.72    2.39
   3  -7  -3   15.95    2.72
   3  -7  -3   21.98    2.96
  -3  -7   3   11.90    2.16
  -3  -7   2   53.23    4.69
   3  -7  -2   58.72    4.90
  -3  -7   2   54.72    4.09
   3  -7  -2   53.19    4.79
   3  -7  -2   54.59    4.55
   3  -7  -2   53.25    4.78
  -3  -7   2   50.90    4.56
   3  -7  -2   52.25    4.57
   3  -7  -1    2.36    1.10
  -3  -7   1    5.87    1.77
   3  -7  -1    7.96    2.01
  -3  -7   1    7.24    1.77
   3  -7  -1   10.57    2.08
   3  -7  -1    8.05    2.13
   3  -7  -1   11.11    2.56
   3  -7  -1   11.98    2.51
  -3  -7   1    3.48    1.53
  -3  -7   0   -1.78    1.66
   3  -7   0    0.60    1.18
   3  -7   0    0.32    1.34
   3  -7   0    0.79    0.98
  -3  -7   0    1.73    1.17
   3  -7   0    2.03    1.52
   3  -7   0    4.58    1.81
  -3  -7   0    0.51    1.27
  -3  -7  -1   -1.56    1.21
   3  -7   1    2.34    1.20
   3  -7   1    1.74    1.45
  -3  -7  -1   -0.64    1.30
   3  -7   1    2.55    1.27
   3  -7   1    1.94    1.32
  -3  -7  -1    0.21    1.15
   3  -7   1    4.12    2.04
  -3  -7  -1    3.62    1.95
  -3  -7  -2   12.25    2.10
   3  -7   2    9.48    1.78
   3  -7   2   13.68    2.54
  -3  -7  -2   10.44    2.29
   3  -7   2   10.79    2.00
  -3  -7  -2   10.55    1.96
   3  -7   2   11.00    2.29
  -3  -7  -2   11.76    2.40
  -3  -7  -3   14.18    2.20
   3  -7   3   12.11    2.25
  -3  -7  -3   11.69    2.39
   3  -7   3   11.52    2.04
  -3  -7  -3   12.48    2.18
  -3  -7  -3   13.87    2.56
   3  -7   3   14.29    2.58
   3  -7   4  123.06    6.65
  -3  -7  -4  118.85    6.32
  -3  -7  -4  121.78    7.11
   3  -7   4  109.24    5.88
  -3  -7  -4  116.35    6.22
  -3  -7  -4  112.25    6.99
  -3  -7  -4  108.07    6.39
   3  -7   5   27.20    2.90
  -3  -7  -5   25.29    2.80
  -3  -7  -5   28.35    3.15
  -3  -7  -5   28.73    3.11
  -3  -7  -5   22.68    2.87
  -3  -7  -5   26.19    3.26
  -3  -7  -5   26.47    3.18
  -3  -7  -6   26.18    2.85
  -3  -7  -6   25.99    2.89
  -3  -7  -6   25.00    2.86
  -3  -7  -6   23.97    2.93
  -3  -7  -6   23.63    3.04
  -3  -7  -6   26.23    3.05
  -3  -7  -7   13.26    2.09
  -3  -7  -7   16.13    2.19
  -3  -7  -7   15.88    2.28
   3  -7   8   26.97    2.58
  -3  -7  -8   29.96    2.86
  -3  -7  -8   31.00    2.89
  -3  -7  -8   30.37    2.74
  -3  -7  -9    9.85    1.72
  -3  -7 -10   58.59    3.73
  -3  -7 -11   -0.41    0.69
  -3  -7 -12    3.65    0.89
   3  -6 -15   49.40    2.78
   3  -6 -14    3.18    1.11
   3  -6 -13   53.79    3.77
   3  -6 -13   49.44    3.39
   3  -6 -12   69.01    4.69
   3  -6 -12   76.22    4.56
   3  -6 -12   69.14    4.47
   3  -6 -11   13.32    2.11
   3  -6 -11   14.25    2.40
   3  -6 -11   14.23    2.35
   3  -6 -11   14.54    2.36
   3  -6 -10    3.77    1.11
   3  -6 -10    4.73    1.68
   3  -6 -10    6.48    1.92
   3  -6 -10    3.88    1.60
   3  -6 -10    1.59    1.11
   3  -6  -9  275.44   10.73
   3  -6  -9  271.47   11.20
   3  -6  -9  276.42   10.58
   3  -6  -9  253.52   11.89
   3  -6  -9  290.06   11.44
   3  -6  -9  272.58   11.42
   3  -6  -9  270.22   11.59
   3  -6  -8    8.34    2.06
   3  -6  -8    5.71    1.69
   3  -6  -8    7.90    2.14
  -3  -6   8   10.08    2.04
   3  -6  -8   10.39    2.43
   3  -6  -8    9.24    2.42
   3  -6  -8    8.54    2.30
   3  -6  -7  229.96   10.21
   3  -6  -7  239.12   10.51
   3  -6  -7  235.06   10.21
  -3  -6   7  196.75    9.15
   3  -6  -7  218.20   11.05
   3  -6  -7  223.71   10.28
   3  -6  -7  235.96   10.91
   3  -6  -7  204.52    9.53
   3  -6  -6  105.13    6.72
   3  -6  -6   97.42    6.55
   3  -6  -6  105.43    6.79
   3  -6  -6   98.88    7.14
   3  -6  -6  103.27    7.10
   3  -6  -6   98.29    6.30
   3  -6  -6   84.66    6.41
   3  -6  -5   12.40    2.62
   3  -6  -5    8.56    2.30
   3  -6  -5   11.65    2.72
   3  -6  -5   11.52    2.52
   3  -6  -5   10.70    2.51
  -3  -6   5    9.14    5.13
   3  -6  -5   11.48    2.55
   3  -6  -5   14.87    2.59
  -3  -6   5   10.45    2.07
   3  -6  -4  778.49   24.70
   3  -6  -4  820.66   23.70
  -3  -6   4  701.89   39.33
   3  -6  -4  755.10   24.07
  -3  -6   4  723.22   22.59
   3  -6  -4  780.07   23.47
   3  -6  -3 1833.71   47.74
   3  -6  -3 1962.10   46.64
   3  -6  -3 1667.65   66.19
  -3  -6   3 1655.62   67.18
   3  -6  -3 1869.00   47.46
  -3  -6   3 1770.12   45.93
   3  -6  -2    0.44    1.04
   3  -6  -2   -0.01    1.77
   3  -6  -2    0.36    1.32
   3  -6  -2    4.55    4.24
   3  -6  -2   -0.01    1.59
  -3  -6   2    0.64    1.41
   3  -6  -1  144.04    7.11
   3  -6  -1  135.39    8.43
   3  -6  -1  150.69    8.05
   3  -6  -1  124.18   15.89
  -3  -6   1  137.79    7.34
  -3  -6   1  135.00    7.95
   3  -6  -1  146.56    8.59
   3  -6   0   84.99    6.54
  -3  -6   0  108.43    7.08
   3  -6   0   96.05    6.22
   3  -6   0   86.98   12.99
  -3  -6   0   88.49    5.88
  -3  -6   0   98.01    6.73
  -3  -6  -1    3.37    1.98
   3  -6   1    2.47    1.50
   3  -6   1    1.70    1.02
  -3  -6  -1    1.72    1.15
   3  -6   1    7.52    4.77
  -3  -6  -1    3.68    1.74
  -3  -6  -1    1.61    1.38
   3  -6   2   68.43    5.87
  -3  -6  -2   79.33    6.19
   3  -6   2   78.76    5.29
  -3  -6  -2   75.27    5.51
   3  -6   2   82.30   13.38
  -3  -6  -2   76.83    6.06
  -3  -6  -2   69.80    5.37
  -3  -6  -3   94.17    6.08
   3  -6   3   87.33    6.57
  -3  -6  -3   90.60    6.68
  -3  -6  -3   97.21    6.33
   3  -6   3   96.57    5.67
   3  -6   3   69.58   12.04
  -3  -6  -3   90.27    6.59
  -3  -6  -3   87.13    6.10
  -3  -6  -4   53.73    4.59
  -3  -6  -4   54.13    4.68
  -3  -6  -4   47.80    4.80
   3  -6   4   50.04    5.01
   3  -6   4   55.63   10.39
  -3  -6  -4   58.36    5.33
  -3  -6  -4   45.21    4.44
  -3  -6  -5  138.96    7.75
   3  -6   5  134.04    6.97
   3  -6   5  146.11    8.68
  -3  -6  -5  138.13    8.17
  -3  -6  -5  152.64    8.04
   3  -6   5  140.40   16.99
  -3  -6  -5  144.54    8.49
  -3  -6  -5  130.15    7.74
  -3  -6  -6   10.34    2.20
  -3  -6  -6    8.22    2.26
  -3  -6  -6   10.52    2.48
  -3  -6  -6   10.60    2.44
  -3  -6  -6    8.97    2.10
   3  -6   6    5.74    2.01
  -3  -6  -7   66.19    5.26
  -3  -6  -7   68.86    5.14
  -3  -6  -7   73.82    5.60
  -3  -6  -7   74.60    6.00
  -3  -6  -7   66.57    5.46
  -3  -6  -7   65.79    5.29
   3  -6   7   61.77    5.57
  -3  -6  -8   23.82    3.04
  -3  -6  -8   23.37    3.14
   3  -6   8   26.94    3.72
  -3  -6  -8   20.52    2.84
  -3  -6  -8   24.08    3.25
  -3  -6  -8   19.78    2.97
  -3  -6  -8   22.38    3.32
  -3  -6  -9   29.47    3.35
  -3  -6  -9   28.34    3.03
  -3  -6  -9   28.29    3.18
   3  -6   9   21.02    3.36
  -3  -6  -9   27.93    3.38
   3  -6   9   27.50    2.88
  -3  -6  -9   25.99    3.52
  -3  -6  -9   30.73    3.64
  -3  -6 -10    6.30    1.53
  -3  -6 -10    7.08    1.80
  -3  -6 -10    7.79    2.00
  -3  -6 -10    6.97    1.91
  -3  -6 -10    3.82    1.55
   3  -6  11   18.75    2.31
  -3  -6 -11   24.30    2.83
  -3  -6 -11   22.78    2.91
  -3  -6 -11   24.21    2.96
  -3  -6 -12    4.34    1.41
  -3  -6 -12    0.12    1.18
  -3  -6 -13   86.53    4.88
  -3  -6 -13   92.95    4.84
  -3  -6 -14   18.25    1.81
  -3  -6 -15  127.16    4.75
   3  -5 -17    1.42    0.75
   3  -5 -16   54.29    3.59
   3  -5 -15   22.87    2.60
   3  -5 -14   49.53    3.72
   3  -5 -14   52.99    4.29
   3  -5 -13   20.00    2.57
   3  -5 -13   15.57    2.42
  -3  -5  13   18.79    2.65
   3  -5 -13   19.07    2.47
   3  -5 -13   18.37    2.81
   3  -5 -12   66.76    4.92
   3  -5 -12   61.26    4.66
   3  -5 -12   61.57    5.18
   3  -5 -12   58.04    5.30
   3  -5 -12   65.52    5.13
   3  -5 -11   28.25    2.92
   3  -5 -11   30.88    3.59
   3  -5 -11   31.93    4.03
  -3  -5  11   32.87    3.42
   3  -5 -11   32.66    3.56
   3  -5 -11   34.15    4.09
   3  -5 -11   33.26    3.84
   3  -5 -10   45.65    3.97
   3  -5 -10   55.99    4.78
   3  -5 -10   48.80    3.90
  -3  -5  10   44.02    3.78
  -3  -5  10   42.67    3.99
   3  -5 -10   42.13    4.68
   3  -5 -10   46.94    3.89
   3  -5 -10   47.53    4.81
   3  -5 -10   47.43    4.49
   3  -5 -10   47.68    4.55
   3  -5  -9  490.17   15.67
   3  -5  -9  457.28   15.21
   3  -5  -9  490.26   16.45
  -3  -5   9  391.08   14.35
   3  -5  -9  470.63   17.42
   3  -5  -9  449.88   16.49
   3  -5  -9  459.29   16.66
   3  -5  -9  425.02   14.63
   3  -5  -9  461.58   16.10
   3  -5  -8   97.38    5.86
   3  -5  -8   92.25    6.63
   3  -5  -8  108.50    6.55
   3  -5  -8   96.25    6.16
   3  -5  -8  102.42    6.71
   3  -5  -8  100.46    7.18
  -3  -5   8   94.55   13.24
   3  -5  -8   93.21    5.79
   3  -5  -8   93.15    6.70
   3  -5  -7   19.06    3.08
   3  -5  -7   22.91    2.92
   3  -5  -7   23.77    3.27
   3  -5  -7   26.31    3.26
   3  -5  -7   28.45    3.59
  -3  -5   7   30.32    7.57
  -3  -5   7   22.11    6.45
   3  -5  -7   28.85    3.68
   3  -5  -7   24.50    3.02
   3  -5  -7   25.16    3.75
   3  -5  -6   22.00    3.18
   3  -5  -6   22.28    2.86
   3  -5  -6   26.89    3.49
   3  -5  -6   28.34    3.51
  -3  -5   6   15.41    4.22
   3  -5  -6   24.85    3.44
   3  -5  -6   23.20    2.99
  -3  -5   6   26.62    2.94
   3  -5  -6   22.92    3.45
   3  -5  -5    3.53    1.46
   3  -5  -5    2.54    1.59
  -3  -5   5    3.49    3.23
  -3  -5   5    1.38    1.07
   3  -5  -5    5.15    1.81
   3  -5  -5    3.12    1.90
   3  -5  -4   -1.10    1.02
   3  -5  -4   -0.41    1.26
  -3  -5   4   -0.43    2.44
   3  -5  -4   -1.00    2.66
  -3  -5   4    0.23    1.23
   3  -5  -4   -0.51    1.46
   3  -5  -4    1.82    1.46
   3  -5  -3   -1.75    1.26
   3  -5  -3   -1.04    1.38
   3  -5  -3   -0.10    1.26
  -3  -5   3    2.87    2.41
   3  -5  -3    2.69    2.45
  -3  -5   3   -0.26    1.33
  -3  -5   3    2.13    1.24
   3  -5  -3   -0.20    1.44
   3  -5  -2  121.59    7.56
   3  -5  -2  131.94    7.09
  -3  -5   2  114.74    6.19
  -3  -5   2  105.81   13.38
   3  -5  -2  122.44   13.92
  -3  -5   2  125.39    7.10
  -3  -5   2  118.68    6.32
   3  -5  -1   58.83    5.00
   3  -5  -1   53.14    4.41
  -3  -5   1   49.89    3.80
   3  -5  -1   36.01    7.94
  -3  -5   1   58.77    9.80
   3  -5  -1   58.34    9.80
  -3  -5   1   53.42    4.60
  -3  -5   1   54.46    4.19
   3  -5   0   12.17    2.27
   3  -5   0   12.19    2.24
  -3  -5   0   14.80    2.06
   3  -5   0    8.10    3.27
  -3  -5   0   15.27    5.50
  -3  -5   0   14.81    2.73
  -3  -5   0   12.62    2.21
   3  -5   1  157.10    8.44
   3  -5   1  153.43    7.48
  -3  -5  -1  147.66    6.95
   3  -5   1  141.10   15.74
  -3  -5  -1  149.84    7.54
  -3  -5  -1  153.00    8.23
   3  -5   2  241.04   10.81
  -3  -5  -2  230.82   10.00
   3  -5   2  219.65    9.22
  -3  -5  -2  230.84    9.01
   3  -5   2  204.67   19.27
  -3  -5  -2  218.67    9.72
  -3  -5  -2  239.07   10.62
  -3  -5  -3   89.43    6.25
   3  -5   3   73.20    4.80
  -3  -5  -3   85.38    5.83
  -3  -5  -3   79.81    4.88
   3  -5   3   76.10   11.85
  -3  -5  -3   93.39    6.29
  -3  -5  -3   78.17    5.53
  -3  -5  -4  158.56    7.61
  -3  -5  -4  175.61    8.97
  -3  -5  -4  178.98    8.62
   3  -5   4  165.29    7.33
  -3  -5  -4  166.46    7.47
   3  -5   4  150.57   16.98
   3  -5   4  163.10    7.93
  -3  -5  -4  178.54    9.14
  -3  -5  -4  159.28    8.37
  -3  -5  -5    0.17    1.46
  -3  -5  -5    1.07    1.49
  -3  -5  -5    0.05    1.45
  -3  -5  -5    0.25    1.32
   3  -5   5    0.87    2.42
   3  -5   5   -1.08    1.15
  -3  -5  -5    1.76    1.66
  -3  -5  -5    0.42    1.70
   3  -5   6    6.10    1.60
  -3  -5  -6    7.27    2.04
  -3  -5  -6    8.41    2.30
   3  -5   6    8.67    1.73
  -3  -5  -6    7.97    2.24
  -3  -5  -6    5.56    2.13
  -3  -5  -6    7.29    1.83
  -3  -5  -6    6.67    1.99
  -3  -5  -7    6.87    2.04
  -3  -5  -7    7.45    2.04
   3  -5   7    7.26    2.18
  -3  -5  -7    4.52    2.03
  -3  -5  -7    8.96    2.31
  -3  -5  -7    3.70    1.70
  -3  -5  -7    4.74    1.60
   3  -5   8   11.63    6.33
  -3  -5  -8   18.31    3.01
  -3  -5  -8   16.62    2.51
  -3  -5  -8   18.62    3.02
   3  -5   8   16.20    3.05
  -3  -5  -8   20.12    3.23
  -3  -5  -8   18.89    3.13
  -3  -5  -8   16.71    2.74
  -3  -5  -8   15.45    2.56
   3  -5   9   89.22   13.79
  -3  -5  -9  102.70    6.86
  -3  -5  -9  103.82    6.02
  -3  -5  -9  109.17    7.00
  -3  -5  -9  104.43    7.03
   3  -5   9   85.27    6.62
   3  -5   9   92.18    6.45
  -3  -5  -9   96.68    6.30
  -3  -5  -9   99.57    6.97
  -3  -5  -9  100.58    6.37
   3  -5  10   94.04   12.97
  -3  -5 -10  118.24    6.69
  -3  -5 -10  120.88    7.36
  -3  -5 -10  129.44    6.47
  -3  -5 -10  134.10    7.78
   3  -5  10   97.55    6.86
  -3  -5 -10  114.85    7.36
  -3  -5 -10  115.07    6.98
   3  -5  10  108.63    7.68
  -3  -5 -10  125.67    7.59
  -3  -5 -11   60.98    5.10
  -3  -5 -11   58.34    5.06
  -3  -5 -11   51.09    4.80
  -3  -5 -11   56.70    5.09
  -3  -5 -11   49.99    4.47
   3  -5  11   39.71    4.39
   3  -5  11   53.61    5.35
   3  -5  12  126.77    6.70
  -3  -5 -12  136.84    7.57
  -3  -5 -12  129.37    7.62
   3  -5  12  119.19    7.49
  -3  -5 -12  123.50    7.17
  -3  -5 -12  137.63    7.38
  -3  -5 -13   50.37    4.30
  -3  -5 -13   45.01    4.29
  -3  -5 -13   44.63    3.92
  -3  -5 -13   45.79    4.00
   3  -5  14   20.47    2.58
  -3  -5 -14   22.56    2.80
  -3  -5 -14   17.91    2.60
  -3  -5 -14   25.12    2.80
  -3  -5 -15  193.63    8.18
  -3  -5 -15  188.70    7.40
  -3  -5 -16   95.26    4.67
  -3  -5 -17    1.75    0.81
   3  -4 -18    9.06    1.48
   3  -4 -17   74.21    4.51
  -3  -4  17   56.68    4.15
   3  -4 -16   27.20    3.07
   3  -4 -16   22.10    2.22
   3  -4 -16   24.92    2.68
  -3  -4  15    0.04    1.07
   3  -4 -15    0.86    0.97
   3  -4 -15   -0.77    1.09
   3  -4 -15    0.65    1.62
   3  -4 -15   -0.89    1.02
  -3  -4  15    1.83    1.02
  -3  -4  14    2.51    1.15
   3  -4 -14    3.53    1.36
   3  -4 -14    1.23    1.04
   3  -4 -14    3.10    1.73
   3  -4 -14    2.95    1.16
   3  -4 -14    3.50    1.32
  -3  -4  14    4.75    1.69
   3  -4 -14    5.97    1.91
   3  -4 -13  216.65    9.69
   3  -4 -13  224.32    9.89
   3  -4 -13  226.57    9.60
   3  -4 -13  243.95   11.06
   3  -4 -13  228.85    9.67
   3  -4 -13  240.72   11.27
   3  -4 -13  220.22    9.87
  -3  -4  13  211.65    9.75
   3  -4 -12  303.47   12.06
   3  -4 -12  329.26   12.55
  -3  -4  12  311.61   12.33
   3  -4 -12  326.75   13.76
   3  -4 -12  311.84   12.50
   3  -4 -12  329.31   13.47
   3  -4 -12  313.07   12.08
   3  -4 -12  307.37   12.09
   3  -4 -11  498.11   16.54
   3  -4 -11  495.57   16.54
   3  -4 -11  488.29   17.53
   3  -4 -11  506.70   15.36
   3  -4 -11  473.69   16.05
   3  -4 -11  517.78   16.89
   3  -4 -11  484.57   18.03
  -3  -4  11  489.57   16.66
  -3  -4  11  459.03   15.34
  -3  -4  11  459.58   30.19
   3  -4 -11  499.44   16.92
   3  -4 -10  287.16   11.54
   3  -4 -10  291.36   11.75
   3  -4 -10  290.80   12.50
   3  -4 -10  298.52   11.06
   3  -4 -10  285.10   11.20
   3  -4 -10  310.13   12.03
   3  -4 -10  297.92   10.86
  -3  -4  10  273.90   10.88
   3  -4 -10  289.19   12.92
  -3  -4  10  264.03   22.23
   3  -4 -10  305.37   12.24
   3  -4  -9  187.21    8.70
   3  -4  -9  182.99    9.33
   3  -4  -9  194.43    8.64
   3  -4  -9  177.44    8.16
   3  -4  -9  199.48    9.14
   3  -4  -9  191.82    8.36
   3  -4  -9  197.08   10.04
  -3  -4   9  173.16    7.93
  -3  -4   9  176.06   17.55
  -3  -4   9  167.17   18.32
   3  -4  -9  196.06    9.31
   3  -4  -8   26.11    3.31
   3  -4  -8   24.40    2.96
   3  -4  -8   33.52    3.41
   3  -4  -8   24.38    2.70
   3  -4  -8   25.27    2.87
   3  -4  -8   28.57    3.30
   3  -4  -8   26.19    3.47
  -3  -4   8   19.42    5.23
  -3  -4   8   25.00    6.51
  -3  -4   8   32.55    7.86
   3  -4  -8   24.26    2.74
   3  -4  -8   20.67    2.91
   3  -4  -7   -1.15    1.38
   3  -4  -7    1.34    1.08
   3  -4  -7    0.29    1.06
   3  -4  -7   -1.27    1.46
   3  -4  -7    0.69    1.19
  -3  -4   7    2.55    3.13
  -3  -4   7    2.32    2.38
   3  -4  -7    0.41    0.97
   3  -4  -7   -0.67    1.22
   3  -4  -7    1.24    1.72
   3  -4  -6  205.00    8.77
   3  -4  -6  212.76    9.17
  -3  -4   6  186.73   16.54
  -3  -4   6  189.43   15.79
   3  -4  -6  208.98    9.32
   3  -4  -6  219.54    8.72
   3  -4  -6  213.13    9.86
   3  -4  -5  405.78   13.78
   3  -4  -5  452.10   14.53
  -3  -4   5  408.93   24.86
  -3  -4   5  414.67   24.16
   3  -4  -5  406.48   23.02
   3  -4  -5  435.53   14.61
   3  -4  -5  448.69   15.21
   3  -4  -4   35.56    3.25
   3  -4  -4   38.84    3.47
  -3  -4   4   36.29    7.27
   3  -4  -4   32.87    6.58
  -3  -4   4   33.61    6.59
   3  -4  -4   35.48    3.48
   3  -4  -4   35.05    3.68
   3  -4  -3  206.47    8.63
  -3  -4   3  222.56   17.29
   3  -4  -3  217.33   16.24
  -3  -4   3  197.28   16.12
  -3  -4   3  211.29    7.89
   3  -4  -3  214.13    9.34
   3  -4  -2    9.15    1.85
   3  -4  -2    5.49    2.94
  -3  -4   2    3.76    2.75
   3  -4  -2    6.66    2.78
  -3  -4   2    7.76    1.49
  -3  -4   2    9.47    1.80
   3  -4  -2    7.85    1.33
   3  -4  -2    7.06    1.97
   3  -4  -1  203.62    8.27
   3  -4  -1  230.65    9.36
   3  -4  -1  184.91   13.67
   3  -4  -1  217.91   16.28
  -3  -4   1  189.71   15.64
  -3  -4   1  213.14    7.99
  -3  -4   1  213.73    8.64
   3  -4  -1  198.18    7.34
   3  -4   0   43.59    3.38
  -3  -4   0   43.46    2.91
   3  -4   0   43.81    3.90
  -3  -4   0   37.76    3.24
   3  -4   0   32.32    6.07
  -3  -4   0   37.95    7.10
   3  -4   0   39.08    6.86
  -3  -4   0   44.15    3.34
  -3  -4   0   41.35    3.58
   3  -4   0   43.85    3.17
  -3  -4  -1   -0.48    0.66
  -3  -4  -1   -1.20    2.39
   3  -4   1   -2.23    2.30
  -3  -4  -1   -0.14    0.93
   3  -4   1    3.45    3.50
   3  -4   1   -2.99    2.80
  -3  -4  -1   -0.33    2.76
   3  -4   1    0.39    0.88
  -3  -4  -1    0.32    1.15
  -3  -4  -1   -0.09    0.87
  -3  -4  -2    3.27    1.08
   3  -4   2    2.38    2.48
  -3  -4  -2    3.00    1.00
   3  -4   2    1.78    2.54
   3  -4   2    5.67    2.99
  -3  -4  -2    3.18    1.58
  -3  -4  -2    3.42    1.36
   3  -4   2    1.69    1.05
  -3  -4  -3    2.18    0.94
   3  -4   3    1.54    2.25
  -3  -4  -3    3.07    1.12
   3  -4   3    3.52    3.12
  -3  -4  -3    2.19    1.33
   3  -4   3    1.07    1.29
   3  -4   3    1.20    0.85
  -3  -4  -3    2.52    1.51
  -3  -4  -4   34.78    3.48
  -3  -4  -4   32.95    2.97
  -3  -4  -4   40.37    3.60
  -3  -4  -4   36.88    3.18
  -3  -4  -4   34.82    3.55
   3  -4   4   35.53    3.13
  -3  -4  -4   39.46    3.53
   3  -4   4   35.21    3.40
   3  -4   4   35.14    6.49
   3  -4   5   69.91    9.47
  -3  -4  -5   87.13    5.60
  -3  -4  -5   85.71    5.07
  -3  -4  -5   87.58    5.53
  -3  -4  -5   82.19    4.94
  -3  -4  -5   84.75    5.38
   3  -4   5   84.04    5.56
  -3  -4  -5   77.00    5.46
   3  -4   5   84.12    5.15
  -3  -4  -5   79.02    5.26
   3  -4   6    2.05    3.66
  -3  -4  -6    8.13    1.73
  -3  -4  -6    7.59    2.05
  -3  -4  -6    9.94    2.07
  -3  -4  -6    5.81    1.59
  -3  -4  -6    8.95    1.87
   3  -4   6   10.11    2.26
  -3  -4  -6    9.04    2.25
  -3  -4  -6    7.83    2.24
   3  -4   6    8.18    2.01
   3  -4   7  109.72   13.47
  -3  -4  -7  122.79    6.89
  -3  -4  -7  138.83    7.37
  -3  -4  -7  125.92    6.54
  -3  -4  -7  119.80    6.89
   3  -4   7  112.12    6.85
  -3  -4  -7  121.05    7.14
   3  -4   7  125.10    7.55
  -3  -4  -7  116.65    6.96
[truncated: 1,126,214 more chars]
