# Supplementary material for: Through‐Space Polar‐π Interactions in 2,6‐Diarylthiophenols
Source: Chemphyschem. 2020 May 8;21(11):1092–100. doi: 10.1002/cphc.202000132 (PMC7318691; doi:10.1002/cphc.202000132)
Supplement: Supplementary file 2 — Supplementary [file CPHC-21-1092-s002.cif]

data_p2005a

# start Validation Reply Form
_vrf_PLAT213_p2005a
;
PROBLEM: Atom F16B            has ADP max/min Ratio .....        8.2 oblate
RESPONSE: disordered CF3 group
;
# end Validation Reply Form
  
_audit_creation_method            'SHELXL-2018/3'
_shelx_SHELXL_version_number      '2018/3'
_chemical_name_systematic         ?
_chemical_name_common             ?
_chemical_melting_point           ?
_chemical_formula_moiety          'C20 H12 F6 S'
_chemical_formula_sum
 'C20 H12 F6 S' 
_chemical_formula_weight          398.36

loop_
 _atom_type_symbol
 _atom_type_description
 _atom_type_scat_dispersion_real
 _atom_type_scat_dispersion_imag
 _atom_type_scat_source
 'C'  'C'   0.0033   0.0016
 'International Tables Vol C Tables 4.2.6.8 and 6.1.1.4'
 'H'  'H'   0.0000   0.0000
 'International Tables Vol C Tables 4.2.6.8 and 6.1.1.4'
 'F'  'F'   0.0171   0.0103
 'International Tables Vol C Tables 4.2.6.8 and 6.1.1.4'
 'S'  'S'   0.1246   0.1234
 'International Tables Vol C Tables 4.2.6.8 and 6.1.1.4'
 
_space_group_crystal_system       orthorhombic
_space_group_IT_number            61
_space_group_name_H-M_alt         'P b c a'
_space_group_name_Hall            '-P 2ac 2ab'
 
_shelx_space_group_comment
;
The symmetry employed for this shelxl refinement is uniquely defined
by the following loop, which should always be used as a source of
symmetry information in preference to the above space-group names.
They are only intended as comments.
;
 
loop_
 _space_group_symop_operation_xyz
 'x, y, z'
 '-x+1/2, -y, z+1/2'
 '-x, y+1/2, -z+1/2'
 'x+1/2, -y+1/2, -z'
 '-x, -y, -z'
 'x-1/2, y, -z-1/2'
 'x, -y-1/2, z-1/2'
 '-x-1/2, y-1/2, z'
 
_cell_length_a                    12.6751(10)
_cell_length_b                    8.3377(7)
_cell_length_c                    32.963(3)
_cell_angle_alpha                 90
_cell_angle_beta                  90
_cell_angle_gamma                 90
_cell_volume                      3483.5(5)
_cell_formula_units_Z             8
_cell_measurement_temperature     150(2)
_cell_measurement_reflns_used     9962
_cell_measurement_theta_min       2.4
_cell_measurement_theta_max       28.4
 
_exptl_crystal_description        plate
_exptl_crystal_colour             colourless
_exptl_crystal_density_meas       ?
_exptl_crystal_density_method     ?
_exptl_crystal_density_diffrn     1.519          
_exptl_crystal_F_000              1616
_exptl_transmission_factor_min    ?
_exptl_transmission_factor_max    ?
_exptl_crystal_size_max           0.589
_exptl_crystal_size_mid           0.438
_exptl_crystal_size_min           0.130
_exptl_absorpt_coefficient_mu     0.248
_shelx_estimated_absorpt_T_min    0.868
_shelx_estimated_absorpt_T_max    0.969
_exptl_absorpt_correction_type    multi-scan
_exptl_absorpt_correction_T_min   0.6459
_exptl_absorpt_correction_T_max   0.7457
_exptl_absorpt_process_details
;
 SADABS 2016/2: Krause, L., Herbst-Irmer, R., Sheldrick G.M. & Stalke D.,
 J. Appl. Cryst. 48 (2015) 3-10
;
_exptl_absorpt_special_details    ?
_diffrn_ambient_temperature       150(2)
_diffrn_radiation_wavelength      0.71073
_diffrn_radiation_type            'MoK\a'
_diffrn_source          	  'sealed tube'
_diffrn_radiation_monochromator   'graphite'
_diffrn_measurement_device        'Bruker D8 Quest Apex3'
_diffrn_radiation_detector	  'Photon II 14'
_diffrn_measurement_method        '\f and \w scans'
_diffrn_detector_area_resol_mean  7.41 
_diffrn_reflns_number             28100
_diffrn_reflns_av_unetI/netI      0.0312
_diffrn_reflns_av_R_equivalents   0.0398
_diffrn_reflns_limit_h_min        -16
_diffrn_reflns_limit_h_max        16
_diffrn_reflns_limit_k_min        -11
_diffrn_reflns_limit_k_max        10
_diffrn_reflns_limit_l_min        -43
_diffrn_reflns_limit_l_max        44
_diffrn_reflns_theta_min          2.472
_diffrn_reflns_theta_max          28.433
_diffrn_reflns_theta_full         25.242
_diffrn_measured_fraction_theta_max   0.977
_diffrn_measured_fraction_theta_full  0.989
_diffrn_reflns_Laue_measured_fraction_max    0.977
_diffrn_reflns_Laue_measured_fraction_full   0.989
_diffrn_reflns_point_group_measured_fraction_max   0.977
_diffrn_reflns_point_group_measured_fraction_full  0.989
_reflns_number_total              4281
_reflns_number_gt                 3776
_reflns_threshold_expression      'I > 2\s(I)'
_reflns_Friedel_coverage          0.000
_reflns_Friedel_fraction_max      .
_reflns_Friedel_fraction_full     .
 
_reflns_special_details
;
 Reflections were merged by SHELXL according to the crystal
 class for the calculation of statistics and refinement.
 
 _reflns_Friedel_fraction is defined as the number of unique
 Friedel pairs measured divided by the number that would be
 possible theoretically, ignoring centric projections and
 systematic absences.
;
 
_computing_data_collection        'Apex3'
_computing_cell_refinement        'Peakref'
_computing_data_reduction         'SAINT,SADABS-2014/5'
_computing_structure_solution     'SHELXT 2014/4 (Sheldrick, 2014)'
_computing_structure_refinement   'SHELXL-2016/6 (Sheldrick, 2016)'
_computing_molecular_graphics     'PLATON, Shelxle'
_computing_publication_material   ?
_refine_special_details           ?
_refine_ls_structure_factor_coef  Fsqd
_refine_ls_matrix_type            full
_refine_ls_weighting_scheme       calc
_refine_ls_weighting_details
'w=1/[\s^2^(Fo^2^)+(0.0405P)^2^+12.9359P] where P=(Fo^2^+2Fc^2^)/3'
_atom_sites_solution_primary      direct
_atom_sites_solution_secondary    difmap
_atom_sites_solution_hydrogens    mixed
_refine_ls_hydrogen_treatment     mixed
_refine_ls_extinction_method      none
_refine_ls_extinction_coef        .
_refine_ls_number_reflns          4281
_refine_ls_number_parameters      304
_refine_ls_number_restraints      228
_refine_ls_R_factor_all           0.0853
_refine_ls_R_factor_gt            0.0779
_refine_ls_wR_factor_ref          0.2033
_refine_ls_wR_factor_gt           0.1997
_refine_ls_goodness_of_fit_ref    1.209
_refine_ls_restrained_S_all       1.211
_refine_ls_shift/su_max           0.001
_refine_ls_shift/su_mean          0.000
 
loop_
 _atom_site_label
 _atom_site_type_symbol
 _atom_site_fract_x
 _atom_site_fract_y
 _atom_site_fract_z
 _atom_site_U_iso_or_equiv
 _atom_site_adp_type
 _atom_site_occupancy
 _atom_site_site_symmetry_order  
 _atom_site_calc_flag
 _atom_site_refinement_flags_posn
 _atom_site_refinement_flags_adp
 _atom_site_refinement_flags_occupancy
 _atom_site_disorder_assembly
 _atom_site_disorder_group
S01 S 0.74396(7) 0.41753(12) 0.55258(2) 0.0273(2) Uani 1 1 d . . . . .
H01 H 0.776(4) 0.469(6) 0.5876(14) 0.045(13) Uiso 1 1 d . . . . .
C03 C 0.6858(3) 0.2909(4) 0.64261(10) 0.0229(7) Uani 1 1 d . . . . .
C04 C 0.5985(2) 0.2653(4) 0.49156(9) 0.0210(6) Uani 1 1 d . . . . .
C05 C 0.5771(2) 0.2251(4) 0.53505(9) 0.0202(6) Uani 1 1 d . . . . .
C06 C 0.6423(2) 0.2825(4) 0.56670(9) 0.0202(6) Uani 1 1 d . . . . .
C07 C 0.6946(3) 0.2234(4) 0.47343(10) 0.0236(7) Uani 1 1 d . . . . .
H07 H 0.747292 0.170628 0.488994 0.028 Uiso 1 1 calc R U . . .
C08 C 0.6210(2) 0.2385(4) 0.60730(9) 0.0207(6) Uani 1 1 d . . . . .
C09 C 0.4686(3) 0.0865(5) 0.58408(11) 0.0279(7) Uani 1 1 d . . . . .
H09 H 0.409405 0.020709 0.590109 0.033 Uiso 1 1 calc R U . . .
C10 C 0.4902(3) 0.1291(4) 0.54428(10) 0.0247(7) Uani 1 1 d . . . . .
H10 H 0.445380 0.092634 0.523094 0.030 Uiso 1 1 calc R U . . .
C13 C 0.7951(3) 0.2666(5) 0.64373(11) 0.0300(8) Uani 1 1 d . . . . .
H13 H 0.829655 0.218479 0.621248 0.036 Uiso 1 1 calc R U . . .
C14 C 0.6368(3) 0.3376(5) 0.41018(10) 0.0263(7) Uani 1 1 d . . . . .
C15 C 0.7134(3) 0.2583(4) 0.43290(10) 0.0245(7) Uani 1 1 d . . . . .
H15 H 0.778372 0.228274 0.420693 0.029 Uiso 1 1 calc R U . . .
C17 C 0.5336(3) 0.1400(4) 0.61502(10) 0.0260(7) Uani 1 1 d . . . . .
H17 H 0.518507 0.109337 0.642163 0.031 Uiso 1 1 calc R U . . .
C18 C 0.5217(3) 0.3409(5) 0.46808(10) 0.0275(7) Uani 1 1 d . . . . .
H18 H 0.455531 0.367626 0.479844 0.033 Uiso 1 1 calc R U . . .
C19 C 0.5410(3) 0.3775(5) 0.42768(11) 0.0295(8) Uani 1 1 d . . . . .
H19 H 0.488358 0.429882 0.412002 0.035 Uiso 1 1 calc R U . . .
C21 C 0.6367(3) 0.3603(5) 0.67618(10) 0.0324(8) Uani 1 1 d . . . . .
H21 H 0.562521 0.376452 0.676004 0.039 Uiso 1 1 calc R U . . .
C23 C 0.6954(3) 0.4060(6) 0.70989(11) 0.0399(10) Uani 1 1 d . . . . .
H23 H 0.661360 0.453259 0.732617 0.048 Uiso 1 1 calc R U . . .
C24 C 0.6559(3) 0.3738(5) 0.36632(11) 0.0346(9) Uani 1 1 d . . . . .
C25 C 0.8532(3) 0.3126(5) 0.67748(12) 0.0366(9) Uani 1 1 d . . . . .
H25 H 0.927307 0.296078 0.678079 0.044 Uiso 1 1 calc R U . . .
C26 C 0.8028(3) 0.3825(5) 0.71024(11) 0.0366(9) Uani 1 1 d . . . . .
C27 C 0.8664(4) 0.4298(8) 0.74667(15) 0.0553(13) Uani 1 1 d . . . . .
F02A F 0.7565(3) 0.3813(7) 0.35652(10) 0.0592(14) Uani 0.811(7) 1 d . U P . .
F12A F 0.6173(5) 0.2600(8) 0.34241(11) 0.0814(18) Uani 0.811(7) 1 d . U P . .
F22A F 0.6128(6) 0.5102(8) 0.35515(16) 0.097(2) Uani 0.811(7) 1 d . U P . .
F02B F 0.686(2) 0.246(3) 0.3464(6) 0.087(4) Uani 0.189(7) 1 d . U P . .
F12B F 0.723(2) 0.489(3) 0.3613(5) 0.081(4) Uani 0.189(7) 1 d . U P . .
F22B F 0.572(2) 0.409(5) 0.3469(6) 0.093(4) Uani 0.189(7) 1 d . U P . .
F11A F 0.8201(4) 0.5434(7) 0.76897(14) 0.0887(18) Uani 0.887(6) 1 d . U P . .
F16A F 0.8879(5) 0.3090(6) 0.77057(13) 0.0913(18) Uani 0.887(6) 1 d . U P . .
F20A F 0.9595(4) 0.4964(9) 0.73636(14) 0.097(2) Uani 0.887(6) 1 d . U P . .
F11B F 0.806(4) 0.411(7) 0.7803(10) 0.101(5) Uani 0.113(6) 1 d . U P . .
F16B F 0.960(4) 0.353(7) 0.7461(12) 0.105(5) Uani 0.113(6) 1 d . U P . .
F20B F 0.889(5) 0.560(7) 0.7486(14) 0.107(6) Uani 0.113(6) 1 d . U P . .
 
loop_
 _atom_site_aniso_label
 _atom_site_aniso_U_11
 _atom_site_aniso_U_22
 _atom_site_aniso_U_33
 _atom_site_aniso_U_23
 _atom_site_aniso_U_13
 _atom_site_aniso_U_12
S01 0.0244(4) 0.0324(5) 0.0251(4) 0.0017(4) -0.0023(3) -0.0100(3)
C03 0.0222(15) 0.0249(17) 0.0216(14) 0.0005(12) -0.0009(12) 0.0013(13)
C04 0.0174(14) 0.0218(16) 0.0239(15) -0.0029(12) -0.0026(11) -0.0017(12)
C05 0.0157(14) 0.0204(15) 0.0246(14) -0.0022(12) 0.0011(11) 0.0013(12)
C06 0.0142(13) 0.0210(15) 0.0253(14) -0.0006(12) 0.0014(11) -0.0006(12)
C07 0.0173(15) 0.0289(17) 0.0245(15) 0.0025(13) -0.0021(11) -0.0007(13)
C08 0.0186(14) 0.0201(16) 0.0235(14) -0.0032(12) 0.0017(11) 0.0035(12)
C09 0.0197(15) 0.0283(18) 0.0356(18) -0.0024(15) 0.0062(13) -0.0064(14)
C10 0.0174(15) 0.0269(17) 0.0299(16) -0.0054(13) 0.0008(12) -0.0022(13)
C13 0.0215(16) 0.041(2) 0.0274(16) -0.0031(15) -0.0005(13) 0.0014(15)
C14 0.0257(17) 0.0307(18) 0.0224(15) 0.0008(13) -0.0052(12) -0.0020(14)
C15 0.0188(15) 0.0294(18) 0.0252(15) 0.0017(13) -0.0005(12) -0.0015(13)
C17 0.0232(16) 0.0277(18) 0.0272(15) 0.0009(14) 0.0058(13) 0.0008(14)
C18 0.0195(15) 0.0348(19) 0.0283(16) -0.0060(15) -0.0030(12) 0.0018(14)
C19 0.0259(17) 0.034(2) 0.0281(17) -0.0013(14) -0.0093(13) 0.0064(15)
C21 0.0260(18) 0.047(2) 0.0245(16) -0.0030(16) 0.0015(13) 0.0051(17)
C23 0.041(2) 0.057(3) 0.0214(16) -0.0062(17) 0.0005(15) 0.001(2)
C24 0.033(2) 0.045(2) 0.0258(17) 0.0044(16) -0.0054(14) -0.0025(17)
C25 0.0251(18) 0.051(3) 0.0335(19) 0.0021(17) -0.0066(14) 0.0005(17)
C26 0.038(2) 0.046(2) 0.0251(17) -0.0012(16) -0.0085(15) -0.0016(18)
C27 0.056(3) 0.072(4) 0.037(2) -0.009(2) -0.020(2) -0.004(3)
F02A 0.0318(17) 0.117(4) 0.0286(15) 0.027(2) 0.0004(13) -0.009(2)
F12A 0.091(4) 0.126(4) 0.0274(17) -0.011(2) -0.004(2) -0.062(4)
F22A 0.125(5) 0.112(4) 0.055(3) 0.050(3) 0.033(3) 0.069(4)
F02B 0.100(6) 0.117(9) 0.043(9) -0.013(9) 0.003(7) -0.024(6)
F12B 0.106(8) 0.108(8) 0.029(7) 0.017(7) -0.001(7) -0.008(7)
F22B 0.083(10) 0.173(8) 0.023(7) 0.056(9) -0.006(7) 0.029(7)
F11A 0.102(3) 0.109(4) 0.055(2) -0.044(3) -0.039(2) 0.027(3)
F16A 0.132(4) 0.080(3) 0.062(3) 0.010(2) -0.066(3) 0.002(3)
F20A 0.070(3) 0.153(5) 0.070(3) -0.020(3) -0.024(2) -0.047(3)
F11B 0.136(13) 0.123(9) 0.043(11) -0.025(10) -0.056(9) 0.008(8)
F16B 0.101(12) 0.148(10) 0.065(12) -0.019(11) -0.072(7) -0.025(10)
F20B 0.101(11) 0.157(13) 0.064(12) -0.038(11) -0.044(8) -0.013(9)
 
_geom_special_details
;
 All esds (except the esd in the dihedral angle between two l.s. planes)
 are estimated using the full covariance matrix.  The cell esds are taken
 into account individually in the estimation of esds in distances, angles
 and torsion angles; correlations between esds in cell parameters are only
 used when they are defined by crystal symmetry.  An approximate (isotropic)
 treatment of cell esds is used for estimating esds involving l.s. planes.
;
 
loop_
 _geom_bond_atom_site_label_1
 _geom_bond_atom_site_label_2
 _geom_bond_distance
 _geom_bond_site_symmetry_2
 _geom_bond_publ_flag
S01 C06 1.773(3) . ?
S01 H01 1.30(5) . ?
C03 C21 1.395(5) . ?
C03 C13 1.400(5) . ?
C03 C08 1.490(4) . ?
C04 C18 1.394(5) . ?
C04 C07 1.401(4) . ?
C04 C05 1.497(4) . ?
C05 C10 1.395(4) . ?
C05 C06 1.415(4) . ?
C06 C08 1.414(4) . ?
C07 C15 1.388(4) . ?
C07 H07 0.9500 . ?
C08 C17 1.403(5) . ?
C09 C17 1.385(5) . ?
C09 C10 1.387(5) . ?
C09 H09 0.9500 . ?
C10 H10 0.9500 . ?
C13 C25 1.388(5) . ?
C13 H13 0.9500 . ?
C14 C19 1.386(5) . ?
C14 C15 1.393(5) . ?
C14 C24 1.497(5) . ?
C15 H15 0.9500 . ?
C17 H17 0.9500 . ?
C18 C19 1.388(5) . ?
C18 H18 0.9500 . ?
C19 H19 0.9500 . ?
C21 C23 1.390(5) . ?
C21 H21 0.9500 . ?
C23 C26 1.376(6) . ?
C23 H23 0.9500 . ?
C24 F22B 1.28(2) . ?
C24 F12B 1.30(2) . ?
C24 F02B 1.30(3) . ?
C24 F02A 1.317(5) . ?
C24 F22A 1.314(6) . ?
C24 F12A 1.327(6) . ?
C25 C26 1.383(6) . ?
C25 H25 0.9500 . ?
C26 C27 1.499(6) . ?
C27 F20B 1.12(6) . ?
C27 F16A 1.308(7) . ?
C27 F11A 1.334(7) . ?
C27 F20A 1.348(8) . ?
C27 F16B 1.35(5) . ?
C27 F11B 1.35(5) . ?
F02A F12B 1.01(3) . ?
F02A F02B 1.48(3) . ?
F12A F02B 0.88(3) . ?
F12A F22B 1.38(3) . ?
F22A F22B 1.03(3) . ?
F22A F12B 1.43(3) . ?
F11A F20B 1.11(6) . ?
F11A F11B 1.18(5) . ?
F16A F16B 1.27(6) . ?
F16A F11B 1.37(5) . ?
F20A F20B 1.11(6) . ?
F20A F16B 1.24(6) . ?
 
loop_
 _geom_angle_atom_site_label_1
 _geom_angle_atom_site_label_2
 _geom_angle_atom_site_label_3
 _geom_angle
 _geom_angle_site_symmetry_1
 _geom_angle_site_symmetry_3
 _geom_angle_publ_flag
C06 S01 H01 102(2) . . ?
C21 C03 C13 118.7(3) . . ?
C21 C03 C08 119.7(3) . . ?
C13 C03 C08 121.5(3) . . ?
C18 C04 C07 118.9(3) . . ?
C18 C04 C05 120.4(3) . . ?
C07 C04 C05 120.7(3) . . ?
C10 C05 C06 119.7(3) . . ?
C10 C05 C04 118.7(3) . . ?
C06 C05 C04 121.6(3) . . ?
C05 C06 C08 119.9(3) . . ?
C05 C06 S01 116.5(2) . . ?
C08 C06 S01 123.5(2) . . ?
C15 C07 C04 120.5(3) . . ?
C15 C07 H07 119.8 . . ?
C04 C07 H07 119.8 . . ?
C17 C08 C06 118.3(3) . . ?
C17 C08 C03 117.7(3) . . ?
C06 C08 C03 124.0(3) . . ?
C17 C09 C10 119.8(3) . . ?
C17 C09 H09 120.1 . . ?
C10 C09 H09 120.1 . . ?
C09 C10 C05 120.6(3) . . ?
C09 C10 H10 119.7 . . ?
C05 C10 H10 119.7 . . ?
C25 C13 C03 120.4(3) . . ?
C25 C13 H13 119.8 . . ?
C03 C13 H13 119.8 . . ?
C19 C14 C15 120.1(3) . . ?
C19 C14 C24 119.7(3) . . ?
C15 C14 C24 120.2(3) . . ?
C07 C15 C14 119.8(3) . . ?
C07 C15 H15 120.1 . . ?
C14 C15 H15 120.1 . . ?
C09 C17 C08 121.7(3) . . ?
C09 C17 H17 119.2 . . ?
C08 C17 H17 119.2 . . ?
C19 C18 C04 120.6(3) . . ?
C19 C18 H18 119.7 . . ?
C04 C18 H18 119.7 . . ?
C18 C19 C14 120.1(3) . . ?
C18 C19 H19 120.0 . . ?
C14 C19 H19 120.0 . . ?
C23 C21 C03 120.6(4) . . ?
C23 C21 H21 119.7 . . ?
C03 C21 H21 119.7 . . ?
C26 C23 C21 119.8(4) . . ?
C26 C23 H23 120.1 . . ?
C21 C23 H23 120.1 . . ?
F22B C24 F12B 108.3(18) . . ?
F22B C24 F02B 100.2(19) . . ?
F12B C24 F02B 110.4(16) . . ?
F22B C24 F02A 132.3(10) . . ?
F12B C24 F02A 45.2(13) . . ?
F02B C24 F02A 68.6(12) . . ?
F22B C24 F22A 46.6(16) . . ?
F12B C24 F22A 66.2(13) . . ?
F02B C24 F22A 133.1(11) . . ?
F02A C24 F22A 107.0(5) . . ?
F22B C24 F12A 63.9(17) . . ?
F12B C24 F12A 134.2(9) . . ?
F02B C24 F12A 39.2(11) . . ?
F02A C24 F12A 104.2(5) . . ?
F22A C24 F12A 107.4(5) . . ?
F22B C24 C14 113.4(10) . . ?
F12B C24 C14 112.3(8) . . ?
F02B C24 C14 111.7(11) . . ?
F02A C24 C14 113.8(3) . . ?
F22A C24 C14 112.2(4) . . ?
F12A C24 C14 111.7(4) . . ?
C13 C25 C26 119.8(4) . . ?
C13 C25 H25 120.1 . . ?
C26 C25 H25 120.1 . . ?
C23 C26 C25 120.7(4) . . ?
C23 C26 C27 120.1(4) . . ?
C25 C26 C27 119.2(4) . . ?
F20B C27 F16A 131(2) . . ?
F20B C27 F11A 53(3) . . ?
F16A C27 F11A 107.9(5) . . ?
F20B C27 F20A 53(3) . . ?
F16A C27 F20A 106.6(5) . . ?
F11A C27 F20A 103.4(6) . . ?
F20B C27 F16B 103(4) . . ?
F16A C27 F16B 57(2) . . ?
F11A C27 F16B 136.9(15) . . ?
F20A C27 F16B 55(2) . . ?
F20B C27 F11B 102(3) . . ?
F16A C27 F11B 62(2) . . ?
F11A C27 F11B 52(2) . . ?
F20A C27 F11B 138.3(16) . . ?
F16B C27 F11B 117(3) . . ?
F20B C27 C26 116(2) . . ?
F16A C27 C26 113.1(5) . . ?
F11A C27 C26 113.1(5) . . ?
F20A C27 C26 112.2(4) . . ?
F16B C27 C26 109.7(14) . . ?
F11B C27 C26 108.9(16) . . ?
F12B F02A C24 66.4(14) . . ?
F12B F02A F02B 117.6(19) . . ?
C24 F02A F02B 55.3(11) . . ?
F02B F12A C24 69.1(17) . . ?
F02B F12A F22B 121(2) . . ?
C24 F12A F22B 56.3(11) . . ?
F22B F22A F12B 116(2) . . ?
F22B F22A C24 64.9(14) . . ?
F12B F22A C24 56.4(11) . . ?
F12A F02B C24 72(2) . . ?
F12A F02B F02A 122(3) . . ?
C24 F02B F02A 56.1(11) . . ?
F02A F12B C24 68.4(16) . . ?
F02A F12B F22A 120(2) . . ?
C24 F12B F22A 57.4(11) . . ?
F22A F22B C24 68.5(15) . . ?
F22A F22B F12A 124(2) . . ?
C24 F22B F12A 59.7(13) . . ?
F20B F11A F11B 115(4) . . ?
F20B F11A C27 54(3) . . ?
F11B F11A C27 65(2) . . ?
F16B F16A C27 63(2) . . ?
F16B F16A F11B 121(3) . . ?
C27 F16A F11B 60.5(19) . . ?
F20B F20A F16B 112(4) . . ?
F20B F20A C27 53(3) . . ?
F16B F20A C27 63(2) . . ?
F11A F11B C27 63(2) . . ?
F11A F11B F16A 113(4) . . ?
C27 F11B F16A 57(2) . . ?
F16A F16B F20A 116(4) . . ?
F16A F16B C27 60(2) . . ?
F20A F16B C27 62(2) . . ?
F11A F20B C27 73(4) . . ?
F11A F20B F20A 143(6) . . ?
C27 F20B F20A 74(4) . . ?
 
loop_
 _geom_torsion_atom_site_label_1
 _geom_torsion_atom_site_label_2
 _geom_torsion_atom_site_label_3
 _geom_torsion_atom_site_label_4
 _geom_torsion
 _geom_torsion_site_symmetry_1
 _geom_torsion_site_symmetry_2
 _geom_torsion_site_symmetry_3
 _geom_torsion_site_symmetry_4
 _geom_torsion_publ_flag
C18 C04 C05 C10 56.8(5) . . . . ?
C07 C04 C05 C10 -121.2(4) . . . . ?
C18 C04 C05 C06 -122.9(4) . . . . ?
C07 C04 C05 C06 59.0(5) . . . . ?
C10 C05 C06 C08 1.9(5) . . . . ?
C04 C05 C06 C08 -178.4(3) . . . . ?
C10 C05 C06 S01 -174.7(3) . . . . ?
C04 C05 C06 S01 5.0(4) . . . . ?
C18 C04 C07 C15 0.8(5) . . . . ?
C05 C04 C07 C15 178.8(3) . . . . ?
C05 C06 C08 C17 -1.0(5) . . . . ?
S01 C06 C08 C17 175.3(3) . . . . ?
C05 C06 C08 C03 179.2(3) . . . . ?
S01 C06 C08 C03 -4.5(5) . . . . ?
C21 C03 C08 C17 -51.0(5) . . . . ?
C13 C03 C08 C17 126.5(4) . . . . ?
C21 C03 C08 C06 128.8(4) . . . . ?
C13 C03 C08 C06 -53.7(5) . . . . ?
C17 C09 C10 C05 0.3(5) . . . . ?
C06 C05 C10 C09 -1.5(5) . . . . ?
C04 C05 C10 C09 178.8(3) . . . . ?
C21 C03 C13 C25 -0.7(6) . . . . ?
C08 C03 C13 C25 -178.2(4) . . . . ?
C04 C07 C15 C14 0.9(5) . . . . ?
C19 C14 C15 C07 -1.8(5) . . . . ?
C24 C14 C15 C07 -179.2(3) . . . . ?
C10 C09 C17 C08 0.6(5) . . . . ?
C06 C08 C17 C09 -0.2(5) . . . . ?
C03 C08 C17 C09 179.6(3) . . . . ?
C07 C04 C18 C19 -1.5(5) . . . . ?
C05 C04 C18 C19 -179.6(3) . . . . ?
C04 C18 C19 C14 0.6(6) . . . . ?
C15 C14 C19 C18 1.1(6) . . . . ?
C24 C14 C19 C18 178.5(4) . . . . ?
C13 C03 C21 C23 0.7(6) . . . . ?
C08 C03 C21 C23 178.3(4) . . . . ?
C03 C21 C23 C26 -0.1(7) . . . . ?
C19 C14 C24 F22B -14(2) . . . . ?
C15 C14 C24 F22B 164(2) . . . . ?
C19 C14 C24 F12B 109.3(16) . . . . ?
C15 C14 C24 F12B -73.3(16) . . . . ?
C19 C14 C24 F02B -126.1(14) . . . . ?
C15 C14 C24 F02B 51.3(14) . . . . ?
C19 C14 C24 F02A 158.6(5) . . . . ?
C15 C14 C24 F02A -24.0(6) . . . . ?
C19 C14 C24 F22A 37.0(7) . . . . ?
C15 C14 C24 F22A -145.7(6) . . . . ?
C19 C14 C24 F12A -83.8(6) . . . . ?
C15 C14 C24 F12A 93.6(5) . . . . ?
C03 C13 C25 C26 0.1(6) . . . . ?
C21 C23 C26 C25 -0.5(7) . . . . ?
C21 C23 C26 C27 -179.3(5) . . . . ?
C13 C25 C26 C23 0.5(7) . . . . ?
C13 C25 C26 C27 179.3(4) . . . . ?
C23 C26 C27 F20B -82(4) . . . . ?
C25 C26 C27 F20B 99(4) . . . . ?
C23 C26 C27 F16A 99.0(6) . . . . ?
C25 C26 C27 F16A -79.8(7) . . . . ?
C23 C26 C27 F11A -23.9(8) . . . . ?
C25 C26 C27 F11A 157.3(6) . . . . ?
C23 C26 C27 F20A -140.3(6) . . . . ?
C25 C26 C27 F20A 40.8(8) . . . . ?
C23 C26 C27 F16B 161(3) . . . . ?
C25 C26 C27 F16B -18(3) . . . . ?
C23 C26 C27 F11B 32(3) . . . . ?
C25 C26 C27 F11B -147(2) . . . . ?
F22B C24 F02A F12B 72(3) . . . . ?
F02B C24 F02A F12B 156.5(16) . . . . ?
F22A C24 F02A F12B 26.1(12) . . . . ?
F12A C24 F02A F12B 139.7(12) . . . . ?
C14 C24 F02A F12B -98.4(12) . . . . ?
F22B C24 F02A F02B -84(3) . . . . ?
F12B C24 F02A F02B -156.5(16) . . . . ?
F22A C24 F02A F02B -130.4(12) . . . . ?
F12A C24 F02A F02B -16.8(12) . . . . ?
C14 C24 F02A F02B 105.1(12) . . . . ?
F22B C24 F12A F02B 156(2) . . . . ?
F12B C24 F12A F02B 65(3) . . . . ?
F02A C24 F12A F02B 25.1(18) . . . . ?
F22A C24 F12A F02B 138.5(18) . . . . ?
C14 C24 F12A F02B -98.1(17) . . . . ?
F12B C24 F12A F22B -91(2) . . . . ?
F02B C24 F12A F22B -156(2) . . . . ?
F02A C24 F12A F22B -130.5(12) . . . . ?
F22A C24 F12A F22B -17.2(12) . . . . ?
C14 C24 F12A F22B 106.3(12) . . . . ?
F12B C24 F22A F22B 152.8(19) . . . . ?
F02B C24 F22A F22B 56(2) . . . . ?
F02A C24 F22A F22B 132.8(16) . . . . ?
F12A C24 F22A F22B 21.4(16) . . . . ?
C14 C24 F22A F22B -101.7(15) . . . . ?
F22B C24 F22A F12B -152.8(19) . . . . ?
F02B C24 F22A F12B -96.3(19) . . . . ?
F02A C24 F22A F12B -19.9(10) . . . . ?
F12A C24 F22A F12B -131.3(10) . . . . ?
C14 C24 F22A F12B 105.5(10) . . . . ?
F22B F12A F02B C24 23.5(17) . . . . ?
C24 F12A F02B F02A -25.7(14) . . . . ?
F22B F12A F02B F02A -2(3) . . . . ?
F22B C24 F02B F12A -22(2) . . . . ?
F12B C24 F02B F12A -136.1(15) . . . . ?
F02A C24 F02B F12A -153.7(18) . . . . ?
F22A C24 F02B F12A -60(2) . . . . ?
C14 C24 F02B F12A 98.2(14) . . . . ?
F22B C24 F02B F02A 131.7(12) . . . . ?
F12B C24 F02B F02A 17.6(13) . . . . ?
F22A C24 F02B F02A 93.7(13) . . . . ?
F12A C24 F02B F02A 153.7(18) . . . . ?
C14 C24 F02B F02A -108.0(6) . . . . ?
F12B F02A F02B F12A 5(3) . . . . ?
C24 F02A F02B F12A 29.8(17) . . . . ?
F12B F02A F02B C24 -24.4(16) . . . . ?
F02B F02A F12B C24 21.7(13) . . . . ?
C24 F02A F12B F22A -26.5(11) . . . . ?
F02B F02A F12B F22A -5(2) . . . . ?
F22B C24 F12B F02A -132.1(17) . . . . ?
F02B C24 F12B F02A -23.4(16) . . . . ?
F22A C24 F12B F02A -152.6(12) . . . . ?
F12A C24 F12B F02A -61.0(19) . . . . ?
C14 C24 F12B F02A 101.9(9) . . . . ?
F22B C24 F12B F22A 20.5(16) . . . . ?
F02B C24 F12B F22A 129.3(13) . . . . ?
F02A C24 F12B F22A 152.6(12) . . . . ?
F12A C24 F12B F22A 91.6(16) . . . . ?
C14 C24 F12B F22A -105.4(6) . . . . ?
F22B F22A F12B F02A 2(2) . . . . ?
C24 F22A F12B F02A 29.5(13) . . . . ?
F22B F22A F12B C24 -27.4(15) . . . . ?
F12B F22A F22B C24 25.0(14) . . . . ?
F12B F22A F22B F12A 1(2) . . . . ?
C24 F22A F22B F12A -23.8(13) . . . . ?
F12B C24 F22B F22A -26.2(19) . . . . ?
F02B C24 F22B F22A -141.8(15) . . . . ?
F02A C24 F22B F22A -72(2) . . . . ?
F12A C24 F22B F22A -157.2(16) . . . . ?
C14 C24 F22B F22A 99.1(12) . . . . ?
F12B C24 F22B F12A 131.0(12) . . . . ?
F02B C24 F22B F12A 15.3(13) . . . . ?
F02A C24 F22B F12A 85.6(19) . . . . ?
F22A C24 F22B F12A 157.2(16) . . . . ?
C14 C24 F22B F12A -103.7(9) . . . . ?
F02B F12A F22B F22A -1(3) . . . . ?
C24 F12A F22B F22A 25.8(15) . . . . ?
F02B F12A F22B C24 -27(2) . . . . ?
F16A C27 F11A F20B 128(3) . . . . ?
F20A C27 F11A F20B 16(3) . . . . ?
F16B C27 F11A F20B 68(4) . . . . ?
F11B C27 F11A F20B 158(3) . . . . ?
C26 C27 F11A F20B -106(3) . . . . ?
F20B C27 F11A F11B -158(3) . . . . ?
F16A C27 F11A F11B -29.2(19) . . . . ?
F20A C27 F11A F11B -142(2) . . . . ?
F16B C27 F11A F11B -90(4) . . . . ?
C26 C27 F11A F11B 97(2) . . . . ?
F20B C27 F16A F16B -79(5) . . . . ?
F11A C27 F16A F16B -134.9(19) . . . . ?
F20A C27 F16A F16B -24.4(18) . . . . ?
F11B C27 F16A F16B -161(3) . . . . ?
C26 C27 F16A F16B 99.3(19) . . . . ?
F20B C27 F16A F11B 82(5) . . . . ?
F11A C27 F16A F11B 25.9(19) . . . . ?
F20A C27 F16A F11B 136.4(19) . . . . ?
F16B C27 F16A F11B 161(3) . . . . ?
C26 C27 F16A F11B -99.9(19) . . . . ?
F16A C27 F20A F20B -129(3) . . . . ?
F11A C27 F20A F20B -16(3) . . . . ?
F16B C27 F20A F20B -154(3) . . . . ?
F11B C27 F20A F20B -63(4) . . . . ?
C26 C27 F20A F20B 106(3) . . . . ?
F20B C27 F20A F16B 154(3) . . . . ?
F16A C27 F20A F16B 25.2(18) . . . . ?
F11A C27 F20A F16B 138.8(18) . . . . ?
F11B C27 F20A F16B 92(4) . . . . ?
C26 C27 F20A F16B -99.1(18) . . . . ?
F20B F11A F11B C27 -20(2) . . . . ?
F20B F11A F11B F16A 9(3) . . . . ?
C27 F11A F11B F16A 28.8(14) . . . . ?
F20B C27 F11B F11A 18(3) . . . . ?
F16A C27 F11B F11A 148.3(19) . . . . ?
F20A C27 F11B F11A 64(3) . . . . ?
F16B C27 F11B F11A 130(2) . . . . ?
C26 C27 F11B F11A -105.0(13) . . . . ?
F20B C27 F11B F16A -130(3) . . . . ?
F11A C27 F11B F16A -148.3(19) . . . . ?
F20A C27 F11B F16A -84(3) . . . . ?
F16B C27 F11B F16A -18(3) . . . . ?
C26 C27 F11B F16A 106.7(10) . . . . ?
F16B F16A F11B F11A -11(3) . . . . ?
C27 F16A F11B F11A -30.7(15) . . . . ?
F16B F16A F11B C27 20(2) . . . . ?
C27 F16A F16B F20A 28.5(15) . . . . ?
F11B F16A F16B F20A 9(3) . . . . ?
F11B F16A F16B C27 -20(2) . . . . ?
F20B F20A F16B F16A -6(3) . . . . ?
C27 F20A F16B F16A -27.7(15) . . . . ?
F20B F20A F16B C27 22(2) . . . . ?
F20B C27 F16B F16A 130(3) . . . . ?
F11A C27 F16B F16A 81(3) . . . . ?
F20A C27 F16B F16A 151.0(19) . . . . ?
F11B C27 F16B F16A 19(3) . . . . ?
C26 C27 F16B F16A -105.3(11) . . . . ?
F20B C27 F16B F20A -21(3) . . . . ?
F16A C27 F16B F20A -151.0(19) . . . . ?
F11A C27 F16B F20A -70(3) . . . . ?
F11B C27 F16B F20A -132(2) . . . . ?
C26 C27 F16B F20A 103.7(12) . . . . ?
F11B F11A F20B C27 22(3) . . . . ?
F11B F11A F20B F20A -9(6) . . . . ?
C27 F11A F20B F20A -31(5) . . . . ?
F16A C27 F20B F11A -82(4) . . . . ?
F20A C27 F20B F11A -161(3) . . . . ?
F16B C27 F20B F11A -140(2) . . . . ?
F11B C27 F20B F11A -18(3) . . . . ?
C26 C27 F20B F11A 100(2) . . . . ?
F16A C27 F20B F20A 79(4) . . . . ?
F11A C27 F20B F20A 161(3) . . . . ?
F16B C27 F20B F20A 21(3) . . . . ?
F11B C27 F20B F20A 143(2) . . . . ?
C26 C27 F20B F20A -99(2) . . . . ?
F16B F20A F20B F11A 7(6) . . . . ?
C27 F20A F20B F11A 31(5) . . . . ?
F16B F20A F20B C27 -24(3) . . . . ?
 
_refine_diff_density_max    0.689
_refine_diff_density_min   -0.372
_refine_diff_density_rms    0.079

_shelx_res_file
;
TITL p2005a_a.res in Pbca
    p2005a.res
    created by SHELXL-2018/3 at 21:29:16 on 14-Jan-2020
CELL  0.71073  12.6751    8.3377   32.9625   90.0000   90.0000   90.0000
ZERR    8.000   0.0010    0.0007    0.0026    0.0000    0.0000    0.0000
LATT  1
SYMM 1/2-X, -Y, 1/2+Z
SYMM -X, 1/2+Y, 1/2-Z
SYMM 1/2+X, 1/2-Y, -Z
SFAC C H F S
UNIT 160 96 48 8
L.S. 50
BOND $H
CONF
ACTA
TEMP -123
SIZE 0.130        0.438        0.589
rem LIST 6
FMAP 2
PLAN 20
WGHT    0.040500   12.935900
FVAR       0.29437   0.81096   0.88750
S01   4    0.743956    0.417534    0.552582    11.00000    0.02445    0.03235 =
         0.02506    0.00167   -0.00233   -0.00997
H01   2    0.776320    0.469006    0.587562    11.00000    0.04548
C03   1    0.685787    0.290879    0.642612    11.00000    0.02220    0.02486 =
         0.02156    0.00049   -0.00094    0.00129
C04   1    0.598490    0.265315    0.491555    11.00000    0.01740    0.02179 =
         0.02391   -0.00289   -0.00259   -0.00171
C05   1    0.577073    0.225067    0.535052    11.00000    0.01569    0.02037 =
         0.02464   -0.00215    0.00105    0.00134
C06   1    0.642322    0.282485    0.566698    11.00000    0.01421    0.02096 =
         0.02533   -0.00059    0.00141   -0.00062
C07   1    0.694615    0.223379    0.473428    11.00000    0.01730    0.02893 =
         0.02449    0.00253   -0.00212   -0.00068
AFIX  43
H07   2    0.747292    0.170628    0.488994    11.00000   -1.20000
AFIX   0
C08   1    0.621044    0.238530    0.607301    11.00000    0.01864    0.02006 =
         0.02349   -0.00317    0.00168    0.00346
C09   1    0.468576    0.086460    0.584082    11.00000    0.01973    0.02828 =
         0.03560   -0.00239    0.00619   -0.00637
AFIX  43
H09   2    0.409405    0.020709    0.590109    11.00000   -1.20000
AFIX   0
C10   1    0.490179    0.129109    0.544277    11.00000    0.01741    0.02691 =
         0.02992   -0.00539    0.00079   -0.00223
AFIX  43
H10   2    0.445380    0.092634    0.523094    11.00000   -1.20000
AFIX   0
C13   1    0.795068    0.266650    0.643727    11.00000    0.02150    0.04108 =
         0.02739   -0.00306   -0.00046    0.00142
AFIX  43
H13   2    0.829655    0.218479    0.621248    11.00000   -1.20000
AFIX   0
C14   1    0.636835    0.337633    0.410179    11.00000    0.02565    0.03073 =
         0.02241    0.00078   -0.00515   -0.00197
C15   1    0.713427    0.258340    0.432904    11.00000    0.01884    0.02942 =
         0.02522    0.00172   -0.00046   -0.00152
AFIX  43
H15   2    0.778372    0.228274    0.420693    11.00000   -1.20000
AFIX   0
C17   1    0.533555    0.140046    0.615019    11.00000    0.02319    0.02766 =
         0.02722    0.00093    0.00576    0.00080
AFIX  43
H17   2    0.518507    0.109337    0.642163    11.00000   -1.20000
AFIX   0
C18   1    0.521659    0.340914    0.468080    11.00000    0.01951    0.03480 =
         0.02833   -0.00599   -0.00296    0.00180
AFIX  43
H18   2    0.455531    0.367626    0.479844    11.00000   -1.20000
AFIX   0
C19   1    0.540957    0.377471    0.427680    11.00000    0.02586    0.03443 =
         0.02811   -0.00133   -0.00928    0.00642
AFIX  43
H19   2    0.488358    0.429882    0.412002    11.00000   -1.20000
AFIX   0
C21   1    0.636710    0.360273    0.676182    11.00000    0.02598    0.04669 =
         0.02452   -0.00298    0.00146    0.00514
AFIX  43
H21   2    0.562521    0.376452    0.676004    11.00000   -1.20000
AFIX   0
C23   1    0.695365    0.405966    0.709890    11.00000    0.04129    0.05702 =
         0.02139   -0.00616    0.00054    0.00103
AFIX  43
H23   2    0.661360    0.453259    0.732617    11.00000   -1.20000
AFIX   0
C24   1    0.655911    0.373839    0.366317    11.00000    0.03329    0.04459 =
         0.02581    0.00444   -0.00538   -0.00250
C25   1    0.853166    0.312596    0.677480    11.00000    0.02514    0.05126 =
         0.03348    0.00209   -0.00661    0.00051
AFIX  43
H25   2    0.927307    0.296078    0.678079    11.00000   -1.20000
AFIX   0
C26   1    0.802790    0.382508    0.710244    11.00000    0.03842    0.04631 =
         0.02509   -0.00122   -0.00850   -0.00155
C27   1    0.866368    0.429825    0.746674    11.00000    0.05612    0.07250 =
         0.03734   -0.00871   -0.01970   -0.00373
RIGU F02A F12A F22A F02B F12B F22B F11A F16A F20A F11B F16B F20B
SIMU F02A F12A F22A F02B F12B F22B F11A F16A F20A F11B F16B F20B
ISOR F02A F12A F22A F02B F12B F22B F11A F16A F20A F11B F16B F20B
F02A  3    0.756532    0.381295    0.356520    21.00000    0.03179    0.11722 =
         0.02855    0.02660    0.00043   -0.00906
F12A  3    0.617339    0.260019    0.342412    21.00000    0.09134    0.12558 =
         0.02741   -0.01148   -0.00433   -0.06176
F22A  3    0.612828    0.510237    0.355149    21.00000    0.12486    0.11182 =
         0.05526    0.04992    0.03288    0.06897
F02B  3    0.685664    0.246442    0.346376   -21.00000    0.10036    0.11715 =
         0.04296   -0.01258    0.00316   -0.02443
F12B  3    0.723421    0.489243    0.361303   -21.00000    0.10553    0.10836 =
         0.02908    0.01668   -0.00112   -0.00761
F22B  3    0.571812    0.409273    0.346862   -21.00000    0.08303    0.17256 =
         0.02326    0.05574   -0.00641    0.02851
F11A  3    0.820112    0.543397    0.768973    31.00000    0.10250    0.10870 =
         0.05484   -0.04379   -0.03920    0.02710
F16A  3    0.887921    0.308956    0.770569    31.00000    0.13236    0.07951 =
         0.06203    0.00963   -0.06643    0.00200
F20A  3    0.959507    0.496448    0.736359    31.00000    0.07014    0.15252 =
         0.06975   -0.02037   -0.02443   -0.04737
F11B  3    0.806498    0.410507    0.780286   -31.00000    0.13633    0.12310 =
         0.04253   -0.02505   -0.05599    0.00773
F16B  3    0.960289    0.352860    0.746136   -31.00000    0.10104    0.14804 =
         0.06546   -0.01857   -0.07176   -0.02516
F20B  3    0.889087    0.559558    0.748596   -31.00000    0.10069    0.15702 =
         0.06439   -0.03759   -0.04396   -0.01345
HKLF 4


REM  p2005a_a.res in Pbca
REM wR2 = 0.2033, GooF = S = 1.209, Restrained GooF = 1.211 for all data
REM R1 = 0.0779 for 3776 Fo > 4sig(Fo) and 0.0853 for all 4281 data
REM 304 parameters refined using 228 restraints

END

WGHT      0.0188     12.4328

REM Highest difference peak  0.689,  deepest hole -0.372,  1-sigma level  0.079
Q1    1   0.7482  0.3075  0.5522  11.00000  0.05    0.69
Q2    1   0.7408  0.2738  0.3507  11.00000  0.05    0.55
Q3    1   0.6640  0.5239  0.3623  11.00000  0.05    0.52
Q4    1   0.7381  0.5243  0.5562  11.00000  0.05    0.47
Q5    1   0.5769  0.3291  0.3465  11.00000  0.05    0.44
Q6    1   0.7435  0.4508  0.3609  11.00000  0.05    0.35
Q7    1   0.9634  0.3750  0.7335  11.00000  0.05    0.35
Q8    1   0.6462  0.3536  0.3897  11.00000  0.05    0.34
Q9    1   0.4965  0.2452  0.5419  11.00000  0.05    0.34
Q10   1   0.5877  0.2435  0.5117  11.00000  0.05    0.33
Q11   1   0.8366  0.3270  0.7780  11.00000  0.05    0.32
Q12   1   0.8786  0.2025  0.7689  11.00000  0.05    0.31
Q13   1   0.6478  0.2233  0.3469  11.00000  0.05    0.31
Q14   1   0.6603  0.2547  0.4170  11.00000  0.05    0.31
Q15   1   0.6267  0.1284  0.6043  11.00000  0.05    0.30
Q16   1   0.6545  0.2736  0.6684  11.00000  0.05    0.28
Q17   1   0.6374  0.2267  0.4798  11.00000  0.05    0.28
Q18   1   0.4586 -0.0186  0.5828  11.00000  0.05    0.27
Q19   1   0.8004  0.1337  0.6457  11.00000  0.05    0.26
Q20   1   0.6146  0.3591  0.6103  11.00000  0.05    0.25
;
_shelx_res_checksum   91621

_shelx_hkl_file
;
   3   0   0 0.03612 1.67125   3
  -3   0   0 -1.2332 1.36624   3
  -4   0   0 10.7313 3.02931   3
   4   0   0 10.3397 3.12395   3
   5   0   0 0.39359 2.38152   3
  -5   0   0 0.58641 1.90745   3
  -6   0   0 15.8172 4.24197   3
   6   0   0 14.6692 4.26711   3
   7   0   0 -2.8337 2.85626   3
   8   0   0 594.534 37.2976   3
  -8   0   0 558.729 35.1311   3
   0  -1   0 0.92763 0.14426   1
   0  -1   0 0.87972 0.14441   1
   0   1   0 1.08789 0.16564   1
   0   1   0 1.23186 0.15457   1
   1   1   0 -0.2322 0.18946   1
   1   1   0 0.03875 0.20757   1
  -1  -1   0 0.08507 0.20490   1
   2   1   0 5470.91 291.396   3
  -2  -1   0 5499.28 291.503   3
  -3  -1   0 1.61194 2.43765   3
   3   1   0 1.94370 2.24240   3
  -4  -1   0 4.92661 0.55613   1
  -4  -1   0 5.92938 0.58600   2
   4   1   0 5.71797 0.57449   1
   4   1   0 5.17001 0.58719   1
   5   1   0 -0.1786 0.37238   1
   5   1   0 0.11537 0.38358   1
  -5  -1   0 0.39252 0.41347   2
   6   1   0 12.2959 0.96568   1
   6   1   0 13.1222 0.98924   1
  -8  -1   0 4.09459 3.08665   3
  -8   1   0 3.98122 2.71395   3
   8  -1   0 -0.0320 2.91082   3
   8   1   0 2.30701 4.76028   3
  12   1   0 -1.9091 0.74635   1
  15   1   0 -0.5712 0.90448   1
  16   1   0 3.78915 1.02131   1
   0  -2   0 2757.11 141.295   3
   0   2   0 2494.43 141.368   3
  -1  -2   0 -0.2324 0.38438   1
   1   2   0 0.65293 0.35036   1
  -1  -2   0 -0.1801 0.37284   1
   1   2   0 0.79198 0.37528   1
  -2  -2   0 85.6155 4.71930   1
   2   2   0 91.0016 4.72079   1
   2   2   0 86.8166 4.71121   1
  -4  -2   0 2056.30 103.743   1
   4   2   0 2001.39 103.739   1
   4   2   0 1934.45 103.737   1
  -4  -2   0 1884.14 103.728   1
  -5  -2   0 1.53112 0.45647   1
  -5  -2   0 -0.8144 0.43019   1
   5   2   0 0.89733 0.44241   1
   5   2   0 0.24244 0.44951   1
  -6  -2   0 69.6948 3.73754   2
   6   2   0 65.8749 3.74765   1
   6   2   0 66.4200 3.74846   1
  -6  -2   0 69.5993 3.73651   1
  -6  -2   0 66.6525 3.74951   1
  -7  -2   0 -0.1944 0.55362   2
   7   2   0 -0.1922 0.50972   1
   7   2   0 -0.5822 0.50625   1
  -7  -2   0 -0.5098 0.50011   1
  -8  -2   0 11.0094 1.01125   2
   8   2   0 7.96482 0.98044   1
   8   2   0 8.86317 0.95524   1
  -9  -2   0 6.01539 0.94385   2
   9   2   0 8.17864 0.98523   1
   9   2   0 6.80104 0.95615   1
  10   2   0 289.195 16.2224   1
  10   2   0 318.457 16.2457   1
  11   2   0 -1.2483 0.77210   1
  11   2   0 -2.1052 0.87912   1
  12   2   0 87.8823 5.16921   1
  12   2   0 96.4836 5.33388   1
  13   2   0 0.78643 0.86922   1
  14   2   0 113.977 6.59123   1
  15   2   0 -0.9933 0.90940   1
  16   2   0 3.69649 1.19394   1
   0   3   0 -0.0198 0.33672   1
   0  -3   0 0.86467 0.36903   1
   0  -3   0 -0.0971 0.32373   1
  -1  -3   0 -0.1168 0.40476   1
   1   3   0 -0.4998 0.37561   1
   1   3   0 -0.5460 0.35332   1
  -1  -3   0 0.03318 0.37745   1
   2   3   0 662.817 32.3178   1
  -2  -3   0 592.053 32.3103   1
   2   3   0 581.270 32.3028   1
  -3  -3   0 -0.8499 0.46168   1
  -3  -3   0 0.00441 0.45153   1
   3   3   0 -0.4638 0.41981   1
  -4  -3   0 17.4336 1.26896   1
  -4  -3   0 17.4102 1.26112   1
   4   3   0 17.7966 1.24665   1
   4   3   0 19.5528 1.28555   1
   5   3   0 -0.1026 0.49220   1
   5   3   0 -0.9881 0.52000   1
  -5  -3   0 0.50639 0.57608   1
  -6  -3   0 119.767 6.32048   1
   6   3   0 107.077 6.30927   1
   6   3   0 129.456 6.34875   1
  -6  -3   0 109.875 6.31423   1
  -7  -3   0 0.82303 0.60056   1
  -7  -3   0 1.59240 0.65293   2
  -7  -3   0 0.70188 0.52235   1
   7   3   0 0.36497 0.58262   1
   7   3   0 0.43612 0.59867   1
   8   3   0 19.5381 1.55540   1
   8   3   0 22.0766 1.55109   1
  -8  -3   0 23.3100 1.57374   2
  -8  -3   0 22.3001 1.49154   1
  -8  -3   0 21.2413 1.56421   1
   9   3   0 0.46646 0.67225   1
   9   3   0 0.94267 0.62214   1
  -9  -3   0 0.22251 0.73939   2
  10   3   0 15.0530 1.54289   1
  10   3   0 14.4038 1.37137   1
 -10  -3   0 19.3515 1.54566   2
  11   3   0 -0.2683 0.66915   1
 -11  -3   0 0.98830 0.90746   2
  11   3   0 -0.3078 0.86368   1
  12   3   0 98.1023 5.65171   1
  13   3   0 -0.0342 0.94014   1
  14   3   0 17.3774 1.78544   1
  15   3   0 0.53414 1.11802   1
  16   3   0 33.6107 2.79281   1
   0  -4   0 2.44750 0.54317   1
   0  -4   0 1.63644 0.53253   1
  -1  -4   0 -0.4295 0.77103   1
   1   4   0 0.80103 0.49961   1
   1   4   0 -0.0128 0.49292   1
  -1  -4   0 0.67704 0.53160   1
  -2  -4   0 105.329 5.67167   1
   2   4   0 105.278 5.49272   1
   2   4   0 90.6563 5.41636   1
   3   4   0 1.14946 0.59326   1
  -3  -4   0 -0.5665 0.62001   1
  -4  -4   0 1313.39 66.2996   1
  -4  -4   0 1233.20 66.2718   1
   4   4   0 1281.72 66.2873   1
   4   4   0 1196.66 66.2667   1
  -5  -4   0 17.6340 6.36938   3
  -6  -4   0 66.9161 3.93193   1
   6   4   0 75.2284 3.96115   1
   6   4   0 66.2551 3.93599   1
  -6  -4   0 70.0907 3.92667   1
  -7  -4   0 1.58107 0.58769   1
  -7  -4   0 2.56173 0.66664   1
  -7  -4   0 1.89157 0.72035   2
   7   4   0 1.85992 0.67763   1
   7   4   0 0.69821 0.63506   1
   8   4   0 154.293 8.99943   1
  -8  -4   0 164.751 9.00563   1
  -8  -4   0 178.428 9.01467   2
  -8  -4   0 165.424 8.99596   1
   9   4   0 -0.9355 0.68796   1
  -9  -4   0 0.71168 0.88979   2
  -9  -4   0 -0.1857 0.65224   1
   9   4   0 -0.0997 0.81615   1
  -9  -4   0 -0.4280 0.78976   1
 -10  -4   0 402.728 21.4361   1
 -10  -4   0 411.367 21.3708   2
  10   4   0 385.395 21.3798   1
 -11  -4   0 1.61144 1.02633   2
 -12  -4   0 49.6127 3.15123   2
  12   4   0 44.9604 3.20680   1
  13   4   0 0.81369 1.12384   1
 -13  -4   0 1.20895 1.10991   2
  14   4   0 53.3536 3.95468   1
  15   4   0 1.06225 1.21977   1
   0  -5   0 -0.7642 0.56424   1
   0  -5   0 -0.3305 0.52424   1
  -1  -5   0 2.14600 0.61892   1
   1  -5   0 2.11257 0.57843   1
   1   5   0 1.95386 0.56447   1
   1  -5   0 0.94271 0.56321   1
   1   5   0 1.96753 0.68108   1
  -2  -5   0 145.016 7.82129   1
   2   5   0 139.643 7.80549   1
   2   5   0 149.595 7.83268   1
   3   5   0 -0.0748 0.58568   1
   3   5   0 -0.2745 0.57012   1
  -3  -5   0 0.47172 0.60391   1
  -4  -5   0 77.6816 4.41304   1
   4   5   0 81.1403 4.42255   1
  -4  -5   0 77.7840 4.45106   1
   4   5   0 78.5132 4.40397   1
   5   5   0 -0.6185 0.63323   1
  -5  -5   0 -0.5271 0.63584   1
   5   5   0 -0.4831 0.62824   1
  -6  -5   0 -0.2325 0.64951   1
   6   5   0 -0.2594 0.66080   1
   6   5   0 0.85549 0.67957   1
  -7  -5   0 5.19725 0.83467   1
  -7  -5   0 3.60358 0.93316   1
  -8  -5   0 409.837 21.8626   1
  -8  -5   0 396.191 21.9296   1
  -8  -5   0 421.976 21.8902   2
   8   5   0 407.934 21.8983   1
   8   5   0 413.680 21.9220   1
   9   5   0 1.36878 0.92130   1
  -9  -5   0 -0.4723 1.00230   2
  -9  -5   0 1.34507 0.96113   1
  -9  -5   0 0.49443 0.75261   1
 -10  -5   0 23.7772 2.04381   1
 -10  -5   0 18.2869 2.02506   2
  10   5   0 22.0426 2.09538   1
 -11  -5   0 -0.1410 1.04780   2
  11   5   0 -0.8517 1.12804   1
 -11  -5   0 -0.2536 1.00490   1
  12   5   0 3.27449 1.37590   1
  13   5   0 0.28765 1.19639   1
 -13  -5   0 -0.3692 1.03237   2
 -14  -5   0 5.97631 1.32903   2
  14   5   0 4.39050 1.53394   1
 -15  -5   0 0.48294 1.07581   2
  15   5   0 -2.7010 1.33196   1
   0  -6   0 701.780 37.1294   1
  -1  -6   0 2.09211 0.71242   1
   1  -6   0 1.17584 0.63747   1
   1   6   0 0.05798 0.61512   1
   1  -6   0 0.46912 0.60405   1
   2   6   0 560.410 29.4324   1
  -2  -6   0 547.348 29.4311   1
  -2  -6   0 572.458 29.4696   1
   2   6   0 539.229 29.4228   1
  -3  -6   0 0.23934 0.64544   1
   3   6   0 0.42983 0.64423   1
   3   6   0 0.51559 0.67482   1
  -4  -6   0 131.303 7.20450   1
   4   6   0 130.166 7.20755   1
  -4  -6   0 119.950 7.48737   1
   4   6   0 141.505 7.24344   1
   5   6   0 -0.2942 0.74926   1
  -5  -6   0 -1.1577 0.70767   1
  -5  -6   0 -1.0688 0.77030   1
  -6  -6   0 213.136 11.5833   1
  -6  -6   0 213.134 11.5538   1
   6   6   0 220.079 11.6686   1
   6   6   0 204.409 11.5362   1
   7   6   0 4.07495 0.94413   1
  -7  -6   0 2.67049 0.87179   1
  -8  -6   0 16.0694 1.91495   2
  -8  -6   0 20.3287 1.79499   1
   8   6   0 18.4316 2.07132   1
   9   6   0 0.54235 1.13555   1
  -9  -6   0 1.13458 0.97290   1
  -9  -6   0 0.02656 1.09847   2
 -10  -6   0 2.90875 1.30215   2
 -10  -6   0 3.54381 1.16519   1
  10   6   0 3.30783 1.16635   1
 -11  -6   0 -2.1678 1.04216   1
  11   6   0 -1.9499 1.20318   1
 -11  -6   0 -0.9772 1.16477   2
 -12  -6   0 7.21427 1.39715   1
 -12  -6   0 9.48866 1.52469   2
  12   6   0 7.50439 1.60299   1
  13   6   0 -1.3666 1.29270   1
 -13  -6   0 -2.1516 1.16669   1
 -13  -6   0 -1.5654 1.13265   2
 -14  -6   0 22.4351 2.41344   2
   0  -7   0 0.13458 0.70191   1
   1  -7   0 3.26918 0.80931   1
  -1  -7   0 2.59229 0.81188   1
   2   7   0 106.290 5.94053   1
   2   7   0 109.480 5.97956   1
  -2  -7   0 101.774 5.99006   1
  -2  -7   0 105.834 5.93206   1
   3   7   0 -1.3256 0.88487   1
  -3  -7   0 0.14027 0.77538   1
  -4  -7   0 -0.3843 0.84064   1
   4   7   0 -0.4710 0.85507   1
   4   7   0 -0.9425 0.78797   1
   5  -7   0 4.92589 1.03220   2
   5   7   0 2.48669 0.98334   1
  -5  -7   0 2.25777 0.95357   1
  -6  -7   0 74.6270 4.52354   1
   7   7   0 2.36321 1.10996   1
  -7  -7   0 1.64747 0.98001   1
  -8  -7   0 5.33572 1.66137   2
  -8  -7   0 9.65347 1.49559   1
   8   7   0 7.86217 1.42140   1
   9   7   0 7.36669 1.45758   1
  -9  -7   0 8.75941 1.49309   2
  -9  -7   0 6.54399 1.34981   1
 -10  -7   0 -0.3255 1.33282   2
  10   7   0 -1.6014 1.24513   1
 -10  -7   0 -0.5293 1.12750   1
 -11  -7   0 -0.2943 1.31111   2
 -11  -7   0 0.39521 1.16735   1
  11   7   0 0.20313 1.43574   1
 -12  -7   0 3.25965 1.39095   1
 -12  -7   0 1.91564 1.43584   2
 -13  -7   0 5.68387 1.53024   2
  -1  -8   0 33.9270 2.47160   1
   1  -8   0 35.4205 2.41771   1
   2   8   0 54.3108 3.63911   1
   2  -8   0 58.0984 3.42587   1
  -3  -8   0 34.3435 2.49860   1
   3   8   0 29.1793 2.35225   1
   3   8   0 31.7559 2.46820   1
  -4  -8   0 3.82124 1.05686   1
   4   8   0 4.83523 1.20131   1
   5   8   0 23.5959 2.17242   1
  -5  -8   0 22.4201 2.22346   1
  -6  -8   0 10.6086 1.58005   1
   6   8   0 10.0714 1.59993   1
  -7  -8   0 9.65900 1.42657   1
   7   8   0 12.0130 1.68296   1
  -8  -8   0 11.9264 1.92583   2
   8   8   0 9.10948 1.80481   1
  -8  -8   0 9.41526 1.56199   1
  -9  -8   0 19.6501 2.40798   2
  -9  -8   0 21.4434 2.28049   1
   9   8   0 20.4708 2.69484   1
 -10  -8   0 30.3051 3.01627   1
  10   8   0 34.2094 3.14484   1
 -10  -8   0 32.2055 3.34180   2
 -11  -8   0 9.14564 1.74178   2
   0  -9   0 1.18289 1.09010   1
   1  -9   0 2.32060 1.09501   1
  -1  -9   0 3.00290 1.19337   1
  -2  -9   0 53.8637 3.59594   1
   3  -9   0 0.54578 0.96007   1
  -3  -9   0 0.03945 0.99156   1
  -4  -9   0 34.4948 2.86694   1
   4   9   0 37.1816 2.76830   1
   5   9   0 6.50164 1.36691   1
  -5  -9   0 6.28748 1.48206   1
  -6  -9   0 12.8891 1.81984   1
   6   9   0 11.3241 1.84445   1
  -7  -9   0 2.66940 1.35518   1
   0 -10   0 3.59817 1.18970   1
  -1 -10   0 5.54004 1.27088   1
   1 -10   0 7.35605 1.36030   1
   2 -10   0 21.2791 2.21810   1
  -2 -10   0 18.4283 2.26682   1
   3 -10   0 5.18622 1.27855   1
  -3 -10   0 6.62484 1.54265   1
  -4 -10   0 10.7302 1.88414   1
  -6 -10   0 6.80463 1.50694   1
   6  10   0 6.23560 1.71626   1
   1 -11   0 -1.2287 1.14219   1
  -2 -11   0 0.17353 1.39344   1
   2 -11   0 0.92972 1.17591   1
   2   0  -1 2.18798 0.25319   2
   3   0  -1 1.07506 1.77925   3
   3   0   1 -0.7313 1.68388   3
  -3   0   1 -0.3129 1.64759   3
  -3   0  -1 0.83707 1.60890   3
   4   0  -1 1.36021 1.97873   3
  -4   0  -1 -1.0954 1.74021   3
   4   0   1 0.69813 1.92329   3
  -4   0   1 1.80682 2.03172   3
   5   0  -1 1.09646 2.35458   3
  -5   0  -1 3.49135 2.48323   3
   5   0   1 -1.8728 2.34578   3
  -5   0   1 0.33390 2.03795   3
   6   0  -1 6.53607 3.39273   3
  -6   0  -1 4.10858 2.68279   3
  -6   0   1 4.12633 3.02239   3
   6   0   1 4.98422 3.26051   3
   7   0   1 2.98108 3.53809   3
   7   0  -1 0.16068 3.17342   3
   8   0  -1 -2.7825 3.33650   3
   8   0   1 5.17532 4.12200   3
  -8   0   1 -1.7174 2.79407   3
  -8   0  -1 1.54788 3.10568   3
  15   0  -1 -0.4135 0.73900   1
   0   1  -1 1.67035 0.23377   1
   0  -1  -1 1.02363 0.16404   1
   0  -1  -1 1.14213 0.16102   1
   0  -1   1 1.02116 0.15501   1
   0   1   1 1.03362 0.17526   1
   0   1  -1 1.18272 0.16338   1
   0   1   1 1.38346 0.17548   1
  -1  -1  -1 73.5944 4.26660   1
   1   1  -1 86.8190 4.27575   1
  -1  -1  -1 80.9565 4.26964   1
   1   1  -1 85.9228 4.27485   1
  -1  -1   1 81.1901 4.27300   1
   1   1   1 80.1180 4.26904   1
  -1  -1   1 81.3369 4.27411   1
   1   1   1 77.5975 4.26834   1
   1  -1  -1 75.2783 4.25748   2
  -2  -1  -1 2833.17 153.458   3
   2   1  -1 2881.81 153.558   3
  -2  -1   1 2860.93 153.544   3
   2   1   1 2879.45 153.503   3
  -3  -1  -1 793.756 40.3464   1
  -3  -1  -1 743.295 40.3399   1
   3   1  -1 786.433 40.3508   1
   3   1  -1 759.340 40.3439   1
  -3  -1   1 778.666 40.3432   1
   3   1   1 735.915 40.3404   1
  -3  -1   1 746.440 40.3393   1
   3   1   1 773.972 40.3469   1
  -3  -1   1 770.845 40.3396   2
  -4  -1  -1 48.7585 2.78136   1
   4   1  -1 52.9857 2.80028   1
   4   1  -1 52.2431 2.79318   1
  -4  -1   1 51.3579 2.78618   2
  -4  -1   1 51.5174 2.77957   1
   4   1   1 49.6326 2.78563   1
   5   1  -1 50.3799 2.83501   1
   5   1  -1 52.8686 2.84643   1
  -5  -1  -1 50.7800 2.81644   2
  -5  -1   1 53.4921 2.83360   2
   5   1   1 50.0001 2.82828   1
   6   1  -1 2.16920 0.50605   1
   6   1  -1 2.43301 0.51206   1
   6   1   1 1.92867 0.49306   1
  -6  -1   1 2.28802 0.53776   2
   7   1  -1 0.16218 0.48931   1
   8   1   1 78.2209 4.30309   1
  11   1   1 43.6999 2.65255   1
  12   1  -1 -0.2115 0.63434   1
  12   1   1 0.13954 0.77192   1
  13   1  -1 17.6204 1.48133   1
  13   1   1 18.2107 1.71521   1
  14   1   1 3.14725 0.94324   1
  15   1  -1 8.74450 1.25212   1
  15   1   1 9.61543 1.32769   1
  16   1  -1 2.72464 0.96989   1
  16   1   1 2.97439 1.00384   1
   0   2  -1 255.891 13.4331   1
   0  -2  -1 269.091 13.4356   1
   0  -2  -1 223.891 13.4260   1
   0  -2   1 248.990 13.4311   1
   0   2   1 272.815 13.4303   1
   0   2   1 269.329 13.4332   1
   0  -2   1 239.058 13.4306   1
  -1   2   1 3613.47 191.118   3
  -1  -2  -1 3658.94 192.575   3
   1   2  -1 3464.32 192.462   3
   1  -2   1 3708.15 191.592   3
   1  -2  -1 3640.48 191.445   3
   1   2   1 3497.51 192.525   3
  -1   2  -1 3523.28 191.079   3
  -1  -2   1 3607.81 192.572   3
   2   2  -1 999.097 53.1781   1
  -2  -2  -1 983.723 53.1750   1
   2   2  -1 1022.27 53.1804   1
  -2  -2  -1 1045.53 53.1826   1
   2   2   1 1009.61 53.1781   1
   2   2   1 1026.90 53.1794   1
  -2  -2   1 1012.95 53.1834   1
  -2  -2   1 971.790 53.1773   1
  -3  -2  -1 135.961 6.86660   1
   3   2  -1 130.027 6.86266   1
  -3  -2  -1 124.302 6.85260   1
   3   2   1 128.277 6.85808   1
  -3  -2   1 126.561 6.85830   1
   3   2   1 125.084 6.85470   1
  -3  -2   1 128.736 6.85968   1
   4   2  -1 460.438 24.5231   1
  -4  -2  -1 448.016 24.5167   1
  -4  -2  -1 488.671 24.5317   1
  -4  -2   1 462.384 24.5212   1
   4   2   1 459.678 24.5244   1
   4   2   1 475.353 24.5266   1
  -4  -2   1 454.215 24.5189   1
  -5  -2  -1 414.458 21.6828   1
   5   2  -1 426.785 21.6931   1
  -5  -2  -1 396.546 21.6802   1
   5   2   1 425.211 21.6965   1
  -5  -2   1 386.754 21.6747   1
  -5  -2   1 411.530 21.6804   1
  -5  -2   1 410.038 21.6742   2
   5   2   1 408.013 21.6911   1
  -6  -2  -1 28.2695 1.54313   2
  -6  -2  -1 24.0036 1.53597   1
  -6  -2  -1 24.4055 1.55382   1
   6   2  -1 23.3647 1.57139   1
  -6  -2   1 24.3727 1.55324   2
   6   2   1 23.5812 1.55918   1
   6   2   1 22.8899 1.57864   1
  -6  -2   1 22.7646 1.54153   1
  -6  -2   1 23.7183 1.52528   1
   7   2  -1 34.6936 2.06644   1
  -7  -2  -1 35.5203 2.05798   2
   7   2   1 34.5731 2.07385   1
  -7  -2   1 35.6589 2.08980   2
   7   2   1 31.4832 2.06517   1
   8   2  -1 0.04553 0.53865   1
   8   2   1 -0.4083 0.54570   1
  -8  -2   1 1.55999 0.62542   2
   8   2   1 0.35797 0.57070   1
   9   2  -1 755.278 39.8192   1
   9   2  -1 710.332 39.8156   1
   9   2   1 767.080 39.8202   1
   9   2   1 715.608 39.8127   1
  -9  -2   1 816.198 39.9007   2
  10   2  -1 22.6516 1.66762   1
  10   2  -1 23.2931 1.71539   1
  10   2   1 24.1589 1.70195   1
  10   2   1 23.3655 1.69118   1
  11   2  -1 49.1861 3.06803   1
  11   2  -1 52.2332 3.26895   1
  11   2   1 45.9133 3.02844   1
  11   2   1 53.5324 3.31896   1
  12   2  -1 4.73295 0.85638   1
  12   2  -1 6.33646 1.02748   1
  12   2   1 6.73081 1.06532   1
  12   2   1 4.15950 0.82647   1
  13   2  -1 89.2725 5.12385   1
  13   2   1 87.5546 5.09909   1
  14   2  -1 9.24341 1.23524   1
  14   2   1 9.33410 1.38187   1
  15   2  -1 0.38304 1.03643   1
  15   2   1 0.56727 1.06094   1
  16   2  -1 32.3678 2.63995   1
  16   2   1 27.6121 2.36900   1
   0  -3  -1 0.09654 0.33788   1
   0  -3   1 0.04783 0.35210   1
   0  -3  -1 -0.2481 0.36059   1
   0   3  -1 -0.0394 0.35026   1
   0  -3   1 0.17592 0.36422   1
   1   3  -1 33.2324 1.85936   1
  -1  -3  -1 32.7963 1.84275   1
  -1  -3  -1 30.1345 1.85220   1
   1   3  -1 30.0399 1.82778   1
  -1  -3   1 31.5696 1.85867   1
   1   3   1 34.1261 1.85076   1
   1   3   1 32.5315 1.84231   1
   2   3  -1 13.5962 1.04859   1
  -2  -3  -1 16.5650 1.05899   1
   2   3  -1 14.5819 1.02037   1
  -2  -3  -1 13.5732 1.04535   1
   2   3   1 13.4986 1.05348   1
  -2  -3   1 15.7865 1.06630   1
   2   3   1 12.7735 1.01559   1
   3   3  -1 32.3076 1.86548   1
   3   3  -1 31.3723 1.84304   1
  -3  -3  -1 30.4661 1.85312   1
  -3  -3   1 29.7287 1.86255   1
   3   3   1 29.4172 1.84505   1
   3  -3  -1 29.8070 1.79642   2
  -3  -3   1 33.9840 1.87332   1
   3   3   1 32.4312 1.87051   1
  -4  -3  -1 25.4040 1.61386   1
   4   3  -1 24.6056 1.58252   1
  -4  -3  -1 24.9943 1.59483   1
   4   3  -1 26.0211 1.59564   1
  -4  -3   1 23.7957 1.57799   1
   4   3   1 25.1901 1.59554   1
   4   3   1 27.3106 1.59483   1
  -4  -3   1 24.3664 1.59742   1
  -5  -3  -1 23.3702 1.72071   1
  -5  -3  -1 26.6671 1.77283   1
   5   3  -1 29.8733 1.74811   1
   5   3  -1 28.2307 1.71273   1
   5   3   1 29.0879 1.72256   1
   5   3   1 26.8323 1.69701   1
  -5  -3   1 23.2151 1.70498   1
  -5  -3   1 29.5358 1.81123   1
  -6  -3  -1 24.1806 1.62863   1
   6   3  -1 26.6077 1.62885   1
   6   3  -1 22.9773 1.58578   1
  -6  -3  -1 22.6780 1.57051   1
  -6  -3   1 24.0044 1.59657   1
  -6  -3   1 23.4025 1.58477   1
   6   3   1 24.8626 1.60223   1
  -6  -3   1 25.8025 1.60757   2
   6   3   1 23.0333 1.58588   1
   7   3  -1 76.2122 4.55040   1
  -7  -3  -1 85.5413 4.67694   2
  -7  -3  -1 86.7512 4.54964   1
  -7  -3  -1 76.9312 4.56923   1
   7   3  -1 87.6738 4.57527   1
  -7  -3   1 84.5663 4.54789   1
  -7  -3   1 85.4983 4.55839   2
   7   3   1 74.6022 4.54784   1
  -7  -3   1 77.0290 4.55339   1
   7   3   1 86.9987 4.56919   1
  -8  -3  -1 0.65224 0.60347   1
  -8  -3  -1 0.29793 0.69744   2
   8   3  -1 0.06697 0.62151   1
   8   3  -1 0.14564 0.59968   1
  -8  -3  -1 -0.4008 0.53000   1
  -8  -3   1 0.19610 0.68766   2
   8   3   1 0.53329 0.64308   1
  -8  -3   1 0.28622 0.58572   1
   8   3   1 0.47988 0.59302   1
  -8  -3   1 0.32821 0.54797   1
   9   3  -1 26.4001 1.86433   1
   9   3  -1 26.4957 1.80874   1
  -9  -3  -1 27.1684 1.87864   2
   9   3   1 26.4536 1.79791   1
  -9  -3   1 26.3078 1.75576   1
   9   3   1 22.7833 1.82602   1
  -9  -3   1 28.3165 1.86188   2
  10   3  -1 2.18830 0.83422   1
  10   3  -1 2.23806 0.78064   1
 -10  -3  -1 4.16476 0.92067   2
  10   3   1 1.85975 0.76860   1
 -10  -3   1 3.29056 0.84968   2
  10   3   1 2.38753 0.84251   1
  11   3  -1 11.5115 1.20919   1
  11   3  -1 11.0490 1.42396   1
  11   3   1 10.4001 1.22834   1
 -11  -3   1 10.6512 1.44654   2
  11   3   1 10.7008 1.44173   1
  12   3  -1 1.63001 0.93013   1
  12   3   1 2.18841 1.01967   1
 -12  -3   1 2.19086 0.93690   2
  13   3  -1 2.56581 1.03836   1
  13   3   1 2.69011 1.09710   1
  14   3  -1 4.27445 1.31983   1
  14   3   1 6.29896 1.32194   1
  15   3  -1 -0.5471 1.06044   1
  15   3   1 1.21242 1.14956   1
  16   3  -1 2.15609 1.26158   1
  16   3   1 2.40947 1.29668   1
   0  -4  -1 90.1626 4.84081   1
   0  -4  -1 86.7209 4.83262   1
   0  -4   1 91.3905 4.84448   1
   0  -4   1 87.9480 4.83919   1
  -1  -4  -1 110.089 6.21277   1
   1   4  -1 110.424 6.18663   1
   1   4  -1 120.978 6.21948   1
  -1  -4  -1 115.044 6.43970   1
  -1  -4   1 111.074 6.21914   1
   1   4   1 115.485 6.20033   1
   1   4   1 123.446 6.21705   1
  -2  -4  -1 3.49197 0.65460   1
   2   4  -1 6.26860 0.76507   1
  -2  -4   1 6.68317 1.15848   1
   2   4   1 3.15319 0.71812   1
   2   4   1 5.52062 0.78618   1
   3   4  -1 313.759 16.2644   1
  -3  -4  -1 298.027 16.2555   1
   3   4  -1 297.905 16.2542   1
  -3  -4   1 304.999 16.2677   1
   3   4   1 319.312 16.2646   1
  -3  -4   1 313.207 16.2820   1
   3   4   1 294.904 16.2476   1
   4   4  -1 115.506 6.31167   1
  -4  -4  -1 112.810 6.37413   1
   4   4  -1 116.538 6.32902   1
  -4  -4   1 116.785 6.31399   1
   4   4   1 119.498 6.33894   1
   5   4  -1 722.163 35.8948   1
  -5  -4  -1 706.378 35.8929   1
  -5  -4  -1 664.952 35.8755   1
   5   4  -1 629.523 35.8620   1
   5   4   1 633.646 35.8713   1
   5   4   1 720.902 35.8968   1
  -5  -4   1 682.267 35.8762   1
  -5  -4   1 666.310 35.8778   1
  -6  -4  -1 41.5661 2.24961   1
  -6  -4  -1 34.8195 2.24266   1
   6   4  -1 33.5214 2.23861   1
   6   4  -1 38.0266 2.25933   1
  -6  -4   1 36.2258 2.24583   1
  -6  -4   1 32.5856 2.21902   1
   6   4   1 36.7719 2.24761   1
   6   4   1 36.5935 2.27610   1
   7   4  -1 90.3187 5.23909   1
   7   4  -1 96.7866 5.23795   1
  -7  -4  -1 90.1084 5.19295   1
  -7  -4  -1 93.3286 5.25755   1
  -7  -4   1 104.103 5.23964   2
  -7  -4   1 91.2415 5.22561   1
   7   4   1 89.1649 5.23354   1
  -7  -4   1 93.7651 5.20279   1
   7   4   1 99.3335 5.26125   1
  -8  -4  -1 51.3708 3.02554   1
  -8  -4  -1 52.6161 3.08637   2
   8   4  -1 48.3572 3.07443   1
  -8  -4  -1 53.3030 3.09900   1
   8   4   1 47.9892 3.09190   1
  -8  -4   1 53.4697 3.10109   2
  -8  -4   1 52.7235 3.11750   1
  -8  -4   1 51.0795 3.03725   1
  -9  -4  -1 14.7309 1.46602   1
  -9  -4  -1 16.7908 1.42499   1
   9   4  -1 14.8879 1.38035   1
  -9  -4  -1 17.6903 1.61406   2
   9   4  -1 13.9244 1.52562   1
  -9  -4   1 17.8962 1.57152   2
   9   4   1 13.8200 1.53450   1
  -9  -4   1 16.4397 1.61305   1
   9   4   1 14.6030 1.46863   1
  -9  -4   1 17.0667 1.35414   1
 -10  -4  -1 9.48814 1.19426   2
  10   4  -1 10.2462 1.36991   1
 -10  -4   1 6.11078 1.13045   2
 -10  -4   1 6.49462 1.10662   1
 -11  -4  -1 66.0004 4.07684   2
 -11  -4   1 67.8964 4.04955   2
  12   4  -1 -0.6376 0.95772   1
 -12  -4  -1 0.97730 0.94535   2
  12   4   1 1.52360 1.05419   1
 -12  -4   1 1.13647 1.03404   2
  13   4  -1 46.7869 3.33009   1
 -13  -4  -1 52.1620 3.33018   2
 -13  -4   1 49.4132 3.25999   2
  13   4   1 48.1044 3.37260   1
  14   4  -1 6.04324 1.38949   1
  14   4   1 3.78019 1.32814   1
  15   4  -1 47.0621 3.49262   1
 -15  -4   1 46.2469 3.37416   2
  15   4   1 44.5758 3.65877   1
   0  -5  -1 -0.6569 0.55310   1
   0  -5  -1 -0.0594 0.55145   1
   0  -5   1 -0.5337 0.56626   1
   1   5  -1 42.7379 2.43038   1
  -1  -5  -1 40.1324 2.41368   1
   1  -5   1 40.2044 2.39689   1
  -1  -5  -1 41.0880 2.42622   1
   1   5  -1 39.1381 2.50186   1
  -1  -5   1 42.9454 2.43582   1
   1   5   1 41.1568 2.41471   1
   1  -5  -1 41.1480 2.38326   1
   1  -5  -1 40.2800 2.38866   1
   1   5   1 37.6217 2.48369   1
   2   5  -1 104.601 6.12150   1
   2   5  -1 115.615 6.17899   1
  -2  -5  -1 120.218 6.15850   1
  -2  -5   1 99.7157 6.17048   1
  -2  -5   1 110.158 6.15412   1
   2   5   1 117.332 6.15220   1
   2   5   1 122.455 6.18102   1
   3   5  -1 10.7298 1.09562   1
  -3  -5  -1 9.51907 1.08223   1
  -3  -5  -1 8.52574 1.05908   1
   3   5  -1 12.0342 1.07508   1
   3   5   1 11.0737 1.09982   1
  -3  -5   1 7.62527 1.10707   1
   3   5   1 11.5717 1.08936   1
  -3  -5   1 10.8302 1.11947   1
   4   5  -1 34.5593 2.28509   1
  -4  -5  -1 36.8700 2.35917   1
   4   5  -1 37.6456 2.29316   1
   4   5   1 41.3487 2.28425   1
   4   5   1 42.1924 2.33270   1
  -4  -5   1 35.3908 2.27731   1
  -4  -5   1 31.6265 2.31831   1
   5   5  -1 1.55994 0.62897   1
  -5  -5  -1 0.80586 0.64635   1
  -5  -5   1 -0.1058 0.63118   1
   5   5   1 0.04435 0.66198   1
  -5  -5   1 3.34374 0.68601   1
   5   5   1 0.09200 0.63001   1
   6   5  -1 0.04890 0.67935   1
  -6  -5  -1 0.66028 0.67728   1
   6   5  -1 0.41932 0.67437   1
   6   5   1 -0.0037 0.69684   1
  -6  -5   1 -1.5384 0.62093   1
   6   5   1 -0.5421 0.66161   1
  -6  -5   1 -0.6426 0.63384   1
  -7  -5  -1 53.7216 3.36075   1
   7   5  -1 58.8298 3.48194   1
  -7  -5  -1 51.6363 3.44858   1
   7   5  -1 59.0257 3.44011   1
  -7  -5   1 60.4279 3.53041   1
  -7  -5   1 60.7068 3.40529   2
   7   5   1 56.1577 3.39630   1
  -7  -5   1 59.2987 3.48341   1
   7   5   1 55.1506 3.41706   1
   8   5  -1 33.6148 2.24711   1
   8   5  -1 25.9222 2.20473   1
   8   5   1 33.9808 2.23609   1
  -8  -5   1 36.4901 2.28440   1
  -8  -5   1 29.1618 2.12688   1
  -8  -5   1 30.5906 2.30120   2
  -9  -5  -1 11.7366 1.39211   2
  -9  -5  -1 9.59063 1.41839   1
  -9  -5  -1 11.3046 1.31194   1
   9   5  -1 10.8545 1.53359   1
   9   5   1 10.4798 1.36594   1
  -9  -5   1 9.99869 1.31883   1
  -9  -5   1 11.3972 1.34548   1
  -9  -5   1 11.2789 1.44580   2
  10   5  -1 25.4619 2.19913   1
 -10  -5  -1 24.6047 2.15207   1
 -10  -5  -1 22.8520 2.14784   2
 -10  -5   1 23.7798 2.13613   1
 -10  -5   1 23.5059 2.19946   2
  10   5   1 25.2318 2.22682   1
 -11  -5  -1 4.52947 1.15636   1
  11   5  -1 3.92762 1.24435   1
 -11  -5  -1 4.23829 1.17767   2
  11   5   1 4.57179 1.28456   1
 -11  -5   1 5.33746 1.21646   1
 -11  -5   1 5.12419 1.20049   2
  12   5  -1 1.71906 1.16076   1
  12   5   1 0.03532 1.16676   1
 -13  -5  -1 4.49827 1.20230   2
  13   5  -1 2.12310 1.41090   1
 -13  -5   1 5.28018 1.25658   2
  13   5   1 3.59178 1.31746   1
 -14  -5  -1 3.67848 1.23365   2
  14   5  -1 1.63462 1.31216   1
  14   5   1 3.59832 1.44552   1
 -14  -5   1 4.03204 1.25774   2
  15   5  -1 -2.0052 1.36527   1
 -15  -5  -1 0.39692 1.08406   2
 -15  -5   1 -0.1791 1.09414   2
  15   5   1 -2.6913 1.35247   1
   0  -6   1 182.671 9.84246   1
  -1  -6  -1 6.03131 0.83174   1
   1  -6  -1 5.80872 0.78488   1
   1   6   1 5.64447 0.83619   1
   1  -6  -1 6.43354 0.80664   1
   1   6   1 6.05300 0.81372   1
   2   6  -1 19.4613 1.58581   1
   2   6  -1 22.6070 1.57389   1
   3   6  -1 10.7703 1.09196   1
  -3  -6  -1 6.91576 0.91780   1
   3   6   1 8.42813 0.97638   1
  -3  -6   1 11.0880 1.18080   1
   3   6   1 7.39405 0.96077   1
  -3  -6   1 7.17227 1.01883   1
   4   6  -1 4.98966 0.83521   1
   4   6  -1 3.35823 0.79618   1
  -4  -6   1 3.32785 0.77880   1
  -5  -6  -1 6.63271 1.06187   1
   5   6  -1 8.99946 1.08661   1
  -5  -6  -1 8.09973 1.05840   1
   5   6  -1 7.91572 1.14920   1
   5   6   1 6.98121 1.05265   1
   5   6   1 7.97203 1.10971   1
  -5  -6   1 9.84729 1.14792   1
  -5  -6   1 6.72474 1.00385   1
  -6  -6  -1 67.7474 4.23013   1
   6   6  -1 67.0282 4.56759   1
  -6  -6  -1 80.4782 4.30246   1
   6   6  -1 82.8783 4.29881   1
  -6  -6   1 65.4978 4.22699   1
  -7  -6  -1 8.50052 1.19533   1
   7   6   1 11.1688 1.56652   1
  -8  -6  -1 10.7172 1.57910   1
   8   6   1 14.7854 1.67862   1
  -8  -6   1 12.8945 1.59125   1
  -8  -6   1 13.5662 1.64900   2
  -9  -6  -1 2.84468 1.15159   1
   9   6  -1 3.78045 1.35943   1
  -9  -6  -1 4.08865 1.29241   2
   9   6   1 2.48725 1.12780   1
  -9  -6   1 2.13582 1.21581   2
  -9  -6   1 3.60135 1.17632   1
  10   6  -1 22.7440 2.28371   1
 -10  -6  -1 16.3091 2.11760   2
 -10  -6  -1 15.4775 2.13351   1
 -10  -6   1 17.0042 2.15243   2
 -10  -6   1 22.0644 2.11361   1
  10   6   1 15.6584 1.91209   1
  11   6  -1 0.24934 1.17120   1
 -11  -6  -1 0.40196 1.09672   2
 -11  -6  -1 -1.8118 1.07793   1
  11   6   1 -0.4172 1.07644   1
 -11  -6   1 -0.1497 1.11325   1
 -11  -6   1 -0.6933 1.15336   2
 -12  -6  -1 0.88180 1.11489   1
 -12  -6  -1 3.27839 1.23456   2
  12   6  -1 2.86210 1.43920   1
 -12  -6   1 1.48851 1.35850   2
  12   6   1 2.06296 1.22782   1
 -12  -6   1 5.15194 1.30105   1
  13   6  -1 0.05282 1.42090   1
 -13  -6  -1 2.18951 1.22123   2
 -13  -6  -1 0.87620 1.25118   1
 -13  -6   1 0.95313 1.22871   1
 -13  -6   1 2.05853 1.24203   2
  14   6  -1 2.91011 1.58397   1
 -14  -6  -1 4.33402 1.30736   2
  14   6   1 6.23227 1.70061   1
 -14  -6   1 3.18333 1.34267   2
   0  -7   1 0.87003 0.69584   1
   0  -7   1 -0.5073 0.72857   1
   0  -7  -1 0.10274 0.69306   1
   1  -7   1 13.1119 1.32752   1
  -1  -7  -1 12.8104 1.32794   1
   1  -7  -1 11.9362 1.25249   1
   1  -7  -1 11.1792 1.25795   1
  -1  -7   1 12.9846 1.34244   1
  -2  -7  -1 31.4144 2.56046   1
  -2  -7  -1 41.6056 2.46805   1
   2  -7  -1 43.0637 2.41278   1
   2  -7  -1 42.4950 2.42047   1
   2   7   1 32.0735 2.49694   1
   2   7   1 33.0057 2.43999   1
  -3  -7  -1 -0.2540 0.81148   1
   3   7  -1 3.60419 0.97240   1
  -3  -7   1 3.54605 0.89068   1
   3   7   1 -0.3530 0.75199   1
  -3  -7   1 0.62826 0.93730   1
   4   7  -1 2.18704 0.90871   1
  -4  -7  -1 1.07737 0.85345   1
   4   7  -1 1.92530 0.95283   1
   4   7   1 1.73520 0.90245   1
   4  -7  -1 3.11177 0.96183   2
  -4  -7   1 0.72313 0.85749   1
   4   7   1 0.99986 0.84758   1
   5  -7   1 17.5120 1.51545   2
   5   7  -1 15.3544 1.66925   1
  -5  -7  -1 10.0588 1.30835   1
   5  -7  -1 13.0628 1.52592   2
   5   7   1 11.0837 1.46042   1
  -5  -7   1 13.5231 1.72575   1
  -6  -7  -1 76.9607 4.09389   1
  -6  -7   1 56.9687 4.05524   1
   7   7  -1 15.0047 1.84188   1
   8   7  -1 25.0541 2.49796   1
  -8  -7   1 29.6222 2.35344   1
  -8  -7   1 25.8399 2.42275   2
  -9  -7  -1 21.8550 2.57935   2
  -9  -7  -1 23.6565 2.26734   1
   9   7  -1 25.5697 2.22556   1
  -9  -7   1 22.2549 2.40953   1
   9   7   1 24.5243 2.26632   1
  -9  -7   1 22.5361 2.67650   2
 -10  -7  -1 0.38580 1.50874   2
  10   7  -1 2.58111 1.34081   1
 -10  -7  -1 -0.1104 1.24485   1
  10   7   1 0.37215 1.38081   1
 -10  -7   1 0.89660 1.20167   1
 -10  -7   1 -1.0728 1.49306   2
 -11  -7  -1 2.95208 1.30219   1
 -11  -7  -1 3.01282 1.31675   2
  11   7  -1 3.66642 1.54385   1
 -11  -7   1 1.97459 1.28569   1
  11   7   1 2.54870 1.62455   1
 -11  -7   1 3.11033 1.54760   2
 -12  -7  -1 3.97031 1.33620   1
 -12  -7  -1 6.00423 1.52575   2
 -12  -7   1 2.71669 1.51095   1
 -12  -7   1 4.66330 1.59537   2
 -13  -7  -1 20.8117 2.31389   2
 -13  -7  -1 18.0775 2.45965   1
 -13  -7   1 18.8271 2.56227   2
   0  -8  -1 67.8165 4.64011   1
   0  -8   1 75.6608 4.29662   1
  -1  -8  -1 76.4469 4.37816   1
   1  -8   1 63.1093 4.33785   1
  -1  -8   1 82.4031 4.42683   1
   1  -8  -1 74.0015 4.32963   1
   2  -8   1 64.7656 3.77975   1
   2  -8  -1 59.4754 3.76128   1
  -3  -8  -1 68.6218 4.37228   1
   3   8  -1 72.7149 4.32148   1
   3   8  -1 76.3080 4.33717   1
   3   8   1 68.7724 4.36431   1
   3  -8  -1 72.2888 4.18233   1
   3   8   1 65.1777 4.36987   1
  -3  -8   1 75.6957 4.35825   1
  -4  -8  -1 9.54600 1.28012   1
   4   8   1 10.5086 1.47364   1
   5   8  -1 48.8466 3.38727   1
  -5  -8  -1 48.2766 3.38395   1
   5   8   1 44.8767 3.36849   1
  -5  -8   1 47.3193 3.18887   1
   5  -8  -1 56.8647 3.30079   2
  -6  -8  -1 7.09456 1.20255   1
   6   8  -1 6.69901 1.39467   1
   6   8   1 6.45035 1.43128   1
  -6  -8   1 5.43591 1.22972   1
  -7  -8  -1 24.6903 2.31613   1
   7   8  -1 27.9369 2.44481   1
   7   8   1 24.5505 2.59915   1
  -7  -8   1 21.9364 2.54838   2
  -7  -8   1 24.5543 2.44275   1
   8   8  -1 5.60375 1.51736   1
  -8  -8  -1 7.02758 1.44499   1
  -8  -8   1 4.67808 1.49897   2
   8   8   1 6.57103 1.55953   1
  -8  -8   1 5.03876 1.49091   1
  -9  -8  -1 40.2596 3.52139   2
  -9  -8  -1 34.0367 3.06494   1
   9   8   1 39.5182 3.36181   1
  -9  -8   1 38.7302 3.47900   2
  -9  -8   1 36.1347 3.24004   1
 -10  -8  -1 16.5118 2.38787   1
 -10  -8  -1 16.7949 2.51306   2
  10   8   1 17.7798 2.50067   1
 -11  -8  -1 15.4192 2.10212   1
 -11  -8   1 16.5311 2.23594   1
 -11  -8   1 21.4134 2.38891   2
   0  -9   1 -0.8344 0.89113   1
   0  -9  -1 -0.4908 0.96150   1
  -1  -9  -1 8.71367 1.35657   1
   1  -9   1 9.12058 1.37266   1
  -1  -9   1 8.84361 1.33607   1
   1  -9  -1 9.70251 1.41650   1
   3  -9   1 2.16220 1.05432   1
  -3  -9  -1 4.04848 1.12008   1
   3  -9  -1 0.66300 0.90389   1
  -3  -9   1 2.03035 1.19642   1
  -4  -9  -1 18.6013 2.16005   1
   5  -9   1 8.54730 1.48837   1
  -5  -9  -1 13.6415 1.88442   1
   5   9   1 15.0908 1.76731   1
  -6  -9  -1 12.0476 1.75562   1
   6   9  -1 9.07009 1.70919   1
  -6  -9   1 9.23057 1.64696   1
   7   9  -1 17.9636 2.26188   1
  -7  -9   1 17.3824 2.43544   1
  -7  -9   1 23.1340 2.55018   2
   8   9  -1 14.9153 2.27260   1
  -8  -9  -1 26.6728 3.12187   2
   0 -10   1 3.71106 1.29615   1
   0 -10  -1 2.91260 1.29822   1
  -1 -10  -1 19.2373 2.36316   1
   1 -10   1 25.8972 2.33099   1
  -1 -10   1 25.5072 2.28998   1
   1 -10  -1 20.1272 2.10971   1
  -2 -10  -1 7.39197 1.39141   1
   2 -10  -1 9.36436 1.43067   1
  -3 -10  -1 15.3267 1.96658   1
   3 -10   1 19.9454 1.90538   1
  -3 -10   1 19.7505 2.23788   1
   3 -10  -1 12.6225 1.83611   1
  -4 -10  -1 7.11510 1.61533   1
   4 -10  -1 6.40041 1.22937   1
  -4 -10   1 4.20794 1.44861   1
   6  10  -1 10.9833 1.94283   1
   0 -11   1 -0.4343 1.19273   1
   1 -11   1 -0.5722 1.06268   1
   1 -11  -1 -0.4782 1.14738   1
  -2 -11  -1 0.25436 1.26255   1
   2 -11  -1 -0.3594 1.13419   1
  -2 -11   1 -0.3512 1.27712   1
   2   0  -2 415.036 22.4473   2
  -2   0   2 436.675 22.4512   2
   3   0  -2 525.669 27.7125   2
  -4   0   2 3042.28 165.165   3
   4   0  -2 3091.01 165.282   3
   4   0   2 3163.33 165.342   3
  -4   0  -2 3056.22 165.171   3
   5   0  -2 36.2107 5.13521   3
  -5   0  -2 41.8886 5.17736   3
  -5   0   2 38.7544 5.06109   3
   5   0   2 39.1071 5.27718   3
   6   0  -2 657.077 38.1140   3
   6   0   2 641.167 38.0547   3
  -6   0   2 642.150 37.9710   3
  -6   0  -2 652.995 38.0174   3
  -7   0   2 28.8059 8.51985   3
   7   0  -2 28.0142 6.01016   3
   7   0   2 27.8573 6.03228   3
  -7   0  -2 25.4319 8.28016   3
  -8   0   2 330.082 22.0945   3
  -8   0  -2 324.836 21.9376   3
   8   0   2 306.773 22.7893   3
   8   0  -2 337.794 23.3595   3
  16   0   2 0.81347 0.98373   1
   0   1   2 0.34444 0.16651   1
   0  -1   2 0.47039 0.16741   1
   0   1  -2 0.23073 0.17382   1
   0   1   2 0.81880 0.18457   1
   0  -1  -2 0.16056 0.15110   1
   0   1  -2 0.27189 0.17835   1
   0  -1  -2 0.25134 0.17224   1
   0  -1   2 0.29152 0.16013   1
   1   1  -2 11.9001 0.75719   1
  -1  -1  -2 11.6118 0.75817   1
   1   1  -2 12.6226 0.75357   1
  -1   1   2 13.4711 0.75027   2
  -1  -1  -2 13.0000 0.75042   1
  -1  -1   2 11.5654 0.75022   2
   1  -1  -2 12.1508 0.74358   2
   1   1   2 11.3270 0.74981   1
  -1  -1   2 12.0687 0.75633   1
   1   1   2 12.5998 0.75425   1
  -1  -1   2 12.3764 0.76637   1
  -2  -1  -2 3120.16 169.591   3
   2   1  -2 3057.63 169.529   3
   2  -1  -2 3270.71 167.723   3
   2   1   2 3161.15 169.645   3
   2  -1  -2 3200.82 167.664   3
  -2  -1   2 3014.63 169.527   3
  -2   1  -2 3346.48 167.768   3
  -3  -1  -2 426.362 23.4637   1
   3   1  -2 449.820 23.4717   1
   3   1  -2 449.375 23.4692   1
  -3  -1   2 464.635 23.4689   1
   3   1   2 447.746 23.4691   1
  -3  -1   2 446.165 23.4637   2
   3   1   2 429.719 23.4640   1
  -3  -1   2 443.915 23.4658   1
   4   1  -2 4.31472 0.55187   1
  -4  -1  -2 4.18470 0.53361   1
   4   1  -2 4.39587 0.56678   1
  -4  -1  -2 4.50074 0.52694   1
  -4  -1   2 5.56036 0.57416   2
  -4  -1   2 4.04459 0.54743   1
   4   1   2 4.87082 0.54497   1
   4   1   2 4.88922 0.56489   1
   5   1  -2 41.5086 2.23816   1
   5   1  -2 37.1320 2.22614   1
  -5  -1   2 41.1376 2.23910   2
   5   1   2 38.6778 2.23195   1
   5   1   2 40.1692 2.23670   1
   6   1  -2 3.79309 0.55338   1
   6   1  -2 4.35473 0.56683   1
   6   1   2 4.80477 0.55670   1
   6   1   2 3.82086 0.57613   1
  -6  -1   2 4.97473 0.63440   2
   7   1  -2 36.5001 2.04818   1
   7   1  -2 34.5455 2.02504   1
  -7  -1   2 31.9204 2.05072   2
   7   1   2 34.5477 2.02969   1
   8   1   2 95.9469 5.22484   1
  11   1  -2 -1.2772 0.57224   1
  11   1   2 -0.6251 0.66532   1
  12   1  -2 -0.3481 0.63237   1
  12   1   2 -1.7953 0.72110   1
  13   1  -2 -0.5561 0.71847   1
  13   1   2 -1.3238 0.87927   1
  14   1   2 2.92873 0.95562   1
  15   1   2 8.65486 1.26477   1
  16   1   2 16.0652 1.67365   1
   0  -2   2 2576.35 138.433   3
   0   2   2 2623.65 138.411   3
   0   2  -2 2484.27 138.222   3
   0  -2  -2 2603.98 138.426   3
  -1  -2  -2 220.726 11.7892   1
  -1  -2  -2 240.063 11.7974   1
   1   2  -2 208.879 11.7869   1
   1   2   2 234.409 11.7932   1
  -1  -2   2 212.003 11.7959   1
   1   2   2 221.304 11.7899   1
  -1  -2   2 221.804 11.7970   1
  -2  -2  -2 47.9854 2.73367   1
  -2  -2  -2 50.8822 2.73598   1
   2   2  -2 52.1810 2.74935   1
  -2  -2   2 48.9728 2.74916   1
   2  -2  -2 49.4377 2.71900   2
   2   2   2 48.8214 2.74106   1
  -2  -2   2 48.7821 2.74102   1
   2   2   2 51.1069 2.73958   1
   3   2  -2 488.204 25.2951   1
  -3  -2  -2 458.464 25.2863   1
  -3  -2  -2 496.961 25.2965   1
   3   2  -2 474.273 25.3015   1
   3   2   2 482.180 25.2933   1
  -3  -2   2 480.970 25.2945   1
   3   2   2 473.606 25.2922   1
  -3  -2   2 476.712 25.2906   1
  -4  -2  -2 71.7543 3.89555   1
  -4  -2  -2 70.9740 3.90280   1
   4   2  -2 73.8907 3.90759   1
   4   2  -2 72.2069 3.90986   1
  -4  -2   2 73.3711 3.88907   2
  -4  -2   2 67.1371 3.88846   1
   4   2   2 72.5165 3.89521   1
   4   2   2 75.9418 3.89980   1
  -4  -2   2 65.4635 3.89085   1
   5   2  -2 209.822 10.7182   1
   5   2  -2 187.400 10.7213   1
  -5  -2  -2 192.006 10.7059   1
  -5  -2  -2 211.055 10.7137   1
  -5  -2   2 203.269 10.7035   1
   5   2   2 208.657 10.7153   1
   5   2   2 197.495 10.7070   1
  -5  -2   2 202.806 10.6996   2
  -5  -2   2 197.565 10.7000   1
   6   2  -2 82.8505 4.29579   1
  -6  -2  -2 82.6752 4.27534   1
   6   2  -2 69.1004 4.31336   1
  -6  -2  -2 74.4829 4.27789   1
   6   2   2 74.1841 4.29287   1
   6   2   2 77.6898 4.28263   1
  -6  -2   2 80.2696 4.26792   1
  -6  -2   2 80.6588 4.28455   2
  -6  -2   2 79.1291 4.27215   1
   7   2  -2 58.1898 3.16279   1
  -7  -2  -2 58.6887 3.14171   2
  -7  -2  -2 51.7997 3.13490   1
  -7  -2   2 56.5127 3.16103   2
   7   2   2 52.7996 3.14419   1
   7   2   2 56.9705 3.15855   1
  -8  -2  -2 227.244 11.9228   2
   8   2  -2 224.252 11.9469   1
  -8  -2   2 232.349 11.9489   2
   8   2   2 231.545 11.9609   1
   8   2   2 202.365 11.9346   1
   9   2  -2 14.6232 1.32242   1
   9   2   2 17.9209 1.35586   1
   9   2   2 17.0456 1.34418   1
  -9  -2   2 20.2932 1.42847   2
  10   2  -2 106.076 6.00474   1
  10   2  -2 110.456 5.98025   1
  10   2   2 103.538 5.98260   1
  10   2   2 113.031 6.00196   1
  11   2  -2 5.03698 0.94726   1
  11   2   2 4.80111 0.91117   1
  12   2  -2 27.6032 2.00319   1
  12   2  -2 29.9643 2.13752   1
  12   2   2 30.6534 2.10396   1
  12   2   2 28.9385 2.14492   1
  13   2  -2 12.1557 1.72264   1
  13   2   2 11.6002 1.41158   1
  14   2  -2 19.1562 1.90418   1
  14   2   2 16.9430 1.90640   1
  15   2  -2 -1.2349 1.01925   1
  15   2   2 0.05594 0.99750   1
  16   2  -2 9.32519 1.51960   1
  16   2   2 9.51968 1.52261   1
   0  -3   2 -0.1846 0.35446   1
   0   3  -2 0.03554 0.35597   1
   0  -3  -2 -0.5582 0.34951   1
   0   3   2 -0.2169 0.33234   1
   0  -3  -2 0.09773 0.36623   1
   1   3  -2 46.0663 2.54834   1
   1   3  -2 43.1862 2.52814   1
  -1  -3  -2 45.2015 2.54578   1
  -1  -3  -2 48.3429 2.55536   1
  -1  -3   2 43.0994 2.55255   1
   1   3   2 47.2131 2.53932   1
   1   3   2 47.5762 2.55309   1
  -1  -3   2 45.1215 2.55696   1
  -2  -3  -2 975.013 49.0923   1
  -2  -3  -2 873.216 49.0750   1
   2   3  -2 863.776 49.0744   1
   2   3   2 988.421 49.0868   1
  -2  -3   2 987.849 49.0963   1
  -2  -3   2 904.950 49.0828   1
   2   3   2 921.468 49.0795   1
   3   3  -2 0.02874 0.42973   1
  -3  -3  -2 0.31629 0.43990   1
  -3  -3  -2 -0.0178 0.45611   1
   3   3  -2 -0.6244 0.45535   1
  -3  -3   2 0.58795 0.47510   1
  -3  -3   2 -1.1418 0.43868   1
   3   3   2 0.08355 0.45147   1
   3  -3  -2 0.53924 0.43571   2
   3   3   2 -0.8305 0.47393   1
  -4  -3  -2 -0.3601 0.47602   1
   4   3  -2 0.40978 0.50292   1
   4   3  -2 0.20054 0.46709   1
   4   3   2 0.55892 0.48617   1
  -4  -3   2 -0.1579 0.45592   1
  -4  -3   2 0.33191 0.50928   1
   4   3   2 -0.3883 0.48353   1
   5   3  -2 255.366 14.4365   1
  -5  -3  -2 286.433 14.4527   1
  -5  -3  -2 233.405 14.4603   1
   5   3  -2 288.412 14.4450   1
  -5  -3   2 291.100 14.4336   2
  -5  -3   2 282.469 14.4444   1
   5   3   2 261.342 14.4313   1
   5   3   2 294.399 14.4535   1
  -5  -3   2 249.803 14.4850   1
   6   3  -2 8.93164 0.92486   1
  -6  -3  -2 5.93000 0.88835   1
   6   3  -2 6.60916 0.90001   1
  -6  -3  -2 7.06043 0.92478   1
  -6  -3   2 9.00524 0.98790   2
   6   3   2 7.82352 0.93072   1
   6   3   2 6.12064 0.90910   1
  -6  -3   2 9.02804 0.92487   1
  -6  -3   2 7.30514 0.78865   1
   7   3  -2 40.5060 2.71262   1
  -7  -3  -2 44.2955 2.71415   1
   7   3  -2 49.3361 2.72213   1
  -7  -3  -2 48.6316 2.66799   1
  -7  -3   2 47.4989 2.73086   2
  -7  -3   2 47.1228 2.66327   1
  -7  -3   2 43.3627 2.68567   1
   7   3   2 44.0207 2.70841   1
   7   3   2 49.1864 2.71574   1
  -8  -3  -2 15.2509 1.36689   1
   8   3  -2 18.4994 1.35751   1
  -8  -3  -2 15.9271 1.23472   1
   8   3  -2 14.8448 1.34871   1
  -8  -3  -2 17.9346 1.34597   2
  -8  -3   2 16.5675 1.35779   1
  -8  -3   2 17.0228 1.41208   2
   8   3   2 15.9913 1.30371   1
  -8  -3   2 16.3956 1.25928   1
   8   3   2 16.2159 1.35718   1
  -9  -3  -2 122.225 6.31311   1
   9   3  -2 104.759 6.33195   1
  -9  -3  -2 119.692 6.33767   2
  -9  -3  -2 110.355 6.36225   1
   9   3  -2 117.805 6.33787   1
  -9  -3   2 120.397 6.34609   2
   9   3   2 112.749 6.35251   1
   9   3   2 118.151 6.34595   1
  -9  -3   2 109.332 6.36240   1
  -9  -3   2 114.099 6.31113   1
  10   3  -2 49.1560 3.05106   1
  10   3  -2 48.3380 2.98249   1
 -10  -3   2 54.0404 3.06649   2
  10   3   2 46.6180 3.03632   1
  10   3   2 51.1609 3.03208   1
  11   3  -2 21.7714 1.75212   1
  11   3  -2 24.8036 1.91916   1
  11   3   2 23.8507 1.78694   1
 -11  -3   2 24.1974 1.95509   2
  11   3   2 23.5764 1.86379   1
  12   3  -2 29.9498 2.23842   1
 -12  -3   2 31.1542 2.25239   2
  12   3   2 28.6961 2.21989   1
  13   3  -2 0.84286 0.98693   1
  13   3   2 -0.4326 1.01722   1
  14   3  -2 1.86378 1.07479   1
  14   3   2 3.17712 1.16016   1
  15   3  -2 10.7752 1.64168   1
  15   3   2 10.5763 1.55467   1
  16   3  -2 58.1724 3.98774   1
  16   3   2 54.3100 3.82034   1
   0  -4  -2 4.63396 0.61423   1
   0  -4  -2 3.83629 0.60613   1
   1   4   2 0.35926 0.51957   1
   1   4   2 1.25653 0.50433   1
   2   4  -2 322.395 16.5886   1
   2   4  -2 294.669 16.5691   1
  -2  -4  -2 310.005 16.5877   1
   2   4   2 327.625 16.5925   1
  -2  -4   2 314.372 16.5989   1
   2   4   2 305.164 16.5718   1
   3   4  -2 31.5680 1.89171   1
   3   4  -2 28.5128 1.93397   1
   3   4   2 30.0047 1.93057   1
  -3  -4   2 32.3034 1.92049   1
   4   4  -2 400.766 22.6973   1
   4   4  -2 448.468 22.7169   1
  -4  -4  -2 443.152 22.7601   1
  -4  -4  -2 413.642 22.7082   1
   4   4   2 467.395 22.7299   1
  -4  -4   2 433.300 22.7177   1
   4   4   2 419.836 22.7001   1
  -4  -4   2 400.599 22.7155   1
   5   4  -2 4.46022 0.67473   1
   5   4  -2 4.05978 0.71138   1
  -5  -4   2 4.08383 0.68930   1
   6   4  -2 8.42994 1.00584   1
  -6  -4  -2 6.95968 1.01085   1
  -6  -4  -2 5.63292 0.86019   1
  -6  -4   2 10.2504 1.05981   2
   6   4   2 6.56702 0.85803   1
   6   4   2 7.00465 0.87268   1
  -6  -4   2 6.44167 0.84518   1
   7   4  -2 43.5248 2.81826   1
   7   4  -2 47.2815 2.82110   1
  -7  -4  -2 46.1740 2.76886   1
  -7  -4  -2 47.6112 2.83646   1
  -7  -4   2 50.5924 2.83700   2
   7   4   2 47.2103 2.81409   1
  -7  -4   2 47.0540 2.78833   1
   7   4   2 46.0932 2.83165   1
  -7  -4   2 46.7834 2.81402   1
   8   4  -2 91.8144 5.39803   1
  -8  -4  -2 92.1012 5.40423   1
  -8  -4  -2 94.1503 5.33451   1
  -8  -4   2 107.644 5.41011   2
  -8  -4   2 101.069 5.38939   1
  -8  -4   2 96.3072 5.35200   1
   8   4   2 91.9475 5.40662   1
   9   4  -2 15.1906 1.42279   1
  -9  -4  -2 19.8881 1.56900   2
  -9  -4  -2 16.4216 1.60480   1
  -9  -4  -2 17.9227 1.43705   1
   9   4  -2 13.9728 1.54624   1
  -9  -4   2 14.0488 1.55923   1
  -9  -4   2 18.2526 1.62451   2
   9   4   2 14.9088 1.44551   1
  -9  -4   2 17.3095 1.40891   1
   9   4   2 16.2420 1.60266   1
 -10  -4  -2 112.087 6.26334   1
  10   4  -2 107.039 6.27561   1
 -10  -4  -2 112.392 6.26579   2
 -10  -4   2 107.809 6.26551   1
  10   4   2 110.314 6.23652   1
 -10  -4   2 115.221 6.24870   2
 -11  -4  -2 3.62332 1.07221   2
 -11  -4   2 2.28280 1.00475   2
  12   4  -2 10.8709 1.36654   1
 -12  -4  -2 10.7700 1.31365   2
  12   4   2 6.96695 1.34810   1
 -12  -4   2 10.5099 1.43400   2
  13   4  -2 1.05673 1.08405   1
 -13  -4   2 3.24406 1.14340   2
  13   4   2 3.98486 1.17681   1
  14   4  -2 37.0061 3.22657   1
  14   4   2 38.7643 2.99871   1
 -14  -4   2 41.9170 3.12184   2
  15   4  -2 1.69782 1.34579   1
  15   4   2 4.33408 1.34672   1
   0  -5   2 0.40512 0.57982   1
   0  -5  -2 -0.0211 0.54699   1
   0  -5  -2 -0.8435 0.49656   1
   1  -5   2 10.2943 1.04083   1
  -1  -5  -2 14.5218 1.14722   1
  -1  -5  -2 13.7432 1.11392   1
   1   5  -2 9.91249 1.08352   1
   1   5   2 14.0505 1.14206   1
   1  -5  -2 13.6572 1.06651   1
  -1  -5   2 11.1668 1.11490   1
  -2  -5  -2 31.3305 1.80574   1
   2   5  -2 23.7930 1.75738   1
   2   5  -2 24.7870 1.77769   1
  -2  -5  -2 30.5896 1.82108   1
  -2  -5   2 25.8504 1.82828   1
   2   5   2 31.3056 1.82507   1
   2   5   2 26.2865 1.78545   1
   3   5  -2 22.0965 1.60063   1
   3   5  -2 23.9939 1.62135   1
  -3  -5  -2 23.0792 1.63799   1
   3   5   2 24.5262 1.64479   1
  -3  -5   2 24.2933 1.64622   1
  -3  -5   2 22.5638 1.64273   1
   3   5   2 23.9277 1.62178   1
   4   5  -2 0.40506 0.66666   1
  -4  -5  -2 4.07623 0.68522   1
   4   5  -2 1.16122 0.62161   1
  -4  -5  -2 -0.2424 0.76621   1
   4   5   2 2.44731 0.65158   1
   4   5   2 1.79004 0.66677   1
  -4  -5   2 0.59448 0.66262   1
   5   5  -2 51.4281 2.92721   1
  -5  -5  -2 49.1902 2.94981   1
  -5  -5  -2 47.1545 2.90188   1
   5   5  -2 48.6882 2.91932   1
   5   5   2 48.2375 2.87668   1
  -5  -5   2 47.2940 2.88857   1
  -5  -5   2 46.6002 2.89107   1
   5   5   2 50.7728 2.91604   1
  -6  -5  -2 5.96826 0.95336   1
   6   5  -2 6.32811 1.03231   1
  -6  -5  -2 7.20661 0.92240   1
   6   5  -2 6.05855 0.87735   1
  -6  -5   2 7.35084 0.96033   1
   6   5   2 6.61051 0.88449   1
  -6  -5   2 5.83203 0.88197   1
   6   5   2 7.00831 1.04202   1
   7   5  -2 51.4277 3.32599   1
  -7  -5  -2 51.7359 3.30992   1
  -7  -5  -2 59.1413 3.38304   1
   7   5  -2 57.7595 3.38506   1
  -7  -5   2 56.1767 3.31758   1
   7   5   2 51.0853 3.30587   1
  -7  -5   2 58.4345 3.34447   1
   7   5   2 52.6313 3.31911   1
  -7  -5   2 60.9548 3.33622   2
   8   5  -2 99.2448 5.68116   1
   8   5  -2 100.116 5.71096   1
  -8  -5  -2 103.522 5.66723   1
  -8  -5  -2 93.5577 5.58543   1
  -8  -5   2 99.2564 5.69553   2
  -8  -5   2 101.132 5.63051   1
   8   5   2 102.407 5.66693   1
   8   5   2 97.5907 5.70596   1
  -8  -5   2 101.112 5.64221   1
  -9  -5  -2 9.53835 1.19738   1
   9   5  -2 9.91343 1.32021   1
  -9  -5  -2 11.9074 1.32566   2
  -9  -5  -2 11.2998 1.56864   1
  -9  -5   2 9.55846 1.21733   1
   9   5   2 9.02297 1.28142   1
  -9  -5   2 9.34187 1.26030   1
  -9  -5   2 9.36891 1.34267   2
 -10  -5  -2 9.92053 1.35618   2
  10   5  -2 9.13901 1.40413   1
 -10  -5  -2 9.61886 1.34751   1
 -10  -5   2 8.79881 1.35017   2
 -10  -5   2 9.29336 1.34983   1
  10   5   2 8.26117 1.27299   1
  11   5  -2 13.7695 1.66115   1
 -11  -5  -2 16.0303 1.58590   2
 -11  -5  -2 11.9640 1.49317   1
  11   5   2 11.2868 1.60288   1
 -11  -5   2 13.7565 1.56398   2
 -11  -5   2 13.8273 1.58200   1
  12   5  -2 13.7576 1.78457   1
 -12  -5  -2 13.6340 1.77636   2
  12   5   2 12.1711 1.61347   1
 -12  -5   2 14.2649 1.66879   2
  13   5  -2 5.75835 1.45297   1
 -13  -5  -2 5.38343 1.21738   2
 -13  -5   2 5.58599 1.37019   2
  13   5   2 4.38607 1.31269   1
 -14  -5  -2 5.94019 1.33478   2
  14   5   2 4.84968 1.58436   1
 -14  -5   2 4.02584 1.35790   2
  15   5  -2 0.48039 1.41192   1
 -15  -5  -2 1.69015 1.15207   2
  15   5   2 1.19726 1.59544   1
 -15  -5   2 1.37214 1.19069   2
   0  -6  -2 336.702 19.0966   1
   0  -6   2 388.394 19.1272   1
   0  -6  -2 332.591 19.1273   1
   0  -6   2 379.699 19.1592   1
   1   6  -2 143.292 7.47590   1
   1  -6   2 138.317 7.41664   1
  -1  -6  -2 131.601 7.46437   1
  -1  -6  -2 130.280 7.42954   1
   1   6  -2 135.560 7.43284   1
   1   6   2 136.968 7.44194   1
   1  -6  -2 134.242 7.41236   1
   1   6   2 133.973 7.44273   1
  -1  -6   2 136.663 7.46734   1
   1  -6  -2 140.930 7.40535   1
  -1  -6   2 141.709 7.46282   1
   2   6  -2 65.0074 3.78870   1
  -2  -6  -2 65.7022 3.80748   1
   2   6  -2 64.4247 3.82365   1
   2   6   2 72.5604 3.82806   1
   2   6   2 65.2516 3.80076   1
  -2  -6   2 65.3899 3.82813   1
  -3  -6  -2 25.6653 1.76115   1
   3   6  -2 21.9134 1.67181   1
   3   6  -2 24.6641 1.69343   1
   3   6   2 25.7897 1.72677   1
  -3  -6   2 23.0002 1.72762   1
  -3  -6   2 20.7907 1.72283   1
   3   6   2 24.2469 1.75306   1
  -4  -6  -2 24.1315 1.84782   1
   4   6  -2 29.6089 1.91522   1
   4   6  -2 30.2060 1.89454   1
  -4  -6   2 28.6102 1.93509   1
  -4  -6   2 18.8238 2.09636   1
   4  -6  -2 26.6471 1.84690   2
   4   6   2 22.4595 1.86832   1
   4   6   2 24.2654 1.85774   1
   5   6  -2 5.27036 0.99655   1
  -5  -6  -2 2.35421 0.88504   1
   5   6  -2 9.79281 1.22161   1
  -5  -6   2 5.70289 0.94743   1
   5  -6  -2 6.38192 0.91291   2
  -5  -6   2 4.75289 0.94090   1
  -6  -6  -2 243.648 13.2226   1
   6   6  -2 265.672 13.4576   1
  -6  -6  -2 229.637 13.1716   1
   6   6  -2 254.638 13.2741   1
   6   6   2 218.548 13.3384   1
  -6  -6   2 266.951 13.2477   1
   6   6   2 237.890 13.2001   1
  -6  -6   2 234.434 13.1791   1
   7   6  -2 128.534 6.87892   1
  -7  -6  -2 116.829 6.82641   1
   7   6   2 113.891 6.79806   1
  -7  -6   2 126.783 6.80221   2
  -7  -6   2 120.138 6.84246   1
   8   6  -2 29.7695 2.47681   1
  -8  -6  -2 28.3547 2.32871   1
   8   6   2 31.3843 2.38225   1
  -8  -6   2 26.8892 2.31865   2
  -8  -6   2 28.9139 2.28780   1
  -9  -6  -2 7.33460 1.41058   2
   9   6  -2 12.1218 1.69583   1
  -9  -6  -2 8.64212 1.31309   1
  -9  -6   2 9.61242 1.59907   2
  -9  -6   2 11.4256 1.55016   1
   9   6   2 5.65388 1.23826   1
  10   6  -2 27.5411 2.49889   1
 -10  -6  -2 30.6520 2.44956   1
 -10  -6   2 29.3485 2.43579   2
 -10  -6   2 26.7735 2.41592   1
  10   6   2 29.8184 2.56651   1
 -11  -6  -2 14.8761 1.69967   2
  11   6  -2 14.7207 1.87649   1
 -11  -6  -2 10.0290 1.59414   1
 -11  -6   2 13.8899 1.70326   2
  11   6   2 10.8215 1.74996   1
 -11  -6   2 12.1157 1.61933   1
 -12  -6  -2 22.3372 2.29964   2
  12   6  -2 28.3615 2.73530   1
 -12  -6  -2 21.7422 2.49948   1
 -12  -6   2 23.0590 2.32477   2
 -12  -6   2 21.2925 2.26419   1
 -13  -6  -2 6.25222 1.32267   2
  13   6  -2 3.13179 1.53483   1
 -13  -6   2 4.19411 1.35624   2
 -13  -6   2 2.71422 1.25962   1
 -14  -6  -2 14.2732 1.73525   2
 -14  -6   2 13.0423 1.81265   2
   0  -7  -2 -0.3472 0.65274   1
   0  -7   2 0.37871 0.75696   1
   0  -7   2 0.05312 0.63134   1
   0  -7  -2 -0.5733 0.66686   1
   1  -7   2 10.9807 1.30126   1
  -1  -7  -2 13.2699 1.31117   1
   1  -7  -2 13.0286 1.27679   1
  -1  -7   2 7.14051 1.43133   1
   1  -7  -2 13.4800 1.28040   1
  -1  -7   2 11.3545 1.32332   1
   2   7  -2 32.1899 2.23099   1
   2   7  -2 28.0115 2.11214   1
   2  -7   2 29.2548 2.06362   1
  -2  -7   2 25.2081 2.13598   1
  -2  -7   2 33.5566 2.14265   1
  -3  -7  -2 10.2957 1.54548   1
  -3  -7  -2 13.1091 1.56300   1
   3   7  -2 17.9683 1.66907   1
   3   7   2 13.5023 1.51592   1
  -3  -7   2 19.6821 1.62397   1
  -3  -7   2 17.9411 1.53302   1
  -4  -7  -2 -0.0700 0.78835   1
   4   7  -2 1.32369 0.84656   1
   4   7  -2 2.51430 0.91186   1
   4   7   2 0.40321 0.81266   1
   4   7   2 0.92787 0.89885   1
  -4  -7   2 0.71016 0.86207   1
   5   7  -2 25.6148 1.90822   1
  -5  -7  -2 20.7728 2.05272   1
   5   7   2 21.4359 1.98118   1
  -5  -7   2 21.7358 1.96931   1
  -6  -7   2 10.5498 1.43073   1
  -7  -7  -2 38.4125 2.84747   1
   7   7  -2 44.4993 3.08398   1
   7   7   2 37.5317 2.91098   1
  -7  -7   2 41.8465 3.24597   2
  -7  -7   2 47.9961 3.02145   1
  -8  -7  -2 49.3952 3.78563   1
   8   7  -2 65.7718 3.92265   1
   8   7   2 51.6689 3.90270   1
  -8  -7   2 64.8426 3.72909   1
  -8  -7   2 61.2593 3.82636   2
   9   7  -2 10.6151 1.50239   1
  -9  -7  -2 9.52802 1.55529   1
  -9  -7  -2 9.48735 1.56448   2
   9   7   2 7.22815 1.46494   1
  -9  -7   2 7.14566 1.73691   2
  -9  -7   2 8.78371 1.43875   1
 -10  -7  -2 9.91352 1.65777   1
 -10  -7  -2 10.2076 1.62183   2
  10   7   2 9.37558 1.60058   1
 -10  -7   2 17.7888 2.11776   2
  11   7  -2 8.24291 1.70522   1
 -11  -7   2 7.91977 1.50162   1
 -11  -7   2 8.03649 1.71544   2
  11   7   2 2.97962 1.61054   1
 -12  -7  -2 -0.0930 1.17100   1
 -12  -7  -2 1.32400 1.37015   2
 -12  -7   2 -0.4797 1.36153   2
 -12  -7   2 1.10915 1.21966   1
 -13  -7  -2 6.66212 1.78799   2
 -13  -7  -2 10.7292 1.84765   1
 -13  -7   2 9.08831 1.59316   1
 -13  -7   2 7.02132 1.71707   2
   0  -8   2 46.4343 3.13164   1
   0  -8  -2 50.9257 3.15496   1
   1  -8   2 21.5830 1.83478   1
  -1  -8   2 20.1579 1.83478   1
   2  -8   2 66.2185 3.76907   1
   2  -8  -2 60.6740 3.70248   1
   2  -8  -2 59.1031 3.64251   1
  -3  -8  -2 52.3707 3.35354   1
   3  -8  -2 55.2415 3.19907   1
   3   8   2 51.8589 3.42423   1
   3   8   2 48.9104 3.38815   1
   4   8  -2 34.4459 2.56784   1
  -4  -8  -2 29.6688 2.33562   1
   4   8   2 28.1872 2.47541   1
  -4  -8   2 30.8840 2.33421   1
   5   8  -2 6.54826 1.35291   1
  -5  -8   2 7.81743 1.45670   1
  -6  -8  -2 7.27636 1.44697   1
   6   8  -2 4.82532 1.32183   1
  -6  -8   2 5.82167 1.14599   1
   6  -8  -2 7.07067 1.16890   2
   6   8   2 5.46660 1.29476   1
   7   8  -2 51.4315 3.57701   1
  -7  -8   2 56.2639 3.74052   1
  -7  -8   2 48.0227 3.72791   2
   8   8  -2 36.0912 2.91513   1
  -8  -8   2 25.7047 2.78291   2
  -8  -8   2 27.9578 2.69596   1
  -9  -8  -2 22.4809 2.38486   1
   9   8  -2 31.6683 2.93312   1
   9   8   2 22.6379 2.99293   1
  -9  -8   2 26.1372 2.74920   2
  -9  -8   2 25.2061 2.55908   1
 -10  -8  -2 17.4463 2.51099   2
 -10  -8  -2 15.6044 2.30352   1
 -10  -8   2 25.2099 2.62359   1
 -10  -8   2 26.6980 2.89477   2
 -11  -8  -2 20.8855 2.61823   2
 -11  -8   2 24.5997 2.88054   2
   0  -9  -2 -0.8744 0.86934   1
   0  -9   2 -0.2378 1.07209   1
   1  -9   2 1.89904 1.18968   1
  -1  -9  -2 4.02673 1.06995   1
   1  -9  -2 2.79019 1.02411   1
  -1  -9   2 0.80861 1.07022   1
  -2  -9  -2 2.40837 1.12654   1
  -2  -9   2 -0.4580 1.04182   1
   3  -9   2 7.49671 1.25535   1
  -3  -9  -2 5.18186 1.39243   1
  -3  -9   2 6.23707 1.29460   1
   3  -9  -2 7.23840 1.15406   1
   4   9  -2 4.91249 1.30481   1
  -4  -9  -2 4.76736 1.38162   1
   4   9   2 2.81632 1.26058   1
  -4  -9   2 3.07351 1.22602   1
   4  -9  -2 3.68002 1.00669   1
  -5  -9  -2 32.5138 2.54301   1
   5   9  -2 29.8337 2.72354   1
   5   9   2 31.7437 2.90328   1
  -5  -9   2 31.0320 2.60232   1
  -6  -9  -2 10.4018 1.42239   1
  -6  -9   2 13.5570 2.23609   2
   6   9   2 9.54068 1.70240   1
  -6  -9   2 9.20730 1.48721   1
  -7  -9  -2 23.2364 2.77280   1
   7   9  -2 24.5811 2.75784   1
  -7  -9   2 21.5213 2.27682   1
  -7  -9   2 27.0721 3.16769   2
   7   9   2 26.0765 2.76963   1
  -8  -9   2 16.2490 2.34824   2
   8   9   2 8.24142 1.83535   1
   0 -10  -2 3.97501 1.08839   1
   1 -10   2 22.2782 2.01187   1
  -1 -10  -2 22.2227 2.21899   1
   1 -10  -2 17.6725 1.99468   1
  -1 -10   2 20.2596 2.10248   1
  -2 -10  -2 6.86577 1.53441   1
   2 -10   2 6.61778 1.38189   1
  -2 -10   2 7.41705 1.48955   1
   2 -10  -2 7.06845 1.43619   1
   3 -10   2 27.1491 2.23328   1
  -3 -10  -2 19.0467 2.33142   1
   3 -10  -2 18.1420 2.05279   1
  -3 -10   2 25.5730 2.50346   1
  -4 -10  -2 5.62374 1.59548   1
   4 -10  -2 3.12746 1.12657   1
   5  10  -2 6.96543 1.63191   1
  -6 -10   2 19.8586 2.32897   1
  -7 -10   2 2.68074 1.51990   1
   1 -11   2 -1.1350 1.16367   1
  -2 -11  -2 0.01867 1.30629   1
   2 -11   2 0.29502 1.29037   1
   2 -11  -2 0.15153 1.20839   1
   0   0  -3 -0.5303 0.90636   3
  -1   0   3 0.34949 0.14984   1
  -1   0  -3 0.56209 0.17219   1
  -1   0   3 0.31761 0.18954   2
  -1   0  -3 0.33718 0.15175   1
   1   0  -3 -0.0134 0.14129   1
   1   0   3 0.41387 0.13185   1
   1   0  -3 0.21891 0.16763   2
  -1   0   3 0.10374 0.17524   1
   1   0   3 0.22239 0.15749   1
   2   0  -3 0.56690 0.28660   2
  -2   0   3 0.41943 0.31189   2
  -3   0   3 -0.3263 0.33845   2
   3   0  -3 0.14602 0.27984   2
  -4   0   3 1.22624 0.40248   2
   5   0  -3 0.45639 0.33075   2
  -6   0  -3 1.62739 2.34573   3
  -6   0   3 0.00005 2.49930   3
   6   0  -3 1.61762 3.06582   3
   6   0   3 0.38815 3.20800   3
  -7   0  -3 -1.9889 2.83843   3
  -7   0   3 5.80737 4.18847   3
   7   0  -3 3.25041 3.82536   3
   7   0   3 2.59617 3.69849   3
  -8   0   3 1.35419 3.23185   3
   8   0   3 1.10544 3.86990   3
  -8   0  -3 5.44741 3.09013   3
   8   0  -3 -1.6509 3.43905   3
  13   0   3 0.31476 0.73882   1
  14   0  -3 -0.3458 0.54932   1
  14   0   3 -0.8888 0.77158   1
  16   0   3 0.80316 0.89074   1
   0   1  -3 0.83350 0.22565   1
   0  -1   3 0.78741 0.21140   1
   0  -1  -3 0.86510 0.21878   1
   0  -1  -3 1.80167 0.25535   2
   0  -1  -3 0.99287 0.22548   1
   0  -1   3 1.00306 0.22265   1
   0   1   3 0.98342 0.22211   1
   0   1  -3 1.30312 0.23440   1
   0  -1   3 0.84518 0.21603   2
   1   1  -3 234.843 12.1475   1
   1   1  -3 221.451 12.1449   1
   1   1  -3 222.327 12.1401   2
  -1  -1  -3 217.813 12.1422   1
  -1   1   3 244.994 12.1438   2
  -1  -1  -3 234.621 12.1469   1
   1  -1  -3 228.339 12.1412   2
  -1  -1   3 228.989 12.1457   1
  -1  -1   3 220.657 12.1395   2
  -1  -1   3 238.468 12.1485   1
   1   1   3 236.203 12.1471   1
  -2   1   3 395.079 19.6093   2
   2   1  -3 361.355 19.6174   1
  -2  -1  -3 362.027 19.6141   1
   2   1  -3 359.402 19.6112   2
  -2  -1  -3 368.735 19.6137   1
  -2  -1   3 365.947 19.6147   1
  -2  -1   3 377.287 19.6177   1
  -2  -1   3 374.547 19.6142   2
   2   1   3 373.934 19.6164   1
   2  -1  -3 378.245 19.6098   2
  -3  -1  -3 736.605 38.8660   1
  -3  -1  -3 719.461 38.8675   1
   3   1  -3 715.426 38.8659   2
   3   1  -3 761.467 38.8741   1
   3   1  -3 719.686 38.8713   1
   3   1   3 730.199 38.8699   1
   3   1   3 745.067 38.8716   1
  -3  -1   3 761.905 38.8700   1
  -3  -1   3 739.146 38.8678   2
  -3  -1   3 744.134 38.8685   1
   4   1  -3 14.9875 0.97288   1
   4   1  -3 14.4213 0.95384   2
  -4  -1  -3 14.2766 0.95969   1
  -4  -1  -3 14.4093 0.94447   1
   4   1  -3 14.7586 0.97793   1
   4   1   3 14.8922 0.97163   1
   4   1   3 15.5825 0.96827   1
  -4  -1   3 15.7877 0.98654   2
  -4  -1   3 13.8579 0.95429   1
  -4  -1   3 14.5117 0.95644   1
   5   1  -3 98.4262 5.35300   2
   5   1  -3 98.2046 5.36730   1
   5   1  -3 96.8259 5.36063   1
   5   1   3 99.6831 5.36372   1
   5   1   3 99.8974 5.36364   1
  -5  -1   3 106.071 5.37418   2
   6   1  -3 156.295 8.33488   1
   6   1  -3 159.320 8.34644   1
   6   1   3 151.357 8.33056   1
   6   1   3 152.794 8.33128   1
  -6  -1   3 160.880 8.34253   2
   7   1  -3 17.0717 1.22391   1
   7   1  -3 17.9967 1.24500   1
   7   1   3 17.8079 1.22435   1
   7   1   3 17.7985 1.31759   1
  -8  -1  -3 2.06459 3.40650   3
   8  -1   3 1.16556 3.04436   3
  -8   1   3 1.08501 2.62612   3
   8   1  -3 -1.6507 3.79574   3
  -8   1  -3 -0.2817 2.11325   3
   8  -1  -3 1.17151 3.13382   3
   8   1   3 4.68245 4.31614   3
  -8  -1   3 -2.9871 3.33171   3
  10   1  -3 24.6301 1.58283   1
  10   1   3 21.8163 1.59069   1
  11   1  -3 51.1535 2.95249   1
  11   1   3 49.3319 2.96800   1
  12   1  -3 -0.1325 0.59051   1
  12   1   3 -0.1816 0.76596   1
  13   1  -3 -0.1075 0.57394   1
  13   1   3 -1.4034 0.80310   1
  14   1   3 15.4206 1.57363   1
  15   1   3 34.8834 2.53365   1
  16   1   3 7.00937 1.14564   1
   0   2  -3 4626.67 252.772   3
   0   2   3 4841.21 252.943   3
   0  -2   3 4816.91 253.015   3
   0  -2  -3 4697.17 252.907   3
   1   2  -3 1292.28 65.0786   1
  -1  -2  -3 1246.84 65.0753   1
  -1  -2  -3 1144.45 65.0678   1
   1   2  -3 1228.42 65.0767   1
  -1  -2   3 1216.55 65.0761   1
   1   2   3 1261.84 65.0741   1
  -1  -2   3 1292.86 65.0799   1
   1   2   3 1197.53 65.0696   1
  -2  -2  -3 2550.27 131.488   1
   2   2  -3 2452.82 131.488   1
   2   2   3 2520.49 131.486   1
  -2  -2   3 2462.73 131.484   1
  -3  -2  -3 41.0498 2.22441   1
   3   2  -3 40.4434 2.23302   1
  -3  -2  -3 37.4474 2.21997   1
   3   2  -3 36.1582 2.23894   1
  -3   2   3 41.7397 2.19763   2
  -3  -2   3 39.1619 2.23544   1
  -3  -2   3 39.5366 2.22492   2
   3   2   3 39.0699 2.22023   1
  -3  -2   3 39.6549 2.22232   1
   3   2   3 39.6238 2.22763   1
   4   2  -3 15.7437 1.16938   1
   4   2  -3 16.8624 1.17783   1
  -4  -2  -3 18.7472 1.16197   1
   4   2   3 18.6246 1.17005   1
   4   2   3 18.1282 1.15686   1
  -4  -2   3 15.5892 1.17520   1
  -4  -2   3 18.0230 1.16734   2
   5   2  -3 417.290 23.1446   1
  -5  -2  -3 407.747 23.1262   1
  -5  -2  -3 459.643 23.1376   1
   5   2  -3 452.250 23.1477   1
  -5  -2   3 419.980 23.1211   1
   5   2   3 435.599 23.1352   1
  -5  -2   3 437.428 23.1220   2
  -5  -2   3 453.644 23.1307   1
   5   2   3 452.096 23.1455   1
   6   2  -3 551.664 30.6359   1
   6   2  -3 596.667 30.5688   1
  -6  -2  -3 602.796 30.5649   1
  -6  -2  -3 537.510 30.5511   1
  -6  -2   3 568.329 30.5470   1
  -6  -2   3 586.673 30.5536   1
   6   2   3 571.254 30.6368   1
  -6  -2   3 575.429 30.5521   2
   6   2   3 612.689 30.5778   1
   7   2  -3 10.4021 1.13182   1
  -7  -2  -3 14.2443 1.06567   2
   7   2  -3 13.4303 1.09168   1
   7   2   3 13.7562 1.09678   1
   7   2   3 13.0078 1.09707   1
  -7  -2   3 13.4264 1.12448   2
   8   2  -3 9.95879 1.04254   1
   8   2   3 11.6244 1.08678   1
  -8  -2   3 14.1193 1.29865   2
   8   2   3 10.6411 1.05368   1
   9   2  -3 147.584 8.04956   1
  -9  -2   3 148.329 8.05112   2
   9   2   3 153.434 8.06419   1
   9   2   3 145.990 8.05740   1
  10   2  -3 19.9702 1.53416   1
  10   2   3 19.2465 1.60610   1
  10   2   3 23.1393 1.63918   1
 -10  -2   3 21.3990 1.67430   2
 -11  -2   3 17.8528 1.60351   2
  11   2   3 16.5045 1.59237   1
  12   2  -3 167.238 9.65796   1
  12   2  -3 184.544 9.79819   1
  12   2   3 184.776 9.72756   1
  12   2   3 176.776 9.74295   1
  13   2  -3 78.0569 4.66390   1
  13   2   3 72.4921 4.41574   1
  14   2  -3 6.46714 1.32666   1
  14   2   3 5.28016 1.12753   1
  15   2  -3 0.93004 0.96204   1
  15   2   3 1.19939 1.06859   1
  16   2  -3 49.5075 3.28620   1
  16   2   3 48.0161 3.30523   1
   0  -3  -3 0.17202 0.37852   1
   0   3  -3 -0.1816 0.35997   1
   0  -3   3 0.18261 0.38564   1
   0  -3   3 0.08912 0.36108   1
   0   3  -3 -0.1757 0.31032   1
   0  -3  -3 -0.2246 0.34027   1
  -1  -3  -3 22.1812 1.39476   1
  -1  -3  -3 24.6073 1.40512   1
   1   3  -3 24.5179 1.41911   1
   1   3  -3 20.0711 1.38073   1
  -1  -3   3 22.2743 1.42745   1
   1   3   3 23.7893 1.39714   1
   1   3   3 24.3270 1.39320   1
  -1  -3   3 21.4813 1.41210   1
  -2  -3  -3 99.6729 5.08224   1
  -2  -3  -3 100.372 5.07625   1
   2   3  -3 94.8877 5.08363   1
   2   3  -3 83.9890 5.06027   1
  -2  -3   3 86.8553 5.08124   1
  -2  -3   3 92.0079 5.08436   1
   2   3   3 95.3907 5.07012   1
   2   3   3 98.1098 5.07604   1
   3   3  -3 18.0830 1.21480   1
  -3  -3  -3 16.8900 1.20012   1
   3   3  -3 18.0977 1.24300   1
  -3  -3  -3 17.8333 1.22057   1
   3   3   3 17.8792 1.21901   1
  -3  -3   3 17.2776 1.21600   1
  -3  -3   3 18.5658 1.24886   1
   3  -3  -3 18.1860 1.20367   2
   3   3   3 16.1493 1.22542   1
  -4  -3  -3 94.2874 5.69456   1
   4   3  -3 110.372 5.71788   1
  -4  -3   3 110.206 5.72022   1
   4   3   3 100.055 5.72315   1
   4   3   3 112.917 5.72612   1
  -4  -3   3 107.670 5.70529   2
  -4  -3   3 103.147 5.71800   1
   5   3  -3 5.06539 0.70890   1
   5   3   3 7.56702 0.86054   1
  -5  -3   3 7.29248 0.88274   2
   5   3   3 4.95045 0.70231   1
  -6  -3  -3 148.481 7.75813   1
  -6  -3  -3 133.459 7.74722   1
   6   3  -3 152.693 7.76438   1
  -6  -3   3 141.867 7.74694   1
  -6  -3   3 136.546 7.74408   1
   6   3   3 155.997 7.77363   1
   6   3   3 137.317 7.74316   1
  -7  -3  -3 0.40490 0.47768   1
  -7  -3  -3 0.17791 0.59813   1
   7   3  -3 0.20060 0.55220   1
  -7  -3   3 1.00987 0.59044   1
  -7  -3   3 0.19575 0.52763   1
   7   3   3 -0.4322 0.56474   1
  -7  -3   3 -1.2920 0.61590   2
   7   3   3 -0.9912 0.56876   1
  -8  -3  -3 96.9959 5.01468   2
  -8  -3  -3 96.5203 5.01371   1
   8   3  -3 84.3185 5.05708   1
   8   3  -3 88.6715 5.03751   1
  -8  -3  -3 83.6724 5.04193   1
   8   3   3 86.9852 5.04267   1
  -8  -3   3 96.4249 5.05600   2
  -8  -3   3 89.2560 5.03573   1
   8   3   3 96.1026 5.05970   1
  -8  -3   3 89.5270 5.03625   1
   9   3  -3 6.91679 0.86225   1
  -9  -3  -3 10.8906 1.05409   2
  -9  -3  -3 9.80895 1.09023   1
   9   3  -3 6.08658 0.93240   1
  -9  -3   3 8.64210 1.15388   2
   9   3   3 7.48529 0.91884   1
  -9  -3   3 6.97611 0.89864   1
   9   3   3 6.71070 0.94600   1
  10   3  -3 35.9805 2.45703   1
 -10  -3  -3 41.1631 2.53963   2
  10   3  -3 36.9590 2.40290   1
  10   3   3 37.2493 2.45553   1
 -10  -3   3 38.0686 2.51841   2
  10   3   3 39.3348 2.47740   1
  11   3  -3 12.3720 1.23443   1
  11   3  -3 13.3460 1.44845   1
  11   3   3 11.0690 1.52883   1
 -11  -3   3 15.4598 1.42917   2
  11   3   3 11.1470 1.34497   1
  12   3  -3 3.47048 1.01806   1
  12   3   3 3.67720 1.03059   1
 -12  -3   3 3.89648 1.07324   2
  13   3  -3 1.90311 1.06983   1
  13   3   3 2.18353 1.03540   1
 -13  -3   3 4.25752 1.07245   2
  14   3  -3 0.53663 1.05674   1
  14   3   3 -0.2162 0.97174   1
  15   3  -3 14.8908 2.02952   1
  15   3   3 12.1171 1.63060   1
  16   3  -3 1.82322 1.26609   1
  16   3   3 1.07338 1.22811   1
   0  -4   3 422.521 22.0674   1
   0  -4  -3 398.232 22.0462   1
   0  -4   3 432.919 22.0681   1
   0  -4  -3 413.833 22.0623   1
  -1  -4  -3 243.746 13.8997   1
   1   4  -3 246.514 13.8928   1
   1  -4   3 274.246 13.8985   1
   1   4  -3 275.224 13.9251   1
  -1  -4   3 261.029 13.9208   1
   1   4   3 262.017 13.9023   1
   1   4   3 270.072 13.9084   1
   2   4  -3 92.3230 5.03963   1
  -2  -4  -3 94.0242 5.04339   1
   2   4  -3 89.5763 5.01854   1
  -2  -4   3 85.3564 5.04658   1
   2   4   3 99.1027 5.04579   1
   2   4   3 92.9173 5.02787   1
  -3  -4  -3 76.8479 4.52634   1
   3   4  -3 93.0450 4.56534   1
  -3  -4  -3 79.9140 4.54853   1
   3  -4  -3 76.4617 4.51467   2
   3   4   3 79.5272 4.53224   1
   3   4   3 84.2649 4.55501   1
  -3  -4   3 87.3329 4.56293   1
   4   4  -3 1.77438 0.60479   1
   4   4  -3 0.72590 0.64527   1
  -4  -4   3 2.09433 0.64020   1
   4   4   3 2.88891 0.63719   1
   5   4  -3 3.60845 0.64930   1
  -5  -4  -3 2.67993 0.62763   1
  -5  -4   3 3.61583 0.69307   2
   5   4   3 0.66954 0.59659   1
   5   4   3 2.07350 0.60275   1
  -6  -4  -3 225.145 11.8752   1
   6   4  -3 204.878 11.8529   1
  -6  -4  -3 208.737 11.8620   1
   6   4  -3 232.002 11.8588   1
   6   4   3 214.823 11.8499   1
  -6  -4   3 213.323 11.8593   1
  -6  -4   3 232.572 11.8706   1
   6   4   3 231.479 11.8784   1
  -6  -4   3 227.385 11.8474   2
  -7  -4  -3 20.2357 1.62828   1
   7   4  -3 23.7359 1.66807   1
   7   4  -3 21.1747 1.60934   1
  -7  -4  -3 21.5903 1.57997   1
   7   4   3 22.0101 1.59823   1
   7   4   3 20.7051 1.64661   1
  -7  -4   3 23.1145 1.62539   1
  -7  -4   3 24.8413 1.63813   2
  -7  -4   3 21.8733 1.57339   1
  -8  -4  -3 119.602 6.56064   1
   8   4  -3 110.967 6.54435   1
  -8  -4  -3 117.405 6.51411   1
  -8  -4   3 127.245 6.57684   2
  -8  -4   3 117.675 6.57324   1
  -8  -4   3 123.275 6.54330   1
   8   4   3 114.828 6.56102   1
  -9  -4  -3 2.94146 0.74043   1
   9   4  -3 2.67694 0.78654   1
  -9  -4  -3 3.90020 0.92483   1
   9   4  -3 2.79043 0.92570   1
  -9  -4  -3 5.04949 0.93862   2
  -9  -4   3 3.01148 0.93925   1
  -9  -4   3 2.59016 0.77441   1
  -9  -4   3 2.60147 0.93541   2
   9   4   3 2.44906 0.90005   1
   9   4   3 2.65864 0.79844   1
  10   4  -3 54.2477 3.41488   1
 -10  -4  -3 56.1895 3.44393   2
 -10  -4  -3 55.4932 3.41847   1
 -10  -4   3 53.7921 3.39535   2
 -10  -4   3 55.4562 3.40462   1
  10   4   3 52.3629 3.37719   1
  11   4  -3 49.6655 3.50649   1
 -11  -4  -3 47.9094 3.16009   2
 -11  -4   3 49.4812 3.21994   2
  12   4  -3 58.1858 3.78205   1
 -12  -4  -3 64.4581 3.71250   2
 -12  -4   3 62.0763 3.75512   2
  12   4   3 53.3699 3.79683   1
  13   4  -3 -0.4751 1.07498   1
 -13  -4  -3 0.42397 0.99715   2
 -13  -4   3 0.54171 1.10488   2
  13   4   3 -0.7697 1.07959   1
  14   4  -3 7.28482 1.46194   1
  14   4   3 6.90855 1.48484   1
 -14  -4   3 9.10082 1.39886   2
  15   4  -3 9.44011 1.68877   1
 -15  -4   3 11.3664 1.54222   2
  15   4   3 10.8584 1.65808   1
   0  -5   3 -0.3365 0.53475   1
   0  -5   3 -0.0933 0.55545   1
   0  -5  -3 -0.3084 0.52043   1
   0  -5  -3 -0.4287 0.52784   1
  -1  -5  -3 1.28049 0.56753   1
  -1  -5  -3 0.87414 0.55477   1
   1  -5  -3 1.74668 0.54849   1
   1   5   3 0.66170 0.54159   1
  -2  -5  -3 24.0125 1.67116   1
  -2  -5  -3 25.8833 1.66027   1
   2   5   3 24.2186 1.67473   1
   2   5   3 24.7978 1.65937   1
   3   5  -3 5.86361 0.76998   1
   3   5  -3 6.00574 0.78926   1
  -3  -5  -3 5.77099 0.80899   1
  -3  -5  -3 6.12604 0.76806   1
   3   5   3 5.44801 0.79677   1
  -3  -5   3 5.89797 0.81676   1
   3   5   3 5.72397 0.77205   1
  -4  -5  -3 2.38708 0.70036   1
   4   5  -3 3.31503 0.72905   1
   4   5  -3 2.87523 0.69235   1
   4   5   3 2.10608 0.72505   1
   4   5   3 1.98061 0.70728   1
  -4  -5   3 2.78067 0.72471   1
   5   5  -3 4.28765 0.75491   1
  -5  -5  -3 7.22197 0.98355   1
  -5  -5  -3 1.35219 0.75886   1
   5   5   3 2.34227 0.70178   1
  -6  -5  -3 1.40328 0.73428   1
   6   5  -3 3.51080 0.93439   1
  -6  -5  -3 -1.4758 0.69261   1
  -6  -5   3 3.21111 0.71842   1
   6   5   3 0.88759 0.68049   1
   6   5   3 0.81870 0.87097   1
  -6  -5   3 0.77519 0.69574   1
   7   5  -3 94.6660 5.63405   1
  -7  -5  -3 104.645 5.62825   1
  -7  -5  -3 101.837 5.64065   1
   7   5  -3 99.5664 5.62251   1
  -7  -5   3 99.4063 5.60753   1
  -7  -5   3 96.5778 5.59364   1
   7   5   3 101.791 5.65746   1
   7   5   3 96.9120 5.63063   1
  -7  -5   3 104.757 5.61746   2
  -8  -5  -3 37.7243 2.38947   1
   8   5  -3 35.4627 2.54335   1
   8   5  -3 34.4440 2.51742   1
  -8  -5   3 35.6848 2.51353   1
   8   5   3 36.4916 2.61064   1
  -8  -5   3 38.2376 2.59022   2
  -8  -5   3 33.8529 2.40479   1
   8   5   3 42.0575 2.52932   1
  -9  -5  -3 3.29762 0.79772   1
  -9  -5  -3 4.13342 0.99426   1
  -9  -5  -3 2.77495 1.00305   2
   9   5  -3 2.81302 0.98148   1
  -9  -5   3 2.58715 0.85210   1
  -9  -5   3 1.96918 0.94167   1
  -9  -5   3 3.05547 1.05511   2
   9   5   3 3.17480 0.95398   1
 -10  -5  -3 25.6760 2.18598   2
 -10  -5  -3 25.6267 2.22757   1
  10   5  -3 27.6317 2.27309   1
 -10  -5   3 27.0242 2.24604   2
 -10  -5   3 26.3760 2.20516   1
  10   5   3 25.9665 2.25299   1
 -11  -5  -3 10.4752 1.54278   1
 -11  -5  -3 10.1222 1.40628   2
 -11  -5   3 13.7112 1.54900   2
  11   5   3 8.94904 1.49352   1
 -12  -5  -3 1.21872 1.10081   2
  12   5  -3 1.42500 1.19191   1
 -12  -5   3 -1.1918 1.03579   2
  12   5   3 -0.2143 1.12754   1
 -13  -5  -3 10.9763 1.41815   2
  13   5  -3 8.32522 1.60289   1
 -13  -5   3 10.4519 1.52829   2
  13   5   3 9.03858 1.62294   1
 -14  -5  -3 18.1703 1.96941   2
  14   5  -3 16.7862 2.36397   1
  14   5   3 17.8998 2.15966   1
 -14  -5   3 18.4202 2.22191   2
  15   5  -3 0.83066 1.58274   1
  15   5   3 1.12203 1.51838   1
 -15  -5   3 3.23874 1.33572   2
   0  -6  -3 396.295 19.1483   1
   0  -6   3 336.450 19.0967   1
   0  -6   3 308.435 19.1099   1
   0  -6  -3 395.279 19.1047   1
   1   6  -3 29.2973 1.99841   1
  -1  -6  -3 31.2993 2.07116   1
   1  -6  -3 33.1170 2.01432   1
   2   6  -3 7.02960 0.86318   1
   2   6  -3 8.12190 0.93874   1
  -2  -6   3 5.75208 0.91497   1
   2   6   3 10.6599 1.10787   1
   2   6   3 10.9147 1.14567   1
  -3  -6  -3 4.81741 0.75978   1
   3   6  -3 0.69984 0.70625   1
   3   6  -3 2.20052 0.70319   1
   3   6   3 1.59853 0.65868   1
  -3  -6   3 -0.2320 0.71251   1
   3   6   3 2.36411 0.72253   1
   4   6  -3 36.7540 2.38197   1
   4   6  -3 37.3735 2.32322   1
  -4  -6  -3 36.3345 2.35729   1
  -4  -6  -3 30.7819 2.62316   1
   4   6   3 36.8997 2.39933   1
  -4  -6   3 38.0185 2.39088   1
   4   6   3 35.1758 2.37043   1
   4  -6  -3 42.6213 2.32237   2
  -4  -6   3 30.6886 2.40423   1
   5   6  -3 43.8493 2.77001   1
  -5  -6  -3 43.4053 2.75593   1
   5   6  -3 44.3301 2.77906   1
  -5  -6  -3 39.9003 2.73687   1
  -5  -6   3 44.4845 2.80848   1
   5   6   3 42.0084 2.76162   1
   5   6   3 40.3047 2.78851   1
  -5  -6   3 44.9285 2.74625   1
   5  -6  -3 48.7722 2.76264   2
   6   6  -3 118.818 6.97350   1
   6   6  -3 117.235 7.29394   1
  -6  -6   3 119.234 7.00309   1
  -6  -6   3 125.631 7.00385   2
   6   6   3 152.132 7.09782   1
  -6  -6   3 120.983 6.97830   1
   7   6  -3 104.717 5.24065   1
  -7  -6  -3 80.1082 5.18227   1
  -7  -6   3 97.1614 5.17427   1
  -7  -6   3 79.1395 5.18608   2
   7   6   3 85.1896 5.23776   1
   8   6  -3 8.50986 1.37232   1
  -8  -6   3 9.42965 1.39139   1
  -8  -6   3 8.93482 1.31288   2
  -9  -6  -3 32.5834 2.52655   1
   9   6   3 30.5804 2.46499   1
  10   6  -3 5.04860 1.42409   1
  10   6   3 8.39993 1.43561   1
 -10  -6   3 6.06407 1.34757   2
 -10  -6   3 5.60298 1.21798   1
 -11  -6  -3 11.5797 1.54687   2
 -11  -6  -3 11.6203 1.57387   1
 -11  -6   3 17.0921 1.93039   2
  11   6   3 9.04326 1.62018   1
  12   6  -3 16.3736 2.09774   1
 -12  -6  -3 15.7082 2.06954   2
 -12  -6   3 15.9487 1.84029   2
 -12  -6   3 13.4480 1.73049   1
  12   6   3 17.3764 2.47576   1
 -13  -6  -3 8.30128 1.46704   2
 -13  -6   3 10.6915 1.65829   2
 -13  -6   3 8.12483 1.62113   1
  14   6  -3 0.82788 1.43874   1
 -14  -6  -3 2.21059 1.20672   2
 -14  -6   3 -1.4245 1.16733   2
   0  -7  -3 -0.1797 0.69454   1
   0  -7   3 -0.3730 0.60256   1
   0  -7  -3 -0.3606 0.68339   1
   0  -7   3 -0.0408 0.77694   1
   1  -7   3 5.77817 0.91631   1
  -1  -7  -3 3.51880 0.84081   1
  -1  -7  -3 5.16427 1.04536   1
   1  -7   3 1.46993 0.80798   1
  -1  -7   3 2.88903 1.03700   1
  -1  -7   3 4.09815 0.88463   1
   1  -7  -3 2.62834 0.75565   1
   1  -7  -3 4.72823 0.86206   1
   2  -7   3 81.6731 4.85279   1
   2   7  -3 83.8625 4.88289   1
  -2  -7  -3 82.0228 4.88771   1
   2   7  -3 91.8305 4.96515   1
  -2  -7   3 88.7659 4.94589   1
   2   7   3 93.4397 4.95783   1
   2  -7  -3 87.2098 4.81940   1
   2   7   3 87.7016 4.95718   1
  -2  -7   3 79.8108 4.91417   1
   3   7  -3 21.2350 1.87300   1
   3  -7   3 17.8299 1.56926   1
  -3  -7  -3 24.8678 1.74553   1
  -3  -7   3 17.0263 1.67387   1
  -3  -7   3 21.1500 1.75076   1
   3  -7  -3 24.6269 1.58554   1
   3   7   3 23.1182 1.76727   1
  -4  -7  -3 3.51264 0.99029   1
   4   7  -3 5.54166 1.02257   1
   4   7  -3 4.97904 0.99897   1
  -4  -7   3 4.69243 1.06663   1
   4   7   3 4.73752 1.09943   1
   4  -7  -3 5.50319 1.04311   2
   5   7  -3 21.5295 2.01840   1
  -5  -7  -3 27.0067 2.13260   1
   5   7   3 26.3666 2.06315   1
  -5  -7   3 24.0450 2.17819   1
  -6  -7  -3 6.19009 1.03399   1
  -6  -7   3 3.84151 1.17278   2
  -6  -7   3 2.97686 1.02500   1
  -7  -7  -3 44.1506 2.88196   1
   7   7  -3 41.5426 3.01457   1
   7   7   3 45.3273 2.96469   1
  -7  -7   3 39.6677 2.87678   1
  -7  -7   3 39.6296 3.09559   2
  -8  -7  -3 78.9472 4.76624   1
   8   7  -3 72.1252 4.64199   1
  -8  -7   3 68.5450 4.59109   1
   8   7   3 75.3022 4.70478   1
  -8  -7   3 74.0435 4.61461   2
   9   7  -3 26.5452 2.36402   1
  -9  -7  -3 25.3680 2.37655   1
  -9  -7   3 25.0869 2.43092   2
   9   7   3 26.8479 2.64226   1
  -9  -7   3 24.9327 2.29700   1
 -10  -7  -3 49.6579 3.69205   1
 -10  -7  -3 50.4940 3.68539   2
  10   7  -3 54.6631 3.84204   1
 -10  -7   3 51.6597 3.95943   2
 -10  -7   3 48.3243 3.65513   1
  10   7   3 52.7025 3.75645   1
 -11  -7  -3 21.5857 2.52758   2
  11   7   3 23.2739 2.73693   1
 -11  -7   3 21.7087 2.44314   2
 -12  -7  -3 10.2855 1.66168   2
 -12  -7   3 9.80284 1.73267   2
 -12  -7   3 8.09882 1.72263   1
 -13  -7  -3 21.6635 2.49285   1
 -13  -7  -3 24.7665 2.53019   2
 -13  -7   3 17.9995 2.52565   2
 -13  -7   3 19.7082 2.46316   1
   0  -8  -3 63.6453 4.02280   1
   0  -8   3 71.2748 4.10009   1
  -1  -8  -3 9.33270 1.33472   1
   1  -8  -3 10.1395 1.30684   1
   1  -8  -3 9.07008 1.28780   1
   2   8  -3 51.5435 3.71308   1
   2   8  -3 58.6678 3.68817   1
   2  -8   3 60.6514 3.63091   1
   2   8   3 64.8343 3.85227   1
   3   8  -3 23.3498 2.03025   1
   3   8  -3 18.5778 1.83097   1
  -3  -8  -3 18.4095 1.92861   1
   3   8   3 11.9714 1.64138   1
   3   8   3 14.4214 1.69746   1
  -3  -8   3 21.1248 1.77349   1
   3  -8  -3 15.4720 1.51348   1
  -4  -8  -3 29.0674 2.22471   1
   4   8  -3 20.9249 2.34602   1
   4   8   3 29.0105 2.36763   1
   4  -8  -3 33.1413 2.11690   1
  -6  -8  -3 2.40644 1.12842   1
   6   8  -3 -0.1589 1.18203   1
  -6  -8   3 0.18329 1.35386   2
   6   8   3 1.62356 1.19186   1
  -6  -8   3 1.22671 1.18556   1
   7   8  -3 104.410 6.33276   1
  -7  -8  -3 101.216 6.25861   1
  -7  -8   3 97.0275 6.20465   1
  -7  -8   3 112.735 6.43585   2
   7   8   3 105.991 6.22942   1
   8   8  -3 61.2388 4.27791   1
  -8  -8  -3 61.6672 4.32170   1
   8   8   3 57.1938 4.24806   1
  -8  -8   3 65.2410 4.30075   2
  -8  -8   3 60.5382 4.02998   1
  -9  -8  -3 48.3118 3.86451   2
  -9  -8  -3 45.1667 3.31727   1
   9   8  -3 50.2744 3.71679   1
   9   8   3 46.7156 3.81817   1
  -9  -8   3 45.1318 3.56962   1
 -10  -8  -3 45.1041 3.61568   2
 -10  -8   3 39.9181 3.36150   2
 -10  -8   3 35.2622 3.37813   1
  11   8  -3 32.6580 3.12915   1
 -11  -8  -3 31.9937 3.32405   2
   0  -9  -3 -0.1867 0.99540   1
   0  -9   3 -0.5590 1.01560   1
  -1  -9  -3 3.36294 1.02696   1
   1  -9   3 5.60840 1.24472   1
   1  -9  -3 3.40765 1.01691   1
  -1  -9   3 5.32810 1.25035   1
  -2  -9  -3 -0.2852 1.08105   1
  -2  -9   3 -0.6333 1.02659   1
  -3  -9  -3 3.75105 1.26989   1
   3  -9  -3 3.39636 0.94350   1
  -3  -9   3 1.19501 1.10752   1
  -4  -9  -3 6.31717 1.42734   1
  -4  -9   3 5.42908 1.22472   1
   4  -9  -3 6.06094 1.16666   1
   4   9   3 6.19975 1.42572   1
  -5  -9  -3 24.1281 2.48059   1
   5  -9  -3 28.2118 2.21783   1
   5   9   3 25.6642 2.50204   1
  -6  -9  -3 9.64371 1.69062   1
  -6  -9   3 5.32075 1.30694   1
  -6  -9   3 4.46401 1.73459   2
   6   9   3 7.63692 1.50215   1
   7   9  -3 1.82386 1.39773   1
  -7  -9   3 -0.4263 1.27013   1
  -7  -9   3 1.51104 1.66832   2
   8   9   3 25.0502 2.70313   1
   0 -10  -3 21.5400 2.09574   1
   0 -10   3 23.1319 2.33018   1
   1 -10   3 28.9449 2.43837   1
  -1 -10  -3 27.5712 2.44157   1
  -1 -10   3 27.6430 2.52037   1
   1 -10  -3 31.4961 2.54797   1
  -2 -10  -3 5.20175 1.29155   1
   2 -10   3 4.88448 1.33431   1
   2 -10  -3 6.03018 1.36208   1
  -2 -10   3 3.49822 1.28487   1
  -3 -10  -3 32.8845 2.90772   1
   3 -10   3 29.4729 2.55983   1
  -3 -10   3 30.5321 2.86137   1
   3 -10  -3 33.6224 2.65112   1
  -4 -10  -3 40.4534 3.30033   1
   4  10  -3 33.9077 2.97878   1
  -4 -10   3 35.9068 2.99284   1
   5  10  -3 7.85966 1.74693   1
   5 -10  -3 9.78602 1.41606   1
   6  10  -3 34.4637 3.24983   1
   6  10   3 36.0440 3.32433   1
  -7 -10  -3 0.95759 1.35741   1
  -7 -10   3 5.74056 1.43018   1
   1 -11   3 -1.6984 1.22194   1
   2 -11   3 2.39159 1.28251   1
   2 -11  -3 2.47161 1.32706   1
   0   0  -4 21.1704 1.14802   1
   0   0   4 22.1588 1.15160   1
   0   0   4 20.4141 1.15238   1
   0   0   4 20.3400 1.14663   2
   0   0  -4 20.6241 1.14546   2
   0   0  -4 19.9403 1.14777   1
   1   0  -4 6.87488 0.47305   1
  -1   0   4 6.57474 0.51083   2
   1   0  -4 6.92001 0.45295   1
  -1   0   4 6.51011 0.46552   1
  -1   0  -4 6.28503 0.46816   1
  -1   0   4 6.12086 0.47385   1
   1   0   4 6.56220 0.46118   1
  -1   0  -4 6.25700 0.45999   1
   1   0  -4 6.58490 0.49377   2
   1   0   4 6.38995 0.47117   1
   2   0  -4 509.968 26.1556   2
  -2   0   4 500.895 26.1537   2
   2   0   4 476.962 26.1448   1
  -3   0   4 249.461 13.0200   2
   3   0  -4 242.735 13.0131   2
  -4   0   4 117.203 6.07767   2
   4   0  -4 110.339 6.06404   2
  -5   0   4 110.328 5.84157   2
   5   0  -4 107.553 5.82791   2
  -6   0   4 11.9596 0.96807   2
   6   0  -4 10.7324 0.85168   2
  -7   0  -4 2981.25 164.397   3
   7   0   4 3046.84 164.526   3
  -7   0   4 3058.86 165.192   3
   7   0  -4 3030.36 164.402   3
  -8   0  -4 188.219 14.9044   3
   8   0   4 189.604 15.2176   3
  -8   0   4 179.232 14.6342   3
   8   0  -4 193.026 15.4064   3
  10   0   4 125.350 6.78392   1
  11   0  -4 841.475 44.4693   1
  12   0  -4 53.9544 3.21264   1
  12   0   4 58.3512 3.27024   1
  13   0  -4 124.532 7.10133   1
  13   0   4 132.754 7.09558   1
  14   0   4 -0.1473 0.69971   1
  14   0  -4 -0.6749 0.64424   1
  15   0   4 91.6024 5.30984   1
  16   0   4 2.99021 0.92629   1
   0   1  -4 0.49508 0.25184   1
   0  -1   4 0.03165 0.26144   1
   0  -1   4 0.24456 0.25953   1
   0   1  -4 0.18286 0.26852   1
   0  -1  -4 0.42174 0.25424   1
   0  -1  -4 0.42418 0.27579   2
   0   1  -4 0.23953 0.25476   2
   0  -1   4 -0.0191 0.25044   2
   0   1   4 0.12180 0.24990   1
   0  -1  -4 0.15280 0.25330   1
   0   1   4 0.07279 0.29178   2
   0   1   4 0.19876 0.26799   1
  -1  -1  -4 158.609 9.24362   1
   1   1  -4 175.221 9.25069   1
   1   1  -4 171.229 9.25198   1
  -1  -1  -4 179.934 9.25282   1
   1   1  -4 166.545 9.24257   2
  -1   1   4 182.368 9.24881   2
   1  -1  -4 174.428 9.24833   2
   1   1   4 184.742 9.25354   1
  -1  -1   4 171.623 9.24461   2
  -1  -1   4 181.791 9.25351   1
  -1  -1   4 175.315 9.24971   1
   2   1  -4 870.717 48.1800   2
  -2  -1  -4 904.509 48.1831   1
   2   1  -4 899.536 48.1881   1
  -2   1   4 972.359 48.1841   2
  -2  -1  -4 864.632 48.1822   1
   2   1  -4 913.539 48.1862   1
  -2  -1   4 919.576 48.1843   2
  -2  -1   4 933.829 48.1877   1
   2  -1  -4 958.153 48.1853   2
   2   1   4 891.915 48.1838   1
   2   1   4 915.417 48.1863   1
  -2  -1   4 928.663 48.1861   1
  -3  -1  -4 0.68809 0.29166   1
  -3  -1  -4 0.95551 0.34783   1
   3   1  -4 -0.0787 0.32343   2
   3   1  -4 0.08035 0.33478   1
  -3   1   4 0.16457 0.34250   2
   3   1  -4 -0.0915 0.32924   1
  -3  -1   4 0.76062 0.37334   2
   3  -1  -4 1.24622 0.35495   2
   3   1   4 0.76879 0.34743   1
   3   1   4 0.35257 0.32130   1
  -3  -1   4 -0.1491 0.34497   1
  -3  -1   4 -0.7760 0.32692   1
  -4  -1  -4 21.1585 1.32045   1
   4   1  -4 21.4861 1.34133   1
   4   1  -4 22.3022 1.34050   1
   4   1  -4 21.7978 1.32371   2
  -4   1   4 22.4156 1.32639   2
  -4  -1   4 22.5523 1.32531   1
   4   1   4 21.9760 1.33597   1
   4   1   4 21.5660 1.33298   1
  -4  -1   4 21.3978 1.32593   1
  -4  -1   4 23.5541 1.35389   2
   4  -1  -4 23.8388 1.32138   2
   5   1  -4 153.596 8.53972   1
   5   1  -4 158.042 8.53576   2
   5   1  -4 155.557 8.53109   1
   5   1   4 159.459 8.53664   1
   5   1   4 169.525 8.54923   1
  -5  -1   4 165.320 8.54177   2
   6   1  -4 472.813 25.5082   1
   6   1  -4 457.815 25.5038   2
   6   1  -4 487.946 25.5053   1
  -6  -1   4 490.586 25.5070   2
   6   1   4 482.274 25.5045   1
   6   1   4 503.453 25.5136   1
   7   1   4 59.0768 3.24739   1
  -7  -1   4 57.3459 3.26338   2
  -8  -1   4 243.766 12.8019   2
   8   1   4 242.086 12.9729   1
   8   1   4 234.652 12.7924   1
   9   1  -4 -0.2200 0.49195   1
   9   1   4 0.01485 0.55975   1
   9   1   4 0.09899 0.53454   1
  10   1  -4 49.9770 2.94094   1
  10   1   4 52.4687 2.98612   1
  11   1  -4 0.25736 0.55217   1
  11   1   4 -0.3105 0.67047   1
  12   1  -4 6.36243 0.81566   1
  12   1   4 6.23946 1.00342   1
  13   1  -4 72.8382 4.27861   1
  13   1   4 78.0317 4.39566   1
  14   1   4 19.5081 1.82415   1
  15   1   4 1.05942 0.91042   1
  16   1   4 8.57062 1.31036   1
   0   2   4 686.362 38.0262   1
   0  -2  -4 749.456 38.0421   1
   0  -2   4 766.762 38.0424   1
   0   2   4 802.533 38.0404   1
   0  -2   4 712.660 38.0338   1
   0   2  -4 737.991 38.0394   1
   0  -2  -4 640.025 38.0249   1
   0   2  -4 676.286 38.0291   1
   1   2  -4 794.625 43.3850   1
  -1  -2  -4 872.299 43.3938   1
  -1  -2  -4 771.258 43.3797   1
   1   2  -4 834.178 43.3881   1
   1   2   4 848.924 43.3868   1
   1  -2  -4 791.323 43.3783   2
  -1  -2   4 865.300 43.3905   1
   1   2   4 784.234 43.3791   1
  -1  -2   4 844.365 43.3853   1
  -1  -2   4 823.196 43.3783   2
  -2  -2  -4 468.630 26.6193   1
   2   2  -4 489.950 26.6355   1
   2   2  -4 505.880 26.6311   1
  -2  -2  -4 519.583 26.6330   1
   2  -2  -4 486.713 26.6190   2
   2   2   4 517.062 26.6302   1
  -2  -2   4 506.301 26.6293   1
   2   2   4 515.456 26.6301   1
  -2  -2   4 507.937 26.6240   2
  -2  -2   4 526.653 26.6389   1
   3   2  -4 1751.10 94.3135   1
  -3  -2  -4 1642.14 94.2997   1
  -3  -2  -4 1835.96 94.3097   1
   3   2  -4 1828.29 94.3115   1
   3   2   4 1817.55 94.3101   1
  -3  -2   4 1800.22 94.3092   1
   3   2   4 1843.57 94.3118   1
  -3  -2   4 1797.61 94.3002   2
  -3  -2   4 1793.79 94.3044   1
   4   2  -4 0.37204 0.44232   1
   4   2  -4 -0.2005 0.43237   1
  -4  -2  -4 1.63823 0.44137   1
  -4  -2  -4 0.64970 0.41961   1
   4   2   4 0.13075 0.43463   1
  -4  -2   4 1.18429 0.46998   2
  -4  -2   4 -0.3013 0.46737   1
   4   2   4 0.82494 0.42066   1
   5   2  -4 118.988 5.87375   1
  -5  -2  -4 102.962 5.75474   1
   5   2  -4 96.7962 5.77861   1
  -5  -2  -4 109.790 5.76887   1
  -5  -2   4 108.185 5.75642   2
  -5  -2   4 102.092 5.74998   1
   5   2   4 114.681 5.88836   1
  -5  -2   4 104.710 5.75939   1
   5   2   4 103.054 5.75878   1
  -6  -2  -4 436.964 22.8804   1
  -6  -2  -4 402.353 22.8295   1
   6   2  -4 432.355 22.8352   1
  -6  -2   4 425.885 22.8258   1
  -6  -2   4 432.095 22.8620   1
   6   2   4 425.295 22.8340   1
   6   2   4 472.807 23.0579   1
  -6  -2   4 423.441 22.8265   2
   7   2  -4 2.10955 0.53717   1
   7   2  -4 0.51101 0.58920   1
   7   2   4 1.62308 0.55168   1
  -7  -2   4 1.46720 0.60517   2
   7   2   4 1.79338 0.55695   1
   8   2  -4 2.86598 0.59524   1
   8   2  -4 0.64619 0.69304   1
  -8  -2   4 3.52037 0.95179   2
   8   2   4 2.40196 0.64141   1
   8   2   4 2.19779 0.62408   1
   9   2  -4 -0.4389 0.69536   1
   9   2  -4 0.31267 0.57955   1
   9   2   4 2.25331 0.66799   1
   9   2   4 1.14642 0.63500   1
  -9  -2   4 2.64427 0.74542   2
  10   2  -4 46.9422 2.88732   1
  10   2   4 47.6597 2.93978   1
 -10  -2   4 51.4679 2.95854   2
  10   2   4 49.8052 2.96512   1
  11   2   4 -0.0012 0.81799   1
  12   2  -4 69.1373 4.23415   1
  12   2   4 77.6608 4.35446   1
  12   2   4 76.7243 4.32987   1
  13   2  -4 6.33307 1.08601   1
  13   2   4 5.06332 1.05034   1
  14   2  -4 -0.0362 0.93088   1
  14   2   4 -1.9145 0.94288   1
  15   2   4 7.42915 1.33516   1
  16   2   4 15.6496 2.08643   1
   0  -3   4 -0.1494 0.36219   1
   0  -3  -4 -0.2843 0.35669   1
   0   3   4 0.74350 0.36966   1
   0  -3  -4 0.07407 0.38375   1
   0  -3   4 0.31060 0.39416   1
   0   3  -4 -0.4159 0.33358   1
  -1  -3  -4 61.3445 3.26089   1
   1   3  -4 62.9844 3.26199   1
  -1  -3  -4 57.7936 3.24713   1
   1   3  -4 52.9497 3.23640   1
  -1  -3   4 59.2179 3.26284   1
  -1  -3   4 57.2002 3.25519   1
   1   3   4 61.9634 3.25215   1
   1   3   4 60.7738 3.24970   1
  -2  -3  -4 2.55613 0.48477   1
   2   3   4 1.72215 0.45717   1
  -2  -3   4 0.30441 0.48932   1
   2   3   4 0.86950 0.45720   1
   2  -3  -4 2.07369 0.48657   2
  -3  -3  -4 89.1619 5.08595   1
  -3  -3  -4 84.6558 5.01599   1
   3   3  -4 99.7119 5.15120   1
   3  -3  -4 87.5774 5.01694   2
  -3  -3   4 94.8576 5.10973   1
   3   3   4 92.5668 5.03097   1
  -3  -3   4 93.9119 5.02328   2
  -3  -3   4 96.2314 5.04128   1
   3   3   4 96.2331 5.11452   1
   4   3  -4 75.0591 3.89442   1
  -4  -3  -4 70.4349 3.87131   1
  -4  -3  -4 64.3937 3.86405   1
  -4  -3   4 70.0681 3.86758   2
   4   3   4 69.7947 3.96282   1
   4   3   4 70.9455 3.86759   1
  -4  -3   4 70.1864 3.87135   1
   4  -3  -4 69.1005 3.84042   2
  -4  -3   4 70.9118 3.89537   1
   5   3  -4 437.870 24.9714   1
   5   3  -4 495.473 24.9583   1
  -5  -3  -4 437.443 24.9481   1
  -5  -3   4 454.524 24.9503   1
  -5  -3   4 486.770 24.9531   1
   5   3   4 444.892 24.9426   1
   5   3   4 510.083 24.9685   1
  -5  -3   4 503.336 24.9513   2
   6   3  -4 84.6860 4.38721   1
  -6  -3  -4 76.5367 4.37670   1
  -6  -3  -4 74.7750 4.36209   1
  -6  -3   4 74.0544 4.36054   1
  -6  -3   4 79.2322 4.36343   1
   6   3   4 83.4770 4.37627   1
  -6  -3   4 83.2429 4.43978   2
   6   3   4 75.1446 4.36047   1
  -7  -3  -4 103.362 6.18826   1
  -7  -3  -4 117.789 6.17436   1
   7   3  -4 118.425 6.19738   1
  -7  -3   4 114.277 6.17425   2
  -7  -3   4 105.741 6.16405   1
   7   3   4 122.890 6.19404   1
   7   3   4 110.242 6.18058   1
  -7  -3   4 111.674 6.15887   1
   8   3  -4 2.93715 0.68330   1
  -8  -3  -4 3.05621 0.59120   1
  -8  -3  -4 4.27786 0.77010   1
  -8  -3   4 3.01961 0.67495   1
   8   3   4 2.56825 0.68695   1
  -8  -3   4 1.58123 0.60341   1
   8   3   4 2.27336 0.70628   1
  -8  -3   4 2.82181 0.77259   2
  -9  -3  -4 56.6612 3.24418   2
  -9  -3  -4 49.8571 3.22444   1
   9   3  -4 55.4638 3.17545   1
   9   3   4 49.6800 3.19634   1
  -9  -3   4 49.3970 3.21033   1
  -9  -3   4 59.3596 3.23602   2
   9   3   4 56.6126 3.20802   1
  10   3  -4 15.0732 1.54307   1
  10   3  -4 15.4990 1.39348   1
 -10  -3  -4 17.9482 1.53504   2
  10   3   4 15.9567 1.50588   1
 -10  -3   4 16.5806 1.67851   2
  10   3   4 15.1820 1.42875   1
  11   3  -4 7.22898 0.94934   1
  11   3  -4 6.52213 1.11928   1
 -11  -3   4 9.40337 1.16347   2
  11   3   4 7.02290 1.01162   1
  11   3   4 6.78508 1.06755   1
 -12  -3   4 1.09208 1.00826   2
  12   3   4 2.18049 1.21206   1
  13   3  -4 2.52468 1.18436   1
  13   3   4 2.30446 1.04044   1
 -13  -3   4 2.95041 1.02242   2
  14   3  -4 2.15130 1.15356   1
  14   3   4 2.88724 1.16290   1
 -14  -3   4 1.57307 1.04303   2
  15   3  -4 37.0868 2.73948   1
  15   3   4 40.8252 3.06675   1
  16   3  -4 29.8246 2.51681   1
  16   3   4 26.5117 2.65889   1
   0  -4  -4 11.0204 0.99313   1
   1  -4   4 17.3393 1.24275   1
   1   4  -4 19.7664 1.23342   1
   1   4  -4 17.7142 1.27756   1
  -1  -4  -4 20.0365 1.45342   1
   1  -4  -4 20.5046 1.25491   1
  -1  -4   4 15.2196 1.31549   1
   1   4   4 17.2638 1.24483   1
   1   4   4 15.4648 1.27034   1
  -1  -4   4 14.8229 1.35325   1
  -2  -4  -4 138.344 7.57250   1
   2   4  -4 154.970 7.58434   1
   2   4  -4 145.280 7.55398   1
  -2  -4  -4 124.262 7.60458   1
   2   4   4 141.012 7.55022   1
  -2  -4   4 138.112 7.56583   1
   2   4   4 146.662 7.56787   1
  -2  -4   4 135.148 7.66800   1
   3   4  -4 1029.30 52.8603   1
   3   4  -4 937.358 52.8409   1
  -3  -4  -4 929.553 52.8381   1
  -3  -4  -4 1023.63 52.8720   1
   3  -4  -4 972.815 52.8443   2
   3   4   4 1066.52 52.8621   1
  -3  -4   4 1067.27 52.8621   1
   3   4   4 990.300 52.8488   1
  -3  -4   4 995.376 52.8592   1
  -4  -4  -4 9.88498 1.03113   1
  -4  -4  -4 12.1146 1.05238   1
   4   4   4 8.53081 1.05039   1
   4   4   4 9.25367 1.04383   1
   4  -4  -4 10.8067 1.01959   2
   5   4  -4 220.104 12.4470   1
  -5  -4  -4 222.625 12.4320   1
   5   4  -4 255.085 12.4669   1
   5   4   4 239.287 12.4549   1
   5   4   4 226.403 12.4253   1
   5  -4  -4 224.830 12.4101   2
  -5  -4   4 223.298 12.4362   1
  -5  -4   4 246.125 12.4411   2
  -5  -4   4 236.221 12.4574   1
   6   4  -4 14.2844 1.27075   1
   6   4  -4 12.9942 1.19335   1
  -6  -4  -4 9.96965 1.21832   1
  -6  -4   4 15.8403 1.23705   1
   6   4   4 14.5707 1.21157   1
  -6  -4   4 13.1354 1.27140   2
   6   4   4 11.2332 1.20524   1
   7   4  -4 89.7601 4.95242   1
   7   4  -4 85.5448 4.96159   1
  -7  -4  -4 83.9584 4.95142   1
  -7  -4  -4 90.7616 4.94375   1
  -7  -4   4 93.2036 4.96924   2
  -7  -4   4 89.4827 4.97644   1
   7   4   4 85.0001 4.93453   1
   7   4   4 90.9741 4.95993   1
  -7  -4   4 88.0204 4.92152   1
   8   4  -4 27.6862 1.92307   1
   8   4  -4 23.0937 1.94108   1
  -8  -4  -4 25.0401 1.75906   1
  -8  -4   4 29.7637 1.93013   1
  -8  -4   4 29.2524 1.91127   2
   8   4   4 26.1763 1.89494   1
  -8  -4   4 24.3482 1.79542   1
   8   4   4 24.2175 2.02585   1
  -9  -4  -4 26.1764 1.84348   2
   9   4  -4 25.0516 1.75689   1
  -9  -4  -4 22.6970 1.91650   1
  -9  -4  -4 22.5311 1.66757   1
   9   4  -4 22.2058 1.88733   1
  -9  -4   4 25.1844 1.75020   1
  -9  -4   4 24.9189 1.86711   2
   9   4   4 19.9669 1.86020   1
  -9  -4   4 24.8943 1.84840   1
   9   4   4 21.7474 1.76234   1
 -10  -4  -4 75.2853 4.29858   2
  10   4  -4 70.0500 4.25644   1
 -10  -4  -4 74.1901 4.24093   1
 -10  -4   4 71.8169 4.23253   2
 -10  -4   4 70.1700 4.32322   1
  10   4   4 66.5739 4.22704   1
  11   4  -4 51.5878 3.58342   1
 -11  -4  -4 55.1887 3.32751   2
  11   4   4 49.4717 3.56071   1
 -11  -4   4 52.8024 3.44219   2
 -12  -4  -4 10.2690 1.31686   2
  12   4  -4 11.5519 1.41165   1
  12   4   4 8.39138 1.34150   1
 -12  -4   4 11.5123 1.47179   2
  13   4  -4 17.7689 2.19981   1
 -13  -4   4 17.7652 2.10335   2
  13   4   4 14.9865 2.00312   1
  14   4  -4 2.71623 1.32544   1
  14   4   4 2.77652 1.33087   1
 -14  -4   4 4.89431 1.25346   2
  15   4  -4 16.2867 2.05791   1
 -15  -4   4 20.0909 1.92753   2
  15   4   4 17.1710 2.18085   1
   0  -5  -4 -0.0817 0.52475   1
   0  -5   4 0.03343 0.52301   1
   0  -5   4 0.25942 0.58504   1
   0  -5  -4 -0.1344 0.51153   1
   1  -5   4 196.259 9.87395   1
  -1  -5  -4 175.026 9.71881   1
  -1  -5  -4 171.718 9.71858   1
   1   5  -4 179.543 9.73593   1
   1  -5   4 180.535 9.70170   1
  -1  -5   4 181.542 9.72781   1
  -1  -5   4 180.064 9.72433   1
   1  -5  -4 171.910 9.70039   1
   1   5   4 194.267 9.73072   1
   2   5  -4 212.569 10.9982   1
  -2  -5  -4 209.019 11.0035   1
   2   5  -4 198.024 10.9656   1
  -2  -5  -4 197.340 10.9689   1
   2   5   4 203.340 10.9741   1
  -2  -5   4 191.594 10.9874   1
   2   5   4 220.324 10.9990   1
  -2  -5   4 207.739 11.0006   1
  -3  -5  -4 19.8858 1.45328   1
   3   5  -4 17.9794 1.38560   1
   3   5  -4 19.5417 1.43144   1
  -3  -5  -4 16.6850 1.42199   1
   3  -5  -4 21.6656 1.44416   2
  -3  -5   4 16.9690 1.41201   1
   3   5   4 19.2295 1.45699   1
  -3  -5   4 20.6139 1.49182   1
   3   5   4 18.8370 1.43118   1
   4   5  -4 7.40624 1.02154   1
  -4  -5  -4 6.45828 0.83607   1
   4   5  -4 6.60198 0.84023   1
   4   5   4 5.37021 0.83217   1
  -4  -5   4 7.08132 0.87681   1
   4   5   4 5.88682 0.87747   1
   4  -5  -4 8.13037 0.96414   2
   5   5  -4 65.1213 3.83160   1
  -5  -5  -4 63.2802 3.84493   1
   5   5  -4 71.2836 3.84600   1
  -5  -5  -4 65.9714 3.89597   1
   5   5   4 68.3367 3.86198   1
  -5  -5   4 71.8823 3.89429   1
   5  -5  -4 66.4503 3.81861   2
  -5  -5   4 66.8020 3.83350   1
   5   5   4 63.0137 3.82972   1
  -5  -5   4 69.2846 3.85917   2
   6   5  -4 62.0121 3.32410   1
  -6  -5  -4 53.6541 3.31724   1
  -6  -5  -4 48.9838 3.27274   1
  -6  -5   4 57.4195 3.33426   2
   6   5   4 53.0347 3.29226   1
  -6  -5   4 55.7004 3.30713   1
  -6  -5   4 61.0605 3.31863   1
   7   5  -4 16.9615 1.67743   1
  -7  -5  -4 22.8981 1.61014   1
   7   5  -4 17.4012 1.57076   1
   7   5   4 24.2337 1.62564   1
  -7  -5   4 19.5793 1.62132   1
  -7  -5   4 18.7069 1.69509   2
  -7  -5   4 15.1767 1.54463   1
   7   5   4 19.1465 1.60513   1
  -8  -5  -4 2.46298 0.71750   1
   8   5  -4 -0.3304 0.80470   1
   8   5  -4 -0.2176 0.85674   1
  -8  -5   4 1.23649 0.99942   2
  -8  -5   4 0.01270 0.72869   1
   8   5   4 1.78307 0.90254   1
   8   5   4 0.82084 0.89720   1
  -8  -5   4 -0.4534 0.76053   1
   9   5  -4 5.85134 1.24951   1
  -9  -5  -4 4.52847 1.08741   1
  -9  -5  -4 2.93245 0.80582   1
  -9  -5   4 6.66900 0.91320   1
  -9  -5   4 2.69399 1.11172   2
  -9  -5   4 3.73580 0.90957   1
   9   5   4 3.92045 1.16441   1
 -10  -5  -4 10.3203 1.38963   2
  10   5  -4 8.43699 1.38740   1
 -10  -5  -4 11.2621 1.50218   1
 -10  -5   4 10.1953 1.41873   1
  10   5   4 9.56174 1.45973   1
 -10  -5   4 10.1828 1.35007   2
 -11  -5  -4 85.8150 5.21779   1
 -11  -5  -4 86.1866 5.09699   2
  11   5  -4 86.9063 5.30282   1
 -11  -5   4 83.4203 5.17146   1
 -11  -5   4 90.5289 5.22406   2
  11   5   4 84.7932 5.27320   1
  12   5  -4 2.30544 1.26918   1
 -12  -5  -4 0.65617 1.08172   2
 -12  -5   4 2.28722 1.18416   2
  12   5   4 1.27130 1.28448   1
  13   5  -4 8.06482 1.55966   1
 -13  -5  -4 9.13186 1.36103   2
  13   5   4 8.41156 1.62660   1
 -13  -5   4 8.56195 1.56824   2
 -14  -5  -4 3.78322 1.11095   2
  14   5  -4 3.61604 1.50881   1
  14   5   4 4.31934 1.54805   1
 -14  -5   4 2.76398 1.26116   2
  15   5   4 5.35331 1.73325   1
 -15  -5   4 7.03126 1.47445   2
  -1  -6  -4 115.323 6.64335   1
  -1  -6  -4 119.150 6.67059   1
   1  -6   4 118.950 6.64214   1
   1  -6   4 128.171 6.64166   1
   1   6  -4 119.561 6.61877   1
   1  -6  -4 119.496 6.63528   1
  -1  -6   4 126.893 6.69032   1
   1   6   4 131.810 6.65796   1
  -1  -6   4 120.486 6.66057   1
   1   6   4 117.501 6.65619   1
   1  -6  -4 119.716 6.60607   1
  -2  -6  -4 28.2872 1.98501   1
  -2  -6  -4 26.2465 1.91559   1
   2   6   4 27.9190 1.97084   1
   2   6   4 29.1821 1.93078   1
  -2  -6   4 34.8469 2.01658   1
   2  -6  -4 27.4263 1.81241   1
   3   6  -4 10.5577 1.16429   1
  -3  -6  -4 8.28910 1.11788   1
  -3  -6  -4 9.69266 1.03940   1
   3   6  -4 10.8172 1.14559   1
   3  -6   4 11.6068 1.00203   1
   3   6   4 9.09013 1.23865   1
   3  -6  -4 8.95395 1.19100   2
  -3  -6   4 9.64832 1.09579   1
   3   6   4 8.56657 1.16516   1
  -3  -6   4 11.5259 1.19349   1
   3  -6  -4 7.24402 0.93456   1
   4   6  -4 22.4817 1.81010   1
  -4  -6  -4 28.8999 1.84515   1
   4   6  -4 22.0202 1.80267   1
  -4  -6   4 22.5268 1.86222   1
   4   6   4 25.1558 1.85472   1
   4   6   4 26.1685 1.81980   1
   5   6  -4 8.97813 1.32954   1
   5   6  -4 9.83199 1.19456   1
   5   6   4 14.6936 1.46969   1
  -5  -6   4 10.7366 1.38847   1
   5   6   4 10.9070 1.42540   1
  -5  -6   4 9.06801 1.24683   1
   6   6  -4 17.1873 1.74272   1
  -6  -6   4 12.1972 1.52751   1
  -6  -6   4 20.4531 1.68878   2
  -6  -6   4 14.7900 1.61199   1
  -7  -6  -4 204.131 10.9779   1
   7   6  -4 200.303 10.9628   1
  -7  -6   4 200.145 11.0129   1
   7   6   4 200.389 10.9905   1
  -7  -6   4 197.903 10.9840   2
   8   6   4 2.67336 1.12846   1
  -8  -6   4 7.71320 1.26767   2
  -8  -6   4 4.28939 1.16177   1
   9   6  -4 275.780 15.1901   1
  -9  -6  -4 286.730 15.1064   1
  -9  -6   4 267.702 15.0151   1
   9   6   4 276.568 15.1424   1
  10   6  -4 0.80065 1.22567   1
 -10  -6  -4 0.37977 1.09607   1
 -10  -6   4 -0.0286 1.04091   1
 -10  -6   4 0.97887 1.20795   2
  10   6   4 1.13677 1.14033   1
  11   6  -4 131.822 7.60761   1
 -11  -6  -4 127.835 7.42242   1
 -11  -6  -4 127.327 7.33216   2
  11   6   4 132.050 7.60489   1
 -11  -6   4 129.606 7.41455   2
 -11  -6   4 117.272 7.39724   1
 -12  -6  -4 19.7943 2.19617   1
 -12  -6  -4 20.4970 2.23139   2
  12   6  -4 20.4909 2.30309   1
  12   6   4 21.0704 2.30824   1
 -12  -6   4 15.8450 2.22285   2
 -12  -6   4 18.5704 2.11075   1
 -13  -6  -4 22.4503 2.48815   2
 -13  -6   4 22.3055 2.42783   2
 -14  -6  -4 -0.2855 1.08791   2
 -14  -6   4 -0.4855 1.30081   2
   0  -7   4 -1.0132 0.76900   1
   0  -7  -4 0.04769 0.73476   1
   0  -7   4 1.34943 0.63157   1
   0  -7  -4 -0.5602 0.72323   1
   1  -7   4 20.3115 1.57322   1
  -1  -7  -4 18.4683 1.53354   1
   1  -7   4 15.1139 1.48662   1
  -1  -7  -4 20.7923 1.63267   1
  -1  -7   4 20.7244 1.67851   1
   1  -7  -4 19.7003 1.55502   1
  -1  -7   4 16.0332 1.51931   1
   1  -7  -4 19.2184 1.49934   1
  -2  -7  -4 33.1940 2.23436   1
  -2  -7  -4 30.4481 2.11713   1
   2   7   4 24.2404 2.16468   1
   2  -7  -4 33.6744 2.14494   1
   2  -7  -4 32.6119 2.04994   1
  -3  -7  -4 9.86266 1.34198   1
   3  -7  -4 12.2094 1.39277   2
   3  -7  -4 9.75653 1.12199   1
   3   7   4 6.88900 1.14880   1
   4   7  -4 4.56362 0.95045   1
   4   7  -4 3.62817 0.95807   1
  -4  -7  -4 2.93554 0.89702   1
   4  -7   4 2.21414 0.64947   1
   4   7   4 2.87556 0.98462   1
  -4  -7   4 2.24165 0.91399   1
   4   7   4 1.54080 0.91304   1
   4  -7  -4 4.45678 1.02057   2
   5   7   4 7.91900 1.13333   1
  -5  -7   4 3.69226 1.16112   1
  -6  -7  -4 6.12077 1.25812   1
  -6  -7   4 8.24138 1.20023   1
  -6  -7   4 8.43566 1.55368   2
   7   7  -4 27.3180 2.57262   1
  -7  -7  -4 37.0304 2.34952   1
   7   7   4 36.0204 2.50946   1
  -7  -7   4 23.7119 2.38575   1
  -7  -7   4 26.9893 2.43524   2
   8   7  -4 31.8053 2.86818   1
  -8  -7   4 30.4966 2.57533   1
  -8  -7   4 35.8795 2.70431   2
   9   7  -4 4.76972 1.32302   1
   9   7   4 9.78329 1.59070   1
  -9  -7   4 4.34797 1.18825   1
  -9  -7   4 3.29320 1.35023   2
 -10  -7  -4 30.2900 2.56949   1
 -10  -7  -4 24.4428 2.63570   2
  10   7  -4 37.0005 3.04863   1
  10   7   4 28.4932 2.95126   1
 -10  -7   4 36.0041 2.69574   1
 -10  -7   4 22.2147 2.57394   2
 -11  -7  -4 7.50887 1.56479   2
  11   7  -4 3.01316 1.62749   1
 -11  -7   4 1.08349 1.16249   1
 -11  -7   4 1.90545 1.58943   2
 -12  -7  -4 3.47396 1.52558   2
 -12  -7   4 5.50567 1.56943   2
 -12  -7   4 7.22117 1.42191   1
 -13  -7  -4 7.36463 1.63467   2
  13   7   4 6.24322 1.86152   1
 -13  -7   4 1.48626 1.53589   1
   0  -8  -4 56.8559 3.70002   1
   0  -8   4 68.8142 3.88259   1
   1  -8   4 48.3502 2.99474   1
  -1  -8  -4 41.3307 2.88124   1
   1  -8  -4 47.8446 2.86361   1
   1  -8  -4 44.7100 2.94794   1
  -1  -8   4 43.4165 2.98191   1
   2  -8   4 32.5649 2.33672   1
   2  -8  -4 29.9619 2.13375   1
   2  -8  -4 32.9290 2.21513   1
   2   8   4 26.7636 2.37195   1
   3   8  -4 39.7613 2.90475   1
  -3  -8  -4 43.9573 2.90809   1
   3   8  -4 41.2822 2.97240   1
   3   8   4 44.0025 2.89629   1
  -3  -8   4 41.6117 2.95103   1
   3   8   4 42.0407 3.04139   1
   3  -8  -4 49.0601 2.76072   1
  -4  -8  -4 11.3556 1.46462   1
   4   8  -4 14.3243 1.63355   1
   4  -8  -4 9.38788 1.24463   1
  -4  -8   4 6.55523 1.30037   1
   4   8   4 10.0480 1.46390   1
  -5  -8  -4 58.9416 3.73819   1
   5   8  -4 67.1952 3.98710   1
   5  -8   4 49.7212 3.58696   1
  -5  -8   4 69.0593 3.98938   2
   5   8   4 56.0894 3.87139   1
  -5  -8   4 59.3246 3.82149   1
   5  -8  -4 63.5501 3.58547   1
  -6  -8  -4 -0.0183 1.08515   1
   6   8  -4 3.59711 1.18489   1
  -6  -8   4 2.45764 1.35039   2
  -6  -8   4 1.25490 1.10837   1
   6   8   4 -0.5838 1.12311   1
   7   8  -4 20.4640 2.29584   1
  -7  -8   4 18.2773 2.20906   1
  -7  -8   4 21.1247 2.29992   2
  -8  -8  -4 54.6599 4.64306   1
   8   8  -4 78.2096 4.72961   1
  -8  -8   4 75.6144 4.93710   2
  -8  -8   4 77.1692 4.64990   1
   9   8  -4 7.10630 1.61098   1
  -9  -8   4 7.17427 1.76692   2
  -9  -8   4 3.15586 1.34354   1
 -10  -8  -4 34.0329 3.24022   2
 -10  -8   4 33.0363 3.53645   2
 -10  -8   4 34.7513 3.12539   1
 -11  -8  -4 12.2020 2.04798   2
  11   8   4 11.5045 2.05287   1
   0  -9  -4 -1.3714 1.02629   1
   0  -9   4 -0.4221 1.14743   1
   1  -9   4 4.12827 1.25093   1
  -1  -9  -4 5.95216 1.16196   1
  -1  -9   4 3.97185 1.22158   1
   1  -9  -4 5.15197 1.16843   1
  -2  -9  -4 -0.8539 1.03226   1
  -2  -9   4 0.33477 1.06108   1
  -3  -9  -4 0.74876 1.15835   1
  -3  -9   4 1.65450 1.08737   1
   3  -9  -4 2.41914 1.02114   1
  -4  -9  -4 2.77488 1.04704   1
   4  -9  -4 2.27640 0.95117   1
  -4  -9   4 2.60568 1.18411   1
   4   9   4 2.53478 1.26859   1
  -5  -9  -4 8.09137 1.55951   1
  -5  -9   4 17.0696 2.22193   2
  -5  -9   4 10.2276 1.60740   1
  -6  -9  -4 3.34342 1.47626   1
   6   9  -4 7.48462 1.51391   1
  -6  -9   4 8.60292 2.03135   2
   6   9   4 2.48704 1.38098   1
  -6  -9   4 5.79563 1.35418   1
  -7  -9   4 2.79974 1.80241   2
  -7  -9   4 1.54419 1.33698   1
   7   9   4 3.06541 1.48506   1
   8   9   4 28.1952 2.87797   1
   0 -10  -4 12.6050 1.60575   1
   1 -10   4 11.7824 1.64973   1
  -1 -10   4 11.0424 1.64051   1
   2 -10   4 5.73170 1.30915   1
  -2 -10   4 4.25300 1.24831   1
   2 -10  -4 4.10137 1.18554   1
  -3 -10  -4 16.3721 2.13362   1
   3 -10  -4 21.2748 2.24804   1
  -4 -10  -4 22.1703 2.55995   1
   4  10  -4 21.5938 2.43515   1
  -4 -10   4 18.7531 2.28676   1
   4 -10  -4 18.5375 2.04253   1
   5 -10  -4 8.03818 1.33263   1
  -7 -10   4 20.6969 2.49058   1
   1 -11   4 2.26913 1.31093   1
  -2 -11  -4 0.92794 1.40938   1
   2 -11  -4 0.54359 1.24106   1
  -2 -11   4 -1.0495 1.27537   1
   0   0   5 5.30111 0.45138   2
   0   0   5 6.08837 0.46428   1
   0   0  -5 5.72180 0.46967   1
   0   0  -5 5.35970 0.44062   1
   0   0  -5 5.05165 0.44954   2
   0   0   5 4.82980 0.45639   1
  -1   0   5 0.90226 0.31471   1
   1   0   5 0.88301 0.28140   1
   1   0  -5 0.50712 0.31506   1
  -1   0  -5 0.87096 0.30137   1
   1   0  -5 0.71597 0.31026   2
  -1   0   5 0.74180 0.32630   2
   1   0   5 0.67680 0.29694   1
  -1   0  -5 1.29804 0.25981   1
   1   0  -5 0.86946 0.25508   1
  -1   0   5 1.26349 0.27865   1
   2   0  -5 0.10130 0.33621   2
  -2   0   5 0.44733 0.35716   2
  -2   0  -5 1.11884 0.27456   1
   2   0   5 0.47083 0.31666   1
   2   0   5 0.67755 0.28969   1
   2   0  -5 0.18489 0.31787   1
   2   0  -5 0.49043 0.26001   1
  -3   0   5 0.37985 0.39863   2
   3   0  -5 0.34811 0.33513   2
  -4   0   5 0.07536 0.41646   2
   4   0  -5 0.18085 0.32995   2
  -5   0   5 0.18875 0.47079   2
   5   0  -5 0.29826 0.39970   2
   6   0  -5 0.17163 0.40273   2
  -6   0   5 0.46529 0.52381   2
  -7   0   5 10.6536 1.02834   2
  -8   0   5 3.72255 3.43494   3
   8   0   5 -1.8124 3.66176   3
  -8   0  -5 2.52780 2.99042   3
   9   0   5 0.10692 0.49024   1
  10   0  -5 0.19679 0.47160   1
  10   0   5 0.40499 0.57251   1
  11   0   5 5.86529 0.83427   1
  11   0  -5 6.57822 0.88191   1
  12   0  -5 -0.0207 0.53969   1
  12   0   5 0.00539 0.69582   1
  13   0   5 0.18654 0.69274   1
  13   0  -5 0.17693 0.61531   1
  14   0  -5 -0.0924 0.59943   1
  14   0   5 -0.1048 0.78930   1
  15   0   5 0.72104 0.93195   1
  16   0   5 1.39963 0.98079   1
   0   1   5 -0.3435 0.33095   2
   0  -1   5 0.07595 0.29873   1
   0   1  -5 0.35837 0.28414   1
   0   1   5 -0.0646 0.29536   1
   0   1  -5 -0.1407 0.29911   1
   0   1  -5 0.09686 0.28293   2
   0  -1   5 -0.0951 0.30565   2
   0  -1  -5 0.36185 0.29763   1
   0   1   5 -0.0877 0.28226   1
   0  -1   5 0.37331 0.27818   1
   0  -1  -5 0.21977 0.30347   2
   0  -1  -5 0.20894 0.29304   1
   1   1  -5 35.9986 2.07030   2
   1  -1   5 41.9494 2.06470   1
   1   1  -5 35.7867 2.08070   1
  -1  -1  -5 34.3290 2.05978   2
  -1  -1  -5 38.4748 2.07932   1
  -1  -1  -5 35.5070 2.07174   1
  -1   1   5 39.0894 2.07792   2
   1  -1   5 39.1168 2.05860   1
   1   1  -5 38.5075 2.07671   1
   1  -1  -5 36.6618 2.07258   2
   1  -1  -5 40.0090 2.05888   1
  -1  -1   5 37.1017 2.07452   1
  -1  -1   5 39.3303 2.08464   1
   1   1   5 38.0248 2.07651   1
  -1  -1   5 36.3904 2.07525   2
   1   1   5 39.4802 2.08198   1
   1  -1  -5 33.9109 2.04724   1
  -2   1   5 88.4998 4.51785   2
  -2  -1  -5 86.1867 4.51759   1
   2   1  -5 81.9928 4.51613   2
   2   1  -5 84.8988 4.51966   1
   2   1  -5 81.3936 4.52143   1
  -2  -1  -5 78.9088 4.51342   1
  -2  -1   5 86.5542 4.52299   1
   2  -1  -5 87.4018 4.51838   2
  -2  -1   5 85.5737 4.52250   2
   2   1   5 86.4477 4.52138   1
  -2  -1   5 82.1575 4.51502   1
   2   1   5 81.7778 4.51664   1
   3   1  -5 5.49160 0.59404   2
   3   1  -5 5.32556 0.58373   1
  -3  -1  -5 5.49311 0.55172   1
  -3  -1  -5 4.88697 0.58476   1
   3   1  -5 4.80779 0.59933   1
  -3   1   5 6.60984 0.59532   2
   3   1   5 5.87261 0.58669   1
  -3  -1   5 5.78452 0.57988   1
  -3  -1   5 5.87954 0.62482   2
   3   1   5 5.89966 0.58975   1
   3  -1  -5 4.58755 0.58068   2
  -3  -1   5 4.84044 0.59241   1
   4   1  -5 4.14145 0.48112   1
  -4  -1  -5 4.67621 0.45507   1
   4   1  -5 3.36175 0.46627   2
  -4   1   5 4.63321 0.50068   2
   4   1  -5 3.93388 0.48593   1
  -4  -1  -5 4.45168 0.48280   1
   4  -1  -5 4.67807 0.49298   2
   4   1   5 3.68624 0.47579   1
  -4  -1   5 3.09938 0.45807   1
  -4  -1   5 4.02313 0.50990   2
   4   1   5 3.00850 0.47908   1
  -4  -1   5 3.73554 0.48211   1
   5   1  -5 23.5424 1.46158   1
   5   1  -5 22.0006 1.47547   1
   5   1  -5 23.0043 1.45810   2
   5   1   5 24.9247 1.49307   1
  -5  -1   5 24.6836 1.49518   2
   5  -1  -5 25.8507 1.45444   2
   5   1   5 23.7705 1.46889   1
   6   1  -5 19.8823 1.47292   1
   6   1  -5 21.3014 1.46586   1
   6   1   5 25.8423 1.49318   1
  -6  -1   5 24.0518 1.48073   2
   6   1   5 24.0272 1.45959   1
   7   1  -5 8.06730 0.82982   2
  -7  -1   5 9.02067 0.95832   2
   7   1   5 9.68800 0.89325   1
   8   1  -5 84.5388 4.69441   1
   8   1  -5 81.4150 4.76418   1
   8   1   5 83.1135 4.72834   1
  -8  -1   5 87.7578 4.73116   2
   8   1   5 92.1659 4.73178   1
   9   1  -5 2.48226 0.63093   1
   9   1  -5 3.48974 0.57446   1
   9   1   5 2.46819 0.61659   1
  10   1  -5 7.22479 0.90344   1
  10   1   5 7.82979 0.90257   1
  10   1   5 7.18666 1.00952   1
  11   1  -5 6.18070 0.78051   1
  11   1   5 6.41563 0.90811   1
  12   1  -5 11.1690 1.09887   1
  12   1   5 11.9025 1.28944   1
  13   1  -5 13.1162 1.26100   1
  13   1   5 16.0572 1.48800   1
  14   1   5 48.9646 3.06869   1
  15  -1  -5 6.87074 0.97735   1
  15   1   5 8.59370 1.27555   1
  16   1   5 5.15180 1.12682   1
   0   2   5 397.081 22.8679   1
   0  -2   5 429.427 22.8780   1
   0  -2  -5 397.099 22.8699   1
   0  -2  -5 455.613 22.8899   1
   0   2   5 470.526 22.8850   1
   0   2  -5 460.351 22.8889   1
   0  -2   5 457.375 22.8885   1
   0   2  -5 415.927 22.8766   1
   0  -2   5 417.662 22.8703   2
  -1  -2  -5 31.4581 1.89632   1
   1   2  -5 35.2939 1.91410   1
   1   2  -5 33.7311 1.90991   1
  -1  -2  -5 36.1230 1.91475   1
  -1  -2   5 30.7618 1.89642   1
   1  -2  -5 32.7545 1.90095   2
  -1  -2   5 33.4834 1.90029   2
   1   2   5 31.2418 1.89669   1
  -1  -2   5 36.1329 1.92345   1
   1   2   5 34.2403 1.90613   1
  -2  -2  -5 2809.98 146.828   1
   2   2  -5 2702.47 146.830   1
  -2  -2   5 2883.75 146.828   1
  -2  -2   5 2755.39 146.816   2
  -3   2   5 4.96769 0.67147   2
   3   2  -5 4.90657 0.60031   1
   3   2  -5 4.76379 0.57969   1
   3   2   5 6.63570 0.68854   1
  -3  -2   5 6.91460 0.70134   2
  -3  -2   5 5.09653 0.60045   1
  -3  -2   5 4.46728 0.56778   1
   3   2   5 6.89711 0.66778   1
  -4   2   5 238.870 12.1241   2
  -4  -2  -5 240.259 12.1482   1
  -4  -2  -5 202.445 12.1320   1
   4   2  -5 234.664 12.1520   1
   4   2  -5 211.380 12.1469   1
  -4  -2   5 227.942 12.1459   1
   4   2   5 231.518 12.1482   1
  -4  -2   5 228.529 12.1370   2
  -4  -2   5 231.266 12.1412   1
   4  -2  -5 234.333 12.1287   2
   4   2   5 232.924 12.1461   1
  -5  -2  -5 24.1632 1.53978   1
   5   2  -5 21.1357 1.53385   1
  -5  -2   5 23.0473 1.52022   1
  -5  -2   5 24.8057 1.54313   1
  -5  -2   5 26.3448 1.54057   2
   5   2   5 24.7602 1.52813   1
   6   2  -5 1284.86 65.4399   1
  -6  -2  -5 1133.78 65.4219   1
  -6  -2   5 1257.90 65.4271   2
   6   2   5 1239.13 65.5895   1
  -6  -2   5 1162.62 65.4126   1
   6   2   5 1365.42 65.4601   1
   7   2  -5 68.6396 4.17351   1
  -7  -2  -5 79.0292 4.13671   1
   7   2  -5 77.4147 4.16338   1
  -7  -2   5 75.7190 4.16548   2
   7   2   5 69.1152 4.15022   1
   7   2   5 77.5688 4.16890   1
  -7  -2   5 77.6264 4.15783   1
   8   2  -5 291.621 14.7056   1
   8   2  -5 253.784 14.7039   1
  -8  -2   5 278.681 14.6928   2
   8   2   5 282.964 14.6884   1
   8   2   5 270.078 14.6835   1
   9   2  -5 37.5601 2.52149   1
   9   2  -5 42.8633 2.50743   1
   9   2   5 41.0314 2.50493   1
   9   2   5 41.4083 2.49831   1
  -9  -2   5 42.6492 2.52641   2
  10   2  -5 213.223 11.3269   1
  10   2  -5 204.759 11.3787   1
  10   2   5 210.688 11.3226   1
  10   2   5 218.835 11.3563   1
 -10  -2   5 204.422 11.3374   2
  11   2  -5 35.9026 2.67111   1
  11   2   5 37.8750 2.42655   1
 -11  -2   5 38.2341 2.50224   2
  12   2  -5 123.861 7.28199   1
  12   2   5 141.024 7.39099   1
  12   2   5 134.922 7.36368   1
  13   2  -5 1.22353 0.92749   1
  13   2   5 0.98553 0.88704   1
  14   2  -5 67.1720 3.96355   1
  14   2   5 61.4735 4.10338   1
  15   2  -5 2.27710 1.04916   1
  15   2   5 2.50629 1.14807   1
  16   2  -5 23.4700 2.26809   1
  16   2   5 23.0656 2.24321   1
   0   3  -5 -0.2773 0.36471   1
   0   3   5 0.53743 0.35868   1
   0   3   5 0.14147 0.38878   1
   0  -3   5 0.52977 0.43024   1
   0  -3  -5 0.12894 0.36410   1
   0  -3   5 0.36729 0.37245   1
   0   3  -5 -0.3578 0.33253   1
   0  -3  -5 0.41991 0.40296   1
   1   3  -5 34.2519 1.94845   1
   1  -3   5 34.4724 1.93036   1
  -1  -3  -5 32.4462 1.95330   1
  -1  -3  -5 31.1168 1.93768   1
  -1  -3   5 34.1027 1.97421   1
   1   3   5 35.3558 1.94661   1
   1   3   5 36.1524 1.94938   1
  -1  -3   5 31.6621 1.95442   1
  -2  -3  -5 62.2950 3.36941   1
   2   3  -5 55.7233 3.36793   1
   2   3  -5 61.9463 3.37869   1
  -2  -3  -5 58.1403 3.36090   1
  -2  -3   5 60.8167 3.37166   1
   2   3   5 61.7420 3.36341   1
   2  -3  -5 58.1229 3.35122   2
   2   3   5 65.2124 3.36876   1
  -2  -3   5 61.4152 3.39032   1
  -2  -3   5 64.2453 3.36788   2
   3   3  -5 421.387 23.6867   1
  -3  -3  -5 404.658 23.6628   1
   3  -3  -5 445.040 23.6717   2
  -3  -3   5 460.807 23.6909   1
  -3  -3   5 457.630 23.8396   1
  -3  -3   5 483.083 23.6766   2
   3   3   5 460.500 23.6782   1
  -4  -3  -5 17.6508 1.24212   1
  -4  -3  -5 15.9161 1.37334   1
   4   3  -5 16.5964 1.24448   1
  -4  -3   5 16.3914 1.73019   1
  -4  -3   5 16.6953 1.23364   1
  -4  -3   5 17.7829 1.26034   2
   4   3   5 18.3199 1.24815   1
   4  -3  -5 18.4148 1.19071   2
   5   3  -5 46.0304 2.71474   1
  -5  -3  -5 51.2131 2.70547   1
  -5  -3   5 46.4951 2.67923   2
   5  -3  -5 52.4094 2.66763   2
   5   3   5 45.7430 2.70399   1
  -5  -3   5 41.2095 2.68634   1
  -5  -3   5 44.8013 2.69886   1
   5   3   5 45.1121 2.68624   1
   6   3  -5 9.95309 1.18917   1
  -6  -3  -5 15.2949 1.17927   1
   6   3  -5 14.3396 1.13225   1
  -6  -3  -5 10.8568 1.16266   1
   6   3   5 15.0781 1.17487   1
   6   3   5 14.8464 1.15165   1
  -6  -3   5 15.1499 1.18769   2
  -6  -3   5 13.4179 1.15875   1
  -6  -3   5 12.3620 1.14510   1
   7   3  -5 -0.2253 0.51912   1
   7   3  -5 -0.7795 0.61338   1
  -7  -3  -5 1.92015 0.66706   1
  -7  -3  -5 0.31260 0.53346   1
  -7  -3   5 0.40799 0.61743   1
  -7  -3   5 0.11723 0.54062   1
   7   3   5 -0.0071 0.62298   1
  -7  -3   5 0.24291 0.66962   2
   7   3   5 -0.5464 0.56865   1
   8   3  -5 94.8080 5.16402   1
   8   3  -5 86.6870 5.19568   1
  -8  -3  -5 90.8231 5.20572   1
  -8  -3  -5 95.7251 5.14002   1
  -8  -3   5 97.1676 5.20278   2
  -8  -3   5 89.4105 5.16523   1
  -8  -3   5 95.2979 5.15779   1
   8   3   5 92.6485 5.18009   1
   8   3   5 97.0663 5.20041   1
   9   3  -5 24.8279 1.69111   1
  -9  -3  -5 27.4425 1.83533   2
  -9  -3   5 22.3407 1.85439   2
   9   3   5 23.9802 1.73324   1
   9   3   5 21.9403 1.75705   1
  10   3  -5 7.93500 0.95643   1
  10   3   5 9.39640 1.08394   1
 -10  -3   5 10.3184 1.20613   2
  10   3   5 8.66605 1.08813   1
  11   3  -5 -0.4088 0.70202   1
  11   3  -5 -0.5944 0.82942   1
 -11  -3   5 1.13660 0.96070   2
  11   3   5 -0.0770 0.83646   1
  11   3   5 -0.3759 0.96726   1
 -12  -3   5 1.73896 1.00116   2
  13   3  -5 10.0222 1.42546   1
 -13  -3   5 14.4065 1.48241   2
  13   3   5 11.0589 1.40375   1
  14   3  -5 0.97926 1.16620   1
  14   3   5 0.88000 1.17572   1
  15   3  -5 23.0226 2.41863   1
  15   3   5 21.1263 2.26207   1
  16   3  -5 6.25482 1.39643   1
  16   3   5 7.42187 1.55880   1
   0  -4  -5 420.122 23.6653   1
   0  -4   5 466.507 23.6931   1
   0  -4   5 477.693 23.6943   1
   0  -4  -5 426.158 23.6854   1
   1  -4   5 110.314 5.46798   1
  -1  -4  -5 94.0791 5.48347   1
   1   4   5 99.5722 5.46640   1
   1   4   5 97.3465 5.46435   1
  -1  -4   5 112.669 5.48586   1
   1  -4  -5 90.7482 5.45242   1
  -2  -4  -5 275.109 15.8975   1
   2   4  -5 322.307 15.9338   1
   2   4  -5 267.503 15.9621   1
  -2  -4  -5 304.500 15.9274   1
   2   4   5 322.211 15.9146   1
   2  -4  -5 306.759 15.9175   2
   2   4   5 294.749 15.9334   1
  -2  -4   5 308.488 15.9203   1
  -2  -4   5 293.375 15.9255   1
  -3  -4  -5 42.2612 2.33947   1
   3   4   5 35.9714 2.32760   1
  -4  -4  -5 410.035 21.5200   1
   4   4  -5 406.350 21.5158   1
  -4  -4  -5 384.582 21.4941   1
   4   4  -5 375.027 21.5000   1
  -4  -4   5 405.144 21.5180   1
   4   4   5 436.191 21.5231   1
  -4  -4   5 434.010 21.5103   2
   4   4   5 395.569 21.5005   1
  -4  -4   5 403.518 21.5177   1
   4  -4  -5 403.110 21.4970   2
   5   4  -5 117.132 6.50732   1
   5   4  -5 110.783 6.49769   1
  -5  -4  -5 119.320 6.49933   1
  -5  -4   5 124.664 6.50307   2
  -5  -4   5 114.366 6.50235   1
   5   4   5 117.638 6.49542   1
   5   4   5 125.658 6.52018   1
   5  -4  -5 129.904 6.47182   2
  -5  -4   5 112.980 6.49646   1
  -6  -4  -5 91.1105 5.39318   1
   6   4  -5 99.7591 5.38633   1
  -6  -4  -5 96.5182 5.40603   1
   6   4  -5 92.9154 5.40439   1
   6   4   5 97.1864 5.39062   1
  -6  -4   5 94.6040 5.37074   1
  -6  -4   5 96.9469 5.39553   1
  -6  -4   5 103.402 5.39304   2
   6   4   5 104.413 5.41749   1
   7   4  -5 0.89164 0.67722   1
  -7  -4  -5 1.04735 0.65940   1
   7   4  -5 3.15642 0.79326   1
  -7  -4   5 0.73989 0.68591   1
   7   4   5 1.45031 0.71492   1
  -7  -4   5 2.07420 0.78452   2
  -7  -4   5 1.16965 0.65825   1
   7   4   5 1.67991 0.72841   1
   8   4  -5 110.051 6.11902   1
  -8  -4  -5 106.898 6.13775   1
   8   4  -5 103.954 6.11244   1
  -8  -4  -5 110.323 6.06399   1
   8   4   5 107.044 6.10503   1
   8   4   5 115.873 6.15965   1
  -8  -4   5 110.771 6.09966   1
  -8  -4   5 110.072 6.06501   1
  -8  -4   5 113.090 6.09274   2
   9   4  -5 56.5061 3.48125   1
   9   4  -5 58.9428 3.33875   1
  -9  -4  -5 54.7670 3.26681   1
  -9  -4  -5 58.1103 3.42748   1
   9   4   5 52.9213 3.38648   1
   9   4   5 52.5253 3.36747   1
  -9  -4   5 55.9547 3.35327   1
  -9  -4   5 56.5105 3.39087   2
  -9  -4   5 57.4821 3.29495   1
 -10  -4  -5 68.0719 3.86798   2
 -10  -4  -5 67.7440 3.99172   1
  10   4  -5 62.1224 3.93026   1
 -10  -4   5 62.6585 3.89861   2
 -10  -4   5 63.8410 3.93334   1
  10   4   5 63.4870 3.90530   1
 -11  -4  -5 0.61364 0.98216   2
  11   4  -5 0.54655 0.96420   1
  11   4   5 1.20493 1.09004   1
 -11  -4   5 0.24866 1.06510   2
  12   4  -5 61.8055 4.37524   1
 -12  -4  -5 73.2666 4.07643   2
  12   4   5 64.0243 4.19517   1
 -12  -4   5 66.2315 4.13386   2
  13   4  -5 17.5677 1.99208   1
  13   4   5 18.5859 2.11975   1
  14   4  -5 11.2091 1.72994   1
 -14  -4   5 12.4594 1.58037   2
  14   4   5 8.47352 1.60288   1
  15   4  -5 4.67172 1.38688   1
  15   4   5 1.23013 1.34236   1
 -15  -4   5 2.46584 1.13863   2
   0  -5  -5 0.75249 0.50806   1
   0  -5  -5 0.44886 0.53025   1
   0  -5   5 -0.1572 0.51607   1
   0  -5   5 0.42390 0.59219   1
   1   5  -5 15.3338 1.15438   1
   1  -5   5 12.1332 1.11317   1
   1   5  -5 14.9094 1.19502   1
  -1  -5   5 14.7606 1.21582   1
  -1  -5   5 11.0711 1.11811   1
   2   5  -5 0.37418 0.61604   1
   2   5  -5 1.26102 0.56735   1
   2  -5   5 -1.3611 0.86151   1
  -2  -5   5 1.02041 0.66579   1
  -3  -5  -5 7.53263 0.88253   1
  -3  -5  -5 6.75886 0.80342   1
   3  -5  -5 8.73184 0.92255   2
   3   5   5 5.59185 0.86044   1
   3   5   5 5.33705 0.79863   1
  -4  -5  -5 19.4510 1.53352   1
  -4  -5  -5 17.5092 1.47083   1
   4   5   5 19.5930 1.50516   1
  -4  -5   5 22.4680 1.55714   2
   4   5   5 17.9702 1.47489   1
   4  -5  -5 21.2418 1.44473   2
  -5  -5  -5 42.6220 2.51428   1
   5   5  -5 36.5557 2.48380   1
   5   5  -5 36.2051 2.43759   1
  -5  -5   5 39.5896 2.50358   1
   5  -5  -5 45.8610 2.43475   2
   5   5   5 42.1424 2.48206   1
   5   5   5 40.2037 2.49916   1
  -5  -5   5 40.6533 2.49217   2
  -5  -5   5 35.7887 2.45485   1
  -6  -5  -5 102.455 5.52552   1
   6   5  -5 87.1340 5.36306   1
  -6  -5  -5 97.9984 5.39019   1
  -6  -5   5 93.0128 5.37984   1
   6   5   5 97.2335 5.36934   1
  -6  -5   5 97.3220 5.39859   2
  -6  -5   5 97.2579 5.48491   1
   7   5  -5 8.04723 0.99072   1
  -7  -5  -5 8.23533 1.05406   1
  -7  -5   5 8.65687 1.13592   2
   7   5   5 4.87868 0.98424   1
  -7  -5   5 7.60616 0.97774   1
   8   5  -5 0.67461 0.82749   1
  -8  -5  -5 0.50248 0.68140   1
  -8  -5  -5 0.25409 0.79760   1
  -8  -5   5 0.34813 0.82201   1
  -8  -5   5 -1.1085 0.74912   1
   8   5   5 1.03649 0.82821   1
  -8  -5   5 0.62500 0.98450   2
  -9  -5  -5 15.6866 1.44698   1
  -9  -5  -5 14.7126 1.64131   1
  -9  -5   5 14.4922 1.42774   1
  -9  -5   5 15.0133 1.69752   2
  -9  -5   5 14.4265 1.64322   1
 -10  -5  -5 4.32295 1.17468   1
  10   5  -5 3.07876 1.09647   1
 -10  -5  -5 3.97829 1.11886   2
  10   5   5 4.45827 1.23808   1
 -10  -5   5 2.70865 1.09762   1
 -10  -5   5 3.53477 1.07969   2
 -11  -5  -5 19.8851 2.00263   1
  11   5  -5 13.1326 1.68798   1
 -11  -5  -5 14.9105 1.81593   2
 -11  -5   5 12.4816 1.77426   1
  11   5   5 16.1386 1.80100   1
  12   5  -5 6.26385 1.37971   1
 -12  -5  -5 3.17144 1.07224   2
  12   5   5 2.14211 1.31314   1
 -12  -5   5 3.30598 1.29080   2
  13   5  -5 2.03196 1.22232   1
 -13  -5  -5 4.57962 1.18422   2
 -13  -5   5 0.66563 1.26622   2
  13   5   5 2.05124 1.27379   1
  14   5  -5 25.8019 2.71539   1
 -14  -5  -5 25.4723 2.19339   2
 -14  -5   5 19.9186 2.35866   2
  14   5   5 24.7938 2.83140   1
   0  -6  -5 12.3986 1.12869   1
   0  -6  -5 10.0768 1.14065   1
  -1  -6  -5 47.8131 2.58186   1
   1   6  -5 33.3717 2.48289   1
  -1  -6  -5 44.3725 2.51168   1
   1  -6   5 38.0866 2.48446   1
   1   6  -5 35.1410 2.42334   1
   1  -6  -5 45.0993 2.51581   1
  -1  -6   5 37.2470 2.54269   1
   1  -6  -5 46.7005 2.45558   1
   2   6  -5 120.732 6.91501   1
  -2  -6  -5 138.916 7.02182   1
   2  -6   5 128.132 6.90066   1
  -2  -6  -5 122.843 6.93929   1
   2   6  -5 126.938 6.97900   1
  -2  -6   5 125.594 6.97392   1
   2   6   5 123.804 6.93354   1
   2   6   5 135.254 6.95139   1
  -2  -6   5 116.204 6.94406   1
   2  -6  -5 129.620 6.87758   1
  -3  -6  -5 15.8487 1.41684   1
  -3  -6  -5 13.9154 1.35439   1
  -3  -6   5 17.2573 1.41883   1
   3  -6  -5 16.6246 1.44962   2
   3  -6  -5 16.2637 1.22140   1
   3   6   5 13.2134 1.36500   1
   3   6   5 14.4543 1.43688   1
   4   6  -5 9.04583 1.23876   1
  -4  -6  -5 6.96643 0.97884   1
   4   6  -5 7.00252 1.02346   1
   4  -6  -5 9.99787 1.18306   2
  -6  -6  -5 -1.8393 0.97263   1
   6   6  -5 -1.1928 0.84310   1
  -6  -6   5 1.49642 0.98462   2
  -6  -6   5 -0.2220 0.86256   1
   6   6   5 1.49242 0.94479   1
   7   6  -5 30.8351 2.22656   1
  -7  -6   5 28.9156 2.30396   2
  -7  -6   5 27.8716 2.23657   1
   8   6  -5 73.1649 4.08355   1
  -8  -6   5 65.8804 4.01153   2
   8   6   5 58.8674 4.00058   1
   9   6  -5 39.7450 2.81491   1
  -9  -6   5 35.2235 2.69341   1
  10   6  -5 9.05981 1.49231   1
 -10  -6   5 4.26501 1.15084   1
 -10  -6   5 3.18723 1.26202   2
 -11  -6  -5 23.4442 2.23572   2
  11   6  -5 23.8258 2.50115   1
 -11  -6   5 16.7556 2.23349   2
 -11  -6   5 21.8601 2.31482   1
 -12  -6  -5 13.6033 1.67970   2
 -12  -6  -5 14.4025 1.74232   1
 -12  -6   5 9.26041 1.56462   1
 -12  -6   5 10.1348 1.75766   2
  12   6   5 13.2389 1.97738   1
 -13  -6   5 17.1561 2.07711   1
 -13  -6   5 13.8793 1.91342   2
 -14  -6  -5 1.57608 1.19943   2
 -14  -6   5 4.38565 1.65014   2
   0  -7   5 0.32887 0.74926   1
   0  -7  -5 -0.2357 0.66437   1
   0  -7   5 -0.7630 0.76336   1
   0  -7  -5 -0.4950 0.71753   1
   1  -7  -5 6.47381 0.87557   1
   2  -7   5 3.13230 0.79588   1
   2   7  -5 3.99767 0.97378   1
  -2  -7  -5 1.32690 0.77132   1
  -2  -7  -5 -0.0713 0.77209   1
   2  -7  -5 0.22083 0.65684   1
   2   7   5 -0.2858 0.80940   1
  -2  -7   5 2.73915 0.89365   1
   2   7   5 -0.2712 0.80605   1
  -2  -7   5 -0.7192 0.78456   1
  -3  -7  -5 0.88469 0.77970   1
   3   7  -5 -0.2718 0.76994   1
   3   7  -5 0.05013 0.88802   1
   3   7   5 -0.8865 0.94066   1
   3  -7  -5 0.21215 0.64344   1
   3  -7  -5 2.19141 0.89172   2
   3   7   5 -1.2951 0.85851   1
  -3  -7   5 0.30461 0.85854   1
  -3  -7   5 -0.6208 0.80751   1
   4   7  -5 9.57196 1.23945   1
   4   7  -5 10.5064 1.21773   1
  -4  -7  -5 9.49611 1.16546   1
   4  -7   5 8.42495 0.98088   1
   4   7   5 8.46435 1.16804   1
  -4  -7   5 9.64970 1.21968   1
   4  -7  -5 10.9877 1.20777   2
   4  -7  -5 7.65946 1.07918   1
   4   7   5 9.17549 1.17475   1
   5   7  -5 9.84354 1.25858   1
   5  -7  -5 8.66368 1.15814   2
   5   7   5 5.48658 1.18168   1
  -5  -7   5 8.82482 1.27085   2
  -6  -7  -5 15.7209 1.59037   1
   6  -7  -5 15.0284 1.53641   2
  -7  -7  -5 9.40733 1.42707   1
   7   7  -5 5.69635 1.30630   1
  -7  -7   5 3.58738 1.24696   1
   7   7   5 6.93010 1.13957   1
  -7  -7   5 5.40133 1.27649   2
  -8  -7  -5 12.3001 1.68761   1
   8   7  -5 6.87564 1.45169   1
   8   7   5 8.58953 1.32664   1
  -8  -7   5 2.90167 1.30921   2
   9   7  -5 6.69099 1.43692   1
  -9  -7  -5 6.12106 1.19200   1
  -9  -7   5 6.04180 1.27856   1
  -9  -7   5 6.40902 1.61166   2
   9   7   5 6.34279 1.38189   1
 -10  -7  -5 69.1800 4.47951   2
  10   7  -5 71.9732 4.63875   1
 -10  -7  -5 69.2262 4.41962   1
 -10  -7   5 63.3227 4.36160   1
  10   7   5 69.4582 4.51688   1
 -10  -7   5 65.3632 4.67877   2
 -11  -7  -5 1.87434 1.27126   2
  11   7  -5 4.71856 1.59638   1
 -11  -7  -5 3.14827 1.32048   1
  11   7   5 0.83992 1.42207   1
 -11  -7   5 1.18766 1.32892   1
 -11  -7   5 4.58981 1.73264   2
 -12  -7  -5 19.5757 2.40386   2
 -12  -7   5 19.6090 2.41599   2
 -12  -7   5 16.6583 2.22423   1
 -13  -7   5 4.21974 1.45469   1
   0  -8   5 96.8182 5.56598   1
   0  -8  -5 96.1971 5.59362   1
   1  -8   5 6.25934 1.10286   1
  -1  -8   5 4.13595 1.10481   1
   2   8  -5 61.0694 4.12359   1
   2   8  -5 61.7825 4.10651   1
   2  -8   5 75.1413 4.04656   1
   2  -8  -5 66.6930 3.95345   1
   2   8   5 66.6385 4.04721   1
   2  -8  -5 64.9901 3.84639   1
   3   8   5 15.9042 1.87827   1
   4   8  -5 22.9348 2.01215   1
  -4  -8  -5 18.0711 1.98793   1
   4  -8  -5 17.9654 1.59276   1
   4   8   5 18.1088 2.12182   1
  -4  -8   5 20.7948 1.95079   1
   5   8  -5 37.7806 2.96839   1
  -5  -8  -5 44.9502 2.92162   1
  -5  -8   5 40.2334 3.24091   2
   5   8   5 44.1333 3.10368   1
  -5  -8   5 36.8330 2.83563   1
   5  -8  -5 42.1328 2.59285   1
   6   8  -5 8.96611 1.39956   1
  -6  -8  -5 5.83570 1.20148   1
   6  -8   5 8.20765 1.03087   1
  -6  -8   5 8.88409 1.55946   2
   6   8   5 6.51240 1.35893   1
  -6  -8   5 8.06850 1.34672   1
   7   8  -5 32.7621 2.71757   1
  -7  -8  -5 29.9069 2.56479   1
   7   8   5 33.4887 2.85764   1
  -7  -8   5 31.5159 2.58816   1
  -7  -8   5 36.1591 2.98174   2
   8   8  -5 142.623 8.36266   1
  -8  -8  -5 145.840 8.38163   1
  -8  -8   5 128.903 8.18529   1
   8   8   5 144.502 8.28165   1
  -8  -8   5 144.434 8.37598   2
  -9  -8  -5 9.10868 1.55863   1
   9   8   5 8.18872 1.64352   1
 -10  -8  -5 48.2817 3.96911   2
 -10  -8  -5 54.9726 4.01117   1
 -10  -8   5 52.1241 4.06867   2
 -11  -8  -5 1.39379 1.61633   2
  11   8   5 0.93027 1.58660   1
   0  -9   5 -1.3041 1.03236   1
   0  -9  -5 -0.4674 1.01246   1
   1  -9   5 1.27715 1.10175   1
  -1  -9  -5 2.55293 0.98624   1
   1  -9  -5 2.09554 0.92558   1
  -1  -9   5 0.60015 1.08889   1
  -2  -9  -5 2.69322 1.04970   1
  -2  -9   5 1.70453 1.07737   1
  -3  -9  -5 0.74822 1.15585   1
  -3  -9   5 0.42428 1.09168   1
   3  -9  -5 1.17822 1.03466   1
  -4  -9  -5 5.94585 1.22209   1
   4   9  -5 4.64525 1.46163   1
  -4  -9   5 5.40806 1.85992   2
   4  -9  -5 5.60871 1.00317   1
  -4  -9   5 5.66094 1.31337   1
   4   9   5 5.70287 1.38093   1
  -5  -9  -5 24.8500 2.53535   1
   5   9  -5 23.4939 2.39001   1
  -5  -9   5 18.9703 2.30649   1
   5   9   5 24.0297 2.40433   1
   6  -9   5 17.8227 1.93344   1
   6   9  -5 22.4785 2.41609   1
  -6  -9   5 24.4104 2.62165   1
  -6  -9   5 25.2730 2.78500   2
  -7  -9  -5 2.97883 1.52844   1
   7   9  -5 6.60179 1.71495   1
  -7  -9   5 6.50225 2.10655   2
  -7  -9   5 4.95910 1.42375   1
   7   9   5 4.79728 1.61134   1
  -9  -9  -5 5.99179 1.68330   1
  -9  -9   5 6.30843 1.51651   1
   0 -10  -5 48.4333 3.63448   1
   0 -10   5 51.7304 3.59262   1
   1 -10   5 5.52288 1.14544   1
  -1 -10  -5 4.01674 1.18460   1
  -1 -10   5 4.90587 1.31479   1
   1 -10  -5 4.13094 1.23775   1
  -2 -10  -5 11.5261 1.83196   1
   2 -10   5 14.8776 2.11503   1
  -2 -10   5 12.0776 1.68349   1
   2 -10  -5 11.6678 1.50096   1
   3 -10  -5 5.76027 1.08454   1
  -3 -10   5 4.10411 1.28713   1
  -4 -10   5 37.1770 3.19961   1
   5  10  -5 7.67436 1.65218   1
  -6 -10  -5 36.2773 3.27734   1
  -6 -10   5 38.4601 3.15249   1
   6  10   5 37.9519 3.31464   1
  -7 -10   5 7.47618 1.83013   1
   1 -11   5 -0.9231 1.24340   1
   2 -11   5 -1.0030 1.14601   1
  -2 -11   5 -0.2886 1.26453   1
   0   0  -6 823.204 43.9168   1
   0   0  -6 826.730 43.9101   2
   0   0   6 824.162 43.9135   2
   0   0   6 811.994 43.9147   1
   0   0   6 884.051 43.9226   1
   0   0  -6 830.273 43.9153   1
   1   0   6 1924.43 101.349   1
  -2   0  -6 495.640 25.4861   1
  -2   0   6 491.426 25.4991   2
   2   0  -6 488.224 25.4977   2
   2   0  -6 476.906 25.4850   1
   2   0   6 470.905 25.4900   1
   2   0  -6 471.452 25.4923   1
   2   0   6 495.562 25.4901   1
  -2   0   6 500.451 25.4881   1
  -2   0  -6 458.180 25.4852   1
  -3   0   6 504.566 25.8915   2
   3   0  -6 483.402 25.8701   1
   3   0   6 489.812 25.8734   1
   3   0  -6 496.251 25.8901   2
   3   0   6 478.095 25.8773   1
  -4   0   6 484.327 25.3157   2
   4   0  -6 474.197 25.3060   2
  -5   0   6 156.978 8.19094   2
   5   0  -6 149.751 8.17459   2
   6   0  -6 90.4772 4.89023   2
  -6   0   6 90.2876 4.91569   2
   7   0  -6 1346.80 71.0054   2
   8   0   6 40.3569 2.30429   1
   8   0  -6 39.2510 2.29617   1
   9   0  -6 287.788 15.5797   1
   9   0   6 299.053 15.6816   1
  10   0  -6 221.983 11.5970   1
  10   0   6 211.836 11.5928   1
  11   0   6 1109.03 58.1210   1
  11   0  -6 1092.62 58.1128   1
  12   0   6 97.6814 5.33560   1
  12   0  -6 95.2078 5.29071   1
  13   0  -6 12.2218 1.27147   1
  13   0   6 12.2355 1.24944   1
  14   0   6 10.6660 1.24909   1
  14   0  -6 9.89408 1.04836   1
  15   0   6 14.4260 1.64466   1
  16   0   6 1.03587 1.07000   1
   0  -1  -6 -0.1230 0.30496   1
   0  -1  -6 0.40325 0.30625   1
   0   1   6 0.06420 0.32158   1
   0  -1   6 0.44986 0.33625   1
   0  -1   6 -0.2799 0.31728   1
   0   1  -6 0.22487 0.28736   1
   0  -1   6 0.25227 0.29830   2
   0   1  -6 0.18731 0.31844   2
   0  -1  -6 0.09555 0.30169   2
   0   1   6 0.16322 0.30747   1
   0   1  -6 0.10994 0.32966   1
  -1  -1  -6 6.67954 0.57875   1
   1  -1   6 5.77612 0.55494   1
  -1  -1  -6 5.74619 0.58440   1
  -1   1   6 6.92823 0.54031   1
   1  -1   6 7.19487 0.56755   1
  -1   1   6 6.27088 0.58962   2
   1   1  -6 6.29333 0.59021   2
   1   1  -6 6.60042 0.57960   1
  -1  -1  -6 5.36123 0.55764   2
   1   1  -6 5.46772 0.60927   1
  -1  -1   6 6.38249 0.59829   1
   1  -1  -6 6.37824 0.55142   1
  -1  -1   6 6.09171 0.59117   1
   1  -1  -6 7.18354 0.54330   1
   1   1   6 6.92749 0.59662   1
   1  -1  -6 5.86222 0.58442   2
  -1  -1   6 6.25966 0.59757   2
  -1   1  -6 6.53310 0.52767   1
   1   1   6 6.07261 0.57492   1
  -1   1  -6 6.07703 0.55425   1
   2   1  -6 209.481 10.8839   1
   2   1  -6 200.206 10.8807   2
  -2  -1  -6 210.111 10.8843   1
  -2  -1  -6 190.041 10.8781   1
  -2   1   6 204.636 10.8774   2
   2   1  -6 202.860 10.8873   1
   2  -1  -6 202.824 10.8807   2
   2   1   6 200.798 10.8808   1
   2   1   6 215.307 10.8874   1
  -2  -1   6 206.872 10.8818   2
  -2  -1   6 215.362 10.8870   1
  -2  -1   6 205.575 10.8806   1
  -3  -1  -6 69.2452 3.93319   1
  -3  -1  -6 73.6410 3.93076   1
   3   1  -6 71.9107 3.94626   1
   3   1  -6 71.1151 3.93733   2
   3   1  -6 73.5613 3.93787   1
  -3   1   6 74.8334 3.93870   2
   3   1   6 72.8685 3.93915   1
  -3  -1   6 72.6566 3.94318   2
  -3  -1   6 74.0671 3.93758   1
   3  -1  -6 72.8342 3.93705   2
  -3  -1   6 74.9460 3.94089   1
  -4  -1  -6 323.546 17.9726   1
   4   1  -6 327.435 17.9843   1
  -4   1   6 348.401 17.9778   2
   4   1  -6 339.473 17.9757   1
   4   1  -6 336.005 17.9821   2
  -4  -1  -6 340.132 17.9689   1
   4  -1  -6 353.649 17.9838   2
  -4  -1   6 336.588 17.9788   2
   4   1   6 347.163 17.9836   1
  -4  -1   6 344.939 17.9747   1
  -4  -1   6 345.007 17.9741   1
   4   1   6 335.912 17.9770   1
  -5   1   6 427.683 22.3591   2
   5   1  -6 411.777 22.3600   2
   5   1  -6 414.163 22.3673   1
   5   1  -6 426.496 22.3618   1
   5   1   6 438.316 22.3687   1
   5  -1  -6 428.636 22.3538   2
  -5  -1   6 422.251 22.3638   2
   5   1   6 413.714 22.3593   1
  -6   1   6 36.3352 2.07100   2
   6   1  -6 31.8256 2.08976   1
   6   1  -6 31.6198 2.05793   1
   6   1  -6 34.2372 2.04513   2
  -6  -1   6 37.7690 2.09834   2
   6   1   6 39.5461 2.10248   1
   6   1   6 35.6843 2.05821   1
   7   1  -6 18.7684 1.37013   1
   7   1  -6 20.4695 1.42387   1
   7   1  -6 21.7198 1.38946   2
   7   1   6 21.0171 1.39219   1
   7   1   6 21.3425 1.41341   1
  -7  -1   6 22.9710 1.45630   2
   8   1  -6 44.1447 2.54624   1
   8   1  -6 40.7395 2.52414   2
   8   1  -6 42.1838 2.56061   1
   8   1   6 44.1142 2.55401   1
   8   1   6 45.9437 2.56910   1
  -8  -1   6 46.2079 2.59973   2
   9   1  -6 2.17354 0.63941   1
   9   1  -6 0.51952 0.48494   1
  -9  -1   6 0.47652 0.70099   2
   9   1   6 0.74624 0.59211   1
   9   1   6 -0.3617 0.57108   1
  10   1  -6 69.2239 3.80014   1
  10   1   6 66.9355 3.81995   1
 -10  -1   6 65.9380 3.84143   2
  11   1  -6 0.85411 0.51303   1
  11   1   6 0.07634 0.73135   1
  12   1  -6 171.041 8.75318   1
  12  -1   6 145.950 8.43249   1
  12   1   6 154.025 8.52442   1
  13   1  -6 188.650 10.6721   1
  13   1   6 207.268 10.7400   1
  14  -1   6 7.99216 0.98639   1
  14   1   6 8.89403 1.17227   1
  14  -1  -6 7.84373 1.00023   1
  15  -1  -6 10.0095 1.14956   1
  15   1   6 11.9375 1.83866   1
  16   1   6 2.16176 1.12272   1
   0   2  -6 1865.77 105.814   1
   0  -2  -6 2114.69 105.834   1
   0   2   6 2011.58 105.815   1
   0  -2   6 2021.60 105.811   2
   0  -2   6 2032.01 105.819   1
   1   2  -6 1752.10 100.689   1
   1  -2   6 1859.36 100.667   2
   1  -2   6 2098.07 100.694   1
   1  -2   6 1883.44 100.677   1
  -1  -2  -6 2013.77 100.707   1
   1   2  -6 1916.40 100.698   1
  -1  -2  -6 1679.86 100.684   1
  -1  -2   6 1963.04 100.695   1
   1  -2  -6 1940.53 100.689   1
   1   2   6 1879.54 100.690   1
   1   2   6 2048.94 100.702   1
  -1  -2   6 1904.19 100.687   2
   2   2  -6 1.26939 0.43873   1
   2   2  -6 0.48643 0.43368   1
  -2   2   6 0.02900 0.43383   2
   2   2   6 1.36920 0.42019   1
   2   2   6 0.99583 0.42405   1
  -2  -2   6 0.49999 0.44087   1
  -2  -2   6 1.14302 0.43833   2
  -3  -2  -6 249.109 14.3514   1
  -3   2   6 280.549 14.3482   2
   3   2  -6 243.224 14.3586   1
  -3  -2  -6 277.210 14.3618   1
   3   2  -6 275.958 14.3679   1
  -3  -2   6 277.708 14.3621   1
   3   2   6 278.787 14.3641   1
   3   2   6 278.082 14.3627   1
   3  -2  -6 263.472 14.3531   2
  -3  -2   6 282.103 14.3720   1
  -3  -2   6 273.416 14.3540   2
  -4   2   6 50.9367 2.74399   2
  -4  -2  -6 51.1473 2.75343   1
  -4  -2  -6 45.8756 2.75071   1
   4   2  -6 48.4540 2.75831   1
   4   2  -6 44.2383 2.76579   1
  -4  -2   6 51.0823 2.76264   2
  -4  -2   6 48.8360 2.75607   1
   4  -2  -6 50.3159 2.73766   2
   4   2   6 50.1119 2.76384   1
  -4  -2   6 48.7687 2.77158   1
   4   2   6 51.2278 2.76367   1
   5   2  -6 174.970 10.0683   1
   5   2  -6 179.054 10.0878   1
  -5   2   6 200.852 10.0373   2
  -5  -2  -6 173.678 10.0540   1
  -5  -2  -6 200.919 10.0608   1
   5  -2  -6 187.506 10.0381   2
  -5  -2   6 193.874 10.0617   2
   5   2   6 184.358 10.0759   1
  -5  -2   6 192.436 10.0614   1
  -5  -2   6 195.861 10.0591   1
   5   2   6 190.131 10.0634   1
   6   2  -6 17.8723 1.39292   1
   6   2  -6 15.3923 1.41020   1
   6   2   6 23.1611 1.38563   1
  -6  -2   6 23.6173 1.42705   2
   6   2   6 21.8280 1.36645   1
  -6  -2   6 16.8890 1.38586   1
   7   2  -6 15.4282 1.14758   1
  -7  -2  -6 14.8647 1.19997   1
   7   2  -6 14.7420 1.21594   1
   7   2   6 16.8101 1.23627   1
   7   2   6 13.8664 1.18468   1
  -7  -2   6 14.9983 1.20078   1
  -7  -2   6 14.8364 1.13594   1
   8   2  -6 49.4146 3.26843   1
   8   2  -6 56.1959 3.22135   1
   8   2   6 63.8382 3.28264   1
  -8  -2   6 56.4016 3.26045   2
   8   2   6 56.8374 3.23859   1
   9   2  -6 8.09630 0.92845   1
   9   2  -6 7.60180 0.84057   1
  -9  -2   6 8.00475 1.07921   2
   9   2   6 6.80347 0.88676   1
   9   2   6 6.58704 0.90287   1
  10   2  -6 -0.0172 0.80576   1
  10   2  -6 1.63226 0.61482   1
  10   2   6 0.47102 0.73399   1
  10   2   6 1.50391 0.75791   1
 -10  -2   6 3.77508 0.89854   2
  11   2  -6 102.280 5.96717   1
  11   2  -6 101.170 5.87107   1
  11   2   6 104.036 5.84742   1
  11   2   6 111.261 5.94005   1
 -11  -2   6 107.265 5.91816   2
  12   2  -6 8.38224 1.10445   1
  12   2   6 11.8764 1.34903   1
  12   2   6 12.0962 1.28204   1
  13   2   6 18.4782 2.08369   1
  14   2  -6 42.2815 2.91397   1
  14   2   6 41.5774 2.90374   1
  15   2  -6 54.2526 3.36189   1
  15   2   6 46.0993 3.36624   1
  16   2  -6 2.60506 1.22626   1
  16   2   6 0.91825 1.11033   1
   0  -3   6 0.45447 0.40407   1
   0   3   6 0.75063 0.40370   1
   0  -3  -6 0.29187 0.38993   1
   0   3  -6 0.10576 0.38787   1
   0   3   6 0.48603 0.37950   1
   0  -3  -6 0.25263 0.40118   1
   0  -3   6 -0.0140 0.42463   1
  -1  -3  -6 10.1467 0.87924   1
   1   3  -6 11.1225 0.87453   1
  -1  -3  -6 9.90415 0.85930   1
   1  -3   6 10.4358 0.82843   1
   1   3  -6 11.3505 0.91160   1
   1  -3  -6 9.20746 0.80685   1
   1   3   6 11.7941 0.86950   1
  -1  -3   6 11.1181 0.89399   2
   1  -3  -6 9.41674 0.87239   2
  -1  -3   6 10.8911 0.90966   1
  -1  -3   6 10.2071 0.88247   1
   1  -3  -6 11.1423 0.84803   1
   1   3   6 9.75919 0.86355   1
  -2  -3  -6 15.3549 1.08895   1
  -2  -3  -6 15.1687 1.08698   1
   2   3  -6 14.7051 1.10592   1
   2   3  -6 12.5949 1.10320   1
   2   3   6 15.2425 1.09082   1
  -2  -3   6 14.1905 1.12671   1
   2  -3  -6 16.2835 1.09591   2
  -2  -3   6 16.7266 1.12323   2
  -2  -3   6 13.8083 1.10047   1
   2   3   6 16.5711 1.08883   1
  -3  -3  -6 68.4307 3.71430   1
  -3  -3  -6 70.7881 3.64042   1
   3   3  -6 66.4319 3.70034   1
   3   3  -6 54.9175 3.64526   1
   3   3   6 66.0730 3.63692   1
  -3  -3   6 63.4196 3.64774   1
  -3  -3   6 65.3110 3.62967   2
   3  -3  -6 73.2465 3.63904   2
   3   3   6 63.6287 3.69492   1
  -3  -3   6 64.5886 3.64702   1
  -4  -3  -6 6.84003 0.77984   1
   4   3  -6 5.79698 0.71012   1
   4   3  -6 4.75343 0.78020   1
   4   3   6 7.54668 0.82996   1
  -4  -3   6 5.99123 0.71073   1
  -4  -3   6 6.79140 0.86222   2
   4  -3  -6 6.94877 0.92955   2
   4   3   6 6.39840 0.80876   1
   5   3  -6 83.0253 5.23233   1
   5   3  -6 95.5430 5.21827   1
  -5   3   6 101.431 5.17115   2
  -5  -3  -6 98.6718 5.21216   1
  -5  -3  -6 86.7382 5.20735   1
   5   3   6 101.737 5.22651   1
  -5  -3   6 97.3807 5.23094   1
  -5  -3   6 96.1568 5.21065   1
  -5  -3   6 94.6634 5.41150   2
   5   3   6 97.5733 5.21735   1
  -6  -3  -6 1.41497 0.57659   1
   6   3  -6 0.20324 0.55491   1
   6   3  -6 -0.1572 0.65644   1
   6   3   6 0.97957 0.58719   1
   6   3   6 1.01588 0.59187   1
  -6  -3   6 0.07390 0.61607   1
  -6  -3   6 -0.6426 0.57540   1
  -6  -3   6 1.30001 0.63678   2
   7   3  -6 5.18525 0.73113   1
  -7  -3  -6 4.01055 0.74758   1
   7   3  -6 3.33373 0.79957   1
  -7  -3  -6 4.81711 0.71170   1
   7   3   6 4.76217 0.76953   1
  -7  -3   6 5.38651 0.81302   2
  -7  -3   6 5.14382 0.71558   1
   7   3   6 4.54228 0.75835   1
  -7  -3   6 3.74837 0.71256   1
  -8  -3  -6 81.3008 4.32997   1
   8   3  -6 76.5263 4.35315   1
   8   3  -6 72.6452 4.42734   1
  -8  -3  -6 73.9673 4.39711   1
   8   3   6 84.6802 4.40474   1
   8   3   6 76.7370 4.36730   1
  -8  -3   6 75.1173 4.35251   1
  -8  -3   6 77.3401 4.33641   1
  -8  -3   6 78.6404 4.38451   2
   9   3  -6 29.7446 2.34220   1
   9   3  -6 37.2899 2.35144   1
  -9  -3   6 36.5608 2.25205   1
   9   3   6 34.4673 2.28168   1
  -9  -3   6 37.1874 2.38692   2
   9   3   6 36.0781 2.45558   1
  10   3  -6 69.4167 4.12446   1
 -10  -3   6 74.3963 4.24064   2
  10   3   6 72.6899 4.17978   1
  10   3   6 72.5366 4.18912   1
  11   3   6 0.44812 0.90359   1
 -11  -3   6 0.44260 0.93981   2
 -12  -3   6 22.5619 1.99416   2
  13   3  -6 4.33718 1.22077   1
 -13  -3   6 3.50921 1.11281   2
  13   3   6 2.75416 1.10075   1
  14   3  -6 6.24838 1.36726   1
  14   3   6 7.53760 1.29730   1
 -14  -3   6 6.95172 1.32109   2
  15   3  -6 4.19803 1.28081   1
  15   3   6 3.62563 1.45197   1
  16   3  -6 43.6466 3.43954   1
  16   3   6 45.8351 3.55056   1
   0  -4   6 137.253 7.29253   1
   0   4  -6 122.963 7.05464   1
   0  -4   6 128.540 7.09995   1
   0  -4  -6 144.327 7.08693   1
   0  -4  -6 126.579 7.18073   1
   1  -4   6 1200.14 56.5910   1
  -1  -4  -6 1054.45 56.5938   1
   1   4  -6 1069.17 56.6646   1
   1   4  -6 1006.27 56.5640   1
  -1  -4  -6 959.931 56.5836   1
   1  -4   6 1093.53 56.5654   1
   1   4   6 1093.89 56.5857   1
   1   4   6 1036.43 56.6207   1
  -1  -4   6 1189.32 56.6006   1
  -1  -4   6 1164.24 56.6549   1
   1  -4  -6 1042.26 56.5823   1
   1  -4  -6 961.338 56.5443   1
  -2  -4  -6 43.4092 2.35552   1
   2   4  -6 37.2681 2.34603   1
   2   4   6 42.3803 2.33503   1
  -2  -4   6 34.7415 2.32642   1
  -2  -4   6 36.8305 2.35041   1
  -2  -4   6 41.5615 2.32580   2
  -3  -4  -6 1043.63 57.6881   1
   3   4  -6 1156.34 57.7054   1
  -3  -4  -6 980.728 57.6698   1
  -3  -4   6 1102.31 57.6912   1
   3   4   6 1181.91 57.7000   1
  -3  -4   6 1084.31 57.6950   1
   3   4   6 1077.39 57.6778   1
   3  -4  -6 1095.66 57.6970   2
  -3  -4   6 1115.10 57.7137   2
  -4  -4  -6 12.5621 1.07544   1
   4   4  -6 9.66886 1.11516   1
   4   4   6 7.27430 1.05206   1
  -5  -4  -6 58.8590 3.21786   1
   5   4  -6 54.1677 3.18473   1
  -5  -4  -6 53.8979 3.20107   1
  -5  -4   6 55.1404 3.23379   1
   5  -4  -6 60.1063 3.18839   2
   5   4   6 54.8346 3.20049   1
   5   4   6 54.4794 3.19323   1
  -5  -4   6 58.7522 3.21563   2
  -5  -4   6 48.9326 3.18301   1
   6   4  -6 12.3313 1.09073   1
   6   4   6 9.82489 1.12870   1
  -6  -4   6 7.87538 1.06105   1
   6   4   6 7.95327 1.12120   1
  -6  -4   6 10.3574 1.16059   2
  -7  -4  -6 49.6775 3.12202   1
   7   4  -6 55.0273 3.10464   1
  -7  -4  -6 52.3348 3.09588   1
  -7  -4   6 54.7391 3.13965   2
   7   4   6 51.5620 3.10086   1
  -7  -4   6 51.7078 3.06263   1
   7   4   6 52.8745 3.11789   1
  -7  -4   6 49.3913 3.08251   1
  -8  -4  -6 3.95509 0.77907   1
   8   4  -6 3.09573 0.82501   1
  -8  -4   6 3.97663 0.90362   1
   8   4   6 3.96074 0.84270   1
  -8  -4   6 4.14217 0.95245   2
   8   4   6 3.50699 0.92657   1
  -8  -4   6 2.78616 0.79497   1
  -9  -4  -6 35.6415 2.30532   1
   9   4  -6 32.6112 2.17662   1
   9   4  -6 31.7148 2.34548   1
  -9  -4  -6 30.7281 2.17078   1
  -9  -4   6 33.0601 2.27684   1
   9   4   6 33.6709 2.26718   1
  -9  -4   6 32.9910 2.34183   2
  -9  -4   6 31.9513 2.21285   1
   9   4   6 32.2260 2.27189   1
  10   4  -6 23.4633 2.06614   1
 -10  -4  -6 26.4945 2.05025   1
 -10  -4  -6 24.9728 2.01001   2
  10   4   6 24.7604 2.10905   1
 -10  -4   6 24.6368 2.07288   2
 -10  -4   6 23.3069 1.90846   1
  11   4  -6 7.78469 1.28210   1
 -11  -4  -6 11.0239 1.31943   2
  11   4   6 6.61704 1.31510   1
 -11  -4   6 9.96204 1.33234   2
  12   4  -6 5.11475 1.16929   1
 -12  -4  -6 2.81805 0.96863   2
  12   4   6 0.00989 1.12441   1
 -12  -4   6 2.89521 1.12230   2
  13   4  -6 7.99485 1.38379   1
  13   4   6 4.02914 1.24869   1
  14   4  -6 48.9924 3.59773   1
 -14  -4   6 48.6770 3.37129   2
  14   4   6 49.5925 3.64331   1
  15   4  -6 59.9553 4.19488   1
  15   4   6 62.0656 4.25331   1
 -15  -4   6 58.9741 3.99682   2
   0  -5  -6 0.61880 0.52061   1
   0  -5  -6 0.27171 0.54044   1
   0  -5   6 -0.2824 0.57563   1
   0  -5   6 -0.2102 0.50750   1
  -1  -5  -6 4.20133 0.69116   1
  -1  -5  -6 4.54356 0.63372   1
   1   5  -6 2.21277 0.58804   1
   1  -5   6 3.06189 0.75695   1
   1   5  -6 3.08886 0.65298   1
   1   5   6 3.46006 0.66572   1
   1  -5  -6 5.08327 0.67993   1
  -1  -5   6 2.28664 0.71194   1
   1   5   6 3.95951 0.69049   1
   1  -5  -6 4.36464 0.66786   1
  -2  -5  -6 6.89081 0.97759   1
   2   5  -6 6.89212 0.94129   1
  -2  -5  -6 6.25933 0.79161   1
   2   5  -6 7.85507 0.88755   1
   2  -5   6 6.22706 0.85181   1
  -2  -5   6 6.89118 0.88273   1
   2   5   6 8.34928 0.86916   1
   2   5   6 7.75703 0.85347   1
  -2  -5   6 6.71194 0.86850   1
   2  -5  -6 6.69785 0.80911   1
   2  -5  -6 7.73952 0.91426   2
   3   5  -6 127.968 6.63107   1
  -3  -5  -6 118.272 6.62430   1
   3  -5   6 125.755 6.52611   1
   3   5  -6 118.959 6.59048   1
  -3  -5  -6 114.204 6.59805   1
  -3  -5   6 121.684 6.60300   1
   3   5   6 123.315 6.62761   1
   3  -5  -6 113.736 6.49848   1
  -3  -5   6 124.511 6.61279   2
   3  -5  -6 119.201 6.60700   2
  -3  -5   6 124.756 6.63113   1
   3   5   6 120.052 6.60058   1
   4   5  -6 95.3939 5.51135   1
  -4  -5  -6 99.9076 5.55136   1
   4   5  -6 102.857 5.54350   1
  -4  -5  -6 96.3467 5.52525   1
  -4  -5   6 99.9070 5.51157   1
   4   5   6 93.8359 5.52639   1
  -4  -5   6 98.7804 5.54385   1
  -4  -5   6 105.787 5.55152   2
   4  -5  -6 104.410 5.52160   2
   4   5   6 101.526 5.53444   1
  -5  -5  -6 19.5360 1.52882   1
   5   5  -6 18.8799 1.50035   1
  -5  -5  -6 22.3039 1.56961   1
   5   5  -6 17.5779 1.49814   1
  -5  -5   6 18.7127 1.52704   1
   5   5   6 19.0450 1.49528   1
  -5  -5   6 18.1123 1.48888   1
   5   5   6 19.9576 1.51684   1
  -5  -5   6 19.7580 1.59340   2
   6   5  -6 2.86199 0.81268   1
  -6  -5   6 4.36479 0.95709   2
   6   5   6 3.73635 1.02253   1
  -6  -5   6 3.74571 0.82222   1
  -7  -5  -6 98.4964 5.69009   1
   7   5  -6 108.466 5.69345   1
  -7  -5  -6 99.2577 5.69663   1
   7   5  -6 100.288 5.65329   1
   7   5   6 96.6697 5.64337   1
  -7  -5   6 101.328 5.66425   1
  -7  -5   6 100.741 5.68080   2
   7   5   6 100.476 5.66018   1
  -7  -5   6 102.250 5.68386   1
   8   5  -6 9.15479 1.18846   1
  -8  -5  -6 10.1987 1.21610   1
  -8  -5  -6 8.43885 1.10168   1
  -8  -5   6 8.58245 1.22016   2
  -8  -5   6 8.09743 1.19361   1
   8   5   6 8.14853 1.12803   1
  -8  -5   6 7.00041 1.11479   1
  -9  -5  -6 3.66536 0.96192   1
  -9  -5  -6 0.95775 0.75653   1
  -9  -5   6 0.85268 0.81724   1
  -9  -5   6 0.23343 0.86384   1
  -9  -5   6 -0.3716 0.95189   2
 -10  -5  -6 1.80741 1.08110   1
  10   5  -6 0.58603 1.09140   1
  10   5   6 1.32403 1.03096   1
 -10  -5   6 0.31946 0.92820   1
 -10  -5   6 1.60597 1.03756   2
  11   5  -6 24.5929 2.23873   1
 -11  -5  -6 28.3516 2.18859   2
 -11  -5  -6 26.9783 2.33678   1
 -11  -5   6 25.4440 2.31955   1
  11   5   6 21.3125 2.41139   1
  12   5  -6 22.6023 2.33460   1
 -12  -5  -6 21.5810 1.99381   2
  12   5   6 18.7623 2.36079   1
 -12  -5   6 17.6383 2.28521   2
 -13  -5  -6 11.0804 1.48745   2
  13   5  -6 9.70204 1.56407   1
  13   5   6 8.19044 1.63313   1
 -13  -5   6 9.80354 1.56061   2
 -14  -5  -6 3.39505 1.05505   2
 -14  -5   6 2.67945 1.33041   2
  14   5   6 2.65336 1.56137   1
   0  -6   6 66.6000 3.76916   1
   0  -6   6 58.7380 3.74269   1
   0  -6  -6 67.1478 3.71370   1
   0  -6  -6 68.6577 3.76214   1
   1   6  -6 83.3470 4.70165   1
  -1  -6  -6 86.5355 4.76891   1
   1  -6   6 79.2598 4.69504   1
  -1  -6  -6 86.9376 4.72125   1
   1  -6   6 82.1426 4.73158   1
   1   6  -6 83.4330 4.73352   1
   1  -6  -6 89.4896 4.74899   1
   1   6   6 84.4910 4.76136   1
  -1  -6   6 82.2076 4.73709   1
   1  -6  -6 87.0296 4.68874   1
  -1  -6   6 85.5529 4.77189   1
  -2  -6  -6 49.4599 2.75698   1
  -2  -6  -6 49.4752 2.83894   1
   2   6   6 39.8213 2.73426   1
   2   6   6 38.4777 2.77218   1
   2  -6  -6 50.2097 2.68914   1
   3  -6   6 93.3573 5.09515   1
   3   6  -6 98.9004 5.22811   1
  -3  -6  -6 89.0850 5.36958   1
  -3  -6  -6 85.2329 5.18577   1
   3   6  -6 94.2585 5.21013   1
   3   6   6 89.6719 5.21887   1
   3   6   6 93.1927 5.21179   1
   3  -6  -6 96.7783 5.21978   2
   3  -6  -6 91.2834 5.08501   1
  -3  -6   6 96.9816 5.24223   1
   4   6  -6 47.8061 3.06328   1
   4   6  -6 45.0732 2.77387   1
  -4  -6  -6 42.3652 2.81635   1
   4  -6   6 46.8894 2.58158   1
  -4  -6  -6 43.3127 2.78344   1
  -4  -6   6 43.2575 2.74260   1
   4   6   6 36.8308 3.02410   1
   4  -6  -6 44.7707 2.79374   2
   4   6   6 40.5506 2.73653   1
  -4  -6   6 48.4816 2.85277   1
  -4  -6   6 46.7180 2.82546   2
  -5  -6  -6 217.597 12.4232   1
   5   6  -6 242.347 12.4949   1
   5   6  -6 222.428 12.4518   1
   5   6   6 223.906 12.4598   1
  -5  -6   6 239.141 12.4396   1
   5   6   6 219.027 12.4428   1
   5  -6  -6 219.876 12.4374   2
  -5  -6   6 244.307 12.4713   1
  -5  -6   6 240.718 12.4306   2
  -6  -6  -6 0.62646 0.80291   1
   6   6  -6 4.85700 1.20224   1
  -6  -6   6 3.04979 0.95189   1
   6  -6  -6 0.73862 0.74064   2
   6   6   6 0.21700 0.92312   1
  -6  -6   6 3.01286 0.99967   2
   7   6  -6 34.9338 2.56683   1
  -7  -6  -6 38.1632 2.52089   1
  -7  -6   6 37.5361 2.56309   2
  -7  -6   6 31.1481 2.47526   1
   7   6   6 35.1368 2.64579   1
   8   6  -6 50.5667 3.43637   1
  -8  -6   6 52.3978 3.40134   2
  -9  -6  -6 98.2965 5.67860   1
   9   6  -6 101.568 5.66442   1
   9   6   6 95.8232 5.76870   1
  -9  -6   6 84.4455 5.67967   2
  -9  -6   6 94.6973 5.61442   1
  10   6  -6 38.7947 2.85626   1
 -10  -6  -6 35.2335 2.78584   1
  10   6   6 33.8686 3.02425   1
 -10  -6   6 33.9940 2.65529   1
 -10  -6   6 33.8396 2.77792   2
 -11  -6  -6 64.8657 4.09624   2
  11   6  -6 72.6341 4.30767   1
 -11  -6  -6 62.8794 4.22136   1
 -11  -6   6 58.0202 4.11599   1
 -11  -6   6 58.6747 4.09294   2
  11   6   6 62.1846 4.16895   1
 -12  -6  -6 0.97668 1.08535   2
  12   6  -6 0.23808 1.33708   1
  12   6   6 0.48339 1.42846   1
 -12  -6   6 0.29767 1.24070   2
 -13  -6  -6 83.3197 4.99777   2
 -13  -6   6 80.9897 5.17305   2
 -13  -6   6 76.7332 5.14964   1
 -14  -6  -6 1.48162 1.41208   2
 -14  -6   6 0.13264 1.34756   2
  14   6   6 0.22219 1.49369   1
   0  -7   6 -0.6027 0.75318   1
   0  -7  -6 -1.1330 0.66353   1
   1  -7   6 3.34398 0.75304   1
  -1  -7  -6 5.41430 0.93167   1
  -1  -7  -6 3.92433 0.83195   1
   1  -7   6 4.45452 0.89666   1
  -1  -7   6 2.89900 0.81224   1
   1  -7  -6 4.66782 0.89494   1
   1  -7  -6 4.12736 0.81112   1
  -1  -7   6 3.46720 0.95650   1
  -2  -7  -6 17.9721 1.58630   1
   2  -7   6 15.8009 1.48586   1
  -2  -7  -6 16.0064 1.46623   1
   2   7  -6 13.8960 1.48333   1
   2  -7   6 12.8843 1.27953   1
   2   7  -6 15.0082 1.41820   1
  -2  -7   6 13.7162 1.46466   1
   2   7   6 15.8978 1.58745   1
   2  -7  -6 16.5736 1.60904   2
   2  -7  -6 15.3127 1.31382   1
  -2  -7   6 15.9911 1.58721   1
   2   7   6 14.1330 1.60212   1
   3  -7  -6 1.64223 0.96500   2
  -3  -7   6 4.31699 1.21244   1
   3   7   6 1.38155 0.96690   1
  -4  -7  -6 4.28051 0.99240   1
   4  -7  -6 3.76940 0.71906   1
   4   7   6 2.76454 0.98387   1
   4  -7  -6 6.40318 1.14123   2
   4   7   6 2.33781 0.91265   1
   5  -7   6 13.6422 1.11669   1
   5   7  -6 12.9227 1.67391   1
   5  -7  -6 10.5352 1.09931   1
  -5  -7   6 15.6130 1.74431   2
   5  -7  -6 11.2169 1.46443   2
   5   7   6 10.4696 1.35131   1
  -6  -7  -6 33.5186 2.36629   1
   6   7   6 33.9816 2.69712   1
  -6  -7   6 26.4945 2.35362   1
   6  -7  -6 32.3371 2.23634   2
   7   7  -6 12.1502 1.68418   1
  -7  -7  -6 11.6379 1.62027   1
  -7  -7   6 13.3237 1.49409   1
   7  -7  -6 12.7020 1.41034   2
   7   7   6 13.7401 1.72613   1
  -7  -7   6 14.7794 1.82868   2
   8   7  -6 19.1995 2.24017   1
  -8  -7   6 18.2770 1.99276   1
  -8  -7   6 16.6280 1.96049   2
   9   7  -6 10.4039 1.59692   1
  -9  -7  -6 6.55800 1.36097   1
  -9  -7   6 6.29829 1.85542   2
  -9  -7   6 6.15444 1.28232   1
   9   7   6 5.77311 1.50679   1
  11   7  -6 13.6011 2.07731   1
 -11  -7  -6 9.77916 1.64294   2
 -11  -7  -6 9.75501 1.66528   1
 -11  -7   6 12.0097 1.72552   2
 -11  -7   6 9.30132 1.59355   1
  11   7   6 7.66328 1.73769   1
 -12  -7  -6 5.72659 1.48992   1
 -12  -7  -6 2.23250 1.42926   2
 -12  -7   6 -0.5782 1.24533   1
 -12  -7   6 -0.0378 1.35974   2
   0  -8   6 29.8631 2.33216   1
   1  -8   6 15.7971 1.52090   1
  -1  -8  -6 13.8733 1.50863   1
  -1  -8   6 19.4425 1.82538   1
   1  -8  -6 15.3902 1.53960   1
   1  -8  -6 15.6552 1.64647   1
   2  -8   6 27.1001 2.37563   1
   2   8  -6 27.3511 2.49176   1
   2  -8  -6 36.6219 2.30887   1
   2   8   6 31.0066 2.57255   1
   2   8   6 38.7614 2.51943   1
   2  -8  -6 39.1499 2.41409   1
  -3  -8  -6 8.43134 1.32341   1
   3  -8   6 12.8341 1.28350   1
   3   8  -6 13.7995 1.63218   1
   3   8   6 8.30994 1.40825   1
   3  -8  -6 8.50076 1.06760   1
   3   8   6 8.01238 1.35259   1
   4   8  -6 46.4628 3.26564   1
  -4  -8   6 50.7534 3.41373   2
  -4  -8   6 43.6169 3.13285   1
   5   8  -6 53.5417 3.65920   1
  -5  -8  -6 53.1599 3.50047   1
   5  -8   6 46.2799 3.28436   1
  -5  -8   6 60.5809 3.82944   2
   5   8   6 53.8744 3.67772   1
  -5  -8   6 54.6466 3.50100   1
   5  -8  -6 54.0008 3.28015   1
   6   8  -6 5.72015 1.36029   1
   6  -8   6 7.21373 1.12044   1
  -6  -8  -6 11.4567 1.66189   1
   6   8   6 7.29440 1.46062   1
   6  -8  -6 7.36686 1.06301   1
  -6  -8   6 5.67317 1.25588   1
  -6  -8   6 5.87996 1.62194   2
   7   8  -6 11.5504 1.78134   1
  -7  -8   6 11.3238 1.83013   2
  -7  -8   6 9.32003 1.58029   1
   8   8  -6 26.8260 2.71785   1
  -8  -8   6 29.2729 2.55807   2
  -8  -8   6 19.2661 2.28771   1
  -9  -8  -6 32.1219 2.79941   1
  -9  -8   6 40.8374 3.07620   1
   9   8   6 28.4761 3.04583   1
 -10  -8   6 4.03258 1.73578   2
 -11  -8  -6 4.15421 1.71764   2
  11   8   6 3.31434 1.76469   1
   0  -9   6 -0.0804 1.06012   1
   0  -9  -6 -0.8803 0.91320   1
   1  -9   6 3.42858 1.19952   1
  -1  -9  -6 2.57099 1.11160   1
   1  -9  -6 3.80959 1.00592   1
  -1  -9   6 4.52408 1.30140   1
  -2  -9  -6 0.51152 0.96957   1
  -2  -9   6 -0.2700 1.12837   1
  -3  -9  -6 -0.7046 1.24226   1
  -3  -9   6 1.94730 1.48043   2
  -3  -9   6 -0.3504 1.02116   1
   4   9  -6 0.55707 1.18158   1
  -4  -9   6 1.54807 1.18324   1
  -4  -9   6 2.85302 1.65837   2
   4  -9  -6 3.89936 1.11331   1
  -5  -9  -6 12.6242 1.66856   1
   5  -9  -6 9.55295 1.30103   1
   5   9   6 8.43486 1.58762   1
  -6  -9  -6 24.1737 2.41363   1
   6   9   6 21.5125 2.65112   1
  -6  -9   6 18.9552 2.41835   1
   6  -9  -6 25.7563 1.98840   1
  -6  -9   6 25.1957 3.19528   2
  -7  -9  -6 9.16454 1.85480   1
   7   9   6 8.50354 1.83568   1
  -7  -9   6 10.5810 1.96428   2
  -7  -9   6 6.41746 1.47132   1
  -8  -9   6 11.2937 2.13606   2
   8   9   6 11.6047 1.93953   1
  -9  -9   6 8.80913 1.65347   1
   1 -10   6 29.7539 2.63145   1
  -1 -10  -6 24.2406 2.44667   1
   1 -10  -6 23.3764 2.42739   1
  -1 -10   6 23.7600 2.45537   1
  -2 -10  -6 8.29169 1.71156   1
   2 -10   6 3.51727 1.34008   1
   2 -10  -6 6.98768 1.27723   1
  -2 -10   6 4.83974 2.04196   2
  -2 -10   6 5.35072 1.36525   1
  -3 -10  -6 4.69968 1.57400   1
   3 -10   6 5.50481 1.24545   1
   3 -10  -6 4.53129 1.29277   1
  -3 -10   6 4.88476 1.38152   1
  -3 -10   6 9.35620 2.32008   2
   4  10  -6 14.8644 2.21123   1
  -4 -10   6 16.4238 2.44432   2
   4 -10  -6 22.5124 2.18369   1
   6  10  -6 22.4224 2.81431   1
  -6 -10  -6 28.9454 2.59753   1
  -7 -10  -6 5.83782 1.51852   1
  -7 -10   6 7.70575 1.73123   1
  -1 -11  -6 1.92265 1.20205   1
  -1 -11   6 3.86814 1.44036   1
   0   0   7 0.85014 0.36980   1
   0   0  -7 0.48780 0.33707   2
   0   0  -7 0.89472 0.31254   1
   0   0   7 1.09464 0.32927   1
   0   0   7 0.82203 0.33142   2
   0   0  -7 1.29957 0.36997   1
   1   0   7 1.78693 0.36456   1
  -1   0   7 1.51402 0.35708   1
   1   0  -7 2.06052 0.39677   1
   1   0  -7 1.22266 0.32195   1
   1   0  -7 2.37027 0.39444   2
  -1   0   7 2.26138 0.38828   1
  -1   0   7 1.65249 0.39702   2
   1   0   7 1.89974 0.37399   1
  -1   0  -7 1.93550 0.38437   1
  -1   0  -7 1.30678 0.33210   1
   1   0   7 0.96952 0.30701   2
  -1   0  -7 1.90968 0.31496   2
  -2   0   7 0.44356 0.35564   1
  -2   0  -7 0.26554 0.30757   1
  -2   0  -7 0.13877 0.35152   1
   2   0   7 0.26954 0.34976   1
   2   0  -7 0.46832 0.30616   1
  -2   0   7 -0.5589 0.32054   1
  -2   0   7 -0.1055 0.39279   2
   2   0  -7 0.16715 0.35677   1
   2   0  -7 0.16414 0.35991   2
   2   0   7 -0.1491 0.33291   1
   3   0  -7 -0.0219 0.36327   1
   3   0  -7 0.02924 0.37381   2
   3   0  -7 0.23457 0.30086   1
  -3   0   7 0.23388 0.41253   2
   3   0   7 0.30722 0.33846   1
   3   0   7 0.00077 0.37858   1
   4   0  -7 -0.0241 0.39509   2
  -4   0   7 0.25719 0.46002   2
   5   0  -7 0.21243 0.41170   2
  -5   0   7 -0.2043 0.52863   2
  -6   0   7 -0.0070 0.55754   2
   7   0  -7 2.02464 0.49759   2
  -7   0   7 1.66602 0.61435   2
  -8   0   7 -0.0092 0.59991   2
   8   0  -7 -0.2073 0.44446   2
   9   0  -7 0.17416 0.44330   1
  10   0   7 0.88014 0.60535   1
  10   0  -7 -0.1039 0.46296   1
  12   0  -7 0.93688 0.56057   1
  12   0   7 1.21184 0.75042   1
  13   0   7 -0.7224 0.72228   1
  13   0  -7 0.14863 0.66479   1
  14   0   7 -0.2077 0.83929   1
  14   0  -7 0.41960 0.61037   1
  15   0   7 -0.7409 0.80715   1
  16   0   7 -0.6566 0.86513   1
   0   1  -7 0.41023 0.34704   1
   0  -1   7 0.26159 0.34462   1
   0  -1   7 0.60047 0.32390   1
   0  -1  -7 -0.0080 0.31963   2
   0   1  -7 0.45537 0.29937   1
   0  -1   7 -0.1877 0.32942   2
   0   1   7 -0.0544 0.35019   2
   0  -1  -7 0.22451 0.33280   1
   0   1   7 0.24160 0.33348   1
   0  -1  -7 0.96366 0.32882   1
   0   1   7 0.28903 0.33616   1
   0   1  -7 0.97197 0.34525   2
   1   1  -7 216.670 11.6493   1
  -1   1   7 235.471 11.6372   1
   1  -1   7 218.501 11.6329   1
  -1  -1  -7 199.053 11.6354   1
   1  -1   7 237.049 11.6435   1
   1   1  -7 217.905 11.6423   1
  -1  -1  -7 226.899 11.6475   1
  -1  -1  -7 199.961 11.6251   2
   1   1  -7 220.331 11.6402   2
  -1   1   7 223.740 11.6443   2
  -1   1  -7 231.852 11.6384   1
   1  -1  -7 205.991 11.6284   1
  -1  -1   7 235.510 11.6538   1
  -1  -1   7 214.247 11.6391   1
   1  -1  -7 208.928 11.6386   2
  -1   1  -7 211.992 11.6304   1
   1   1   7 227.229 11.6371   2
   1   1   7 212.377 11.6393   1
  -1  -1   7 216.245 11.6359   2
   1  -1  -7 228.769 11.6398   1
   1   1   7 227.076 11.6463   1
  -2  -1  -7 1266.60 64.0494   1
  -2   1   7 1234.35 64.0439   2
   2   1  -7 1201.24 64.0429   2
  -2  -1  -7 1138.92 64.0374   1
   2   1  -7 1218.95 64.0532   1
  -2  -1  -7 1127.13 64.0191   2
   2   1  -7 1219.58 64.0436   1
  -2  -1   7 1220.37 64.0408   1
  -2  -1   7 1212.20 64.0399   2
   2   1   7 1257.78 64.0466   1
   2  -1  -7 1223.61 64.0450   2
  -2  -1   7 1286.90 64.0513   1
   2   1   7 1191.48 64.0404   1
  -3  -1  -7 155.310 8.78534   1
  -3   1   7 169.848 8.79402   2
   3   1  -7 161.202 8.80004   1
  -3  -1  -7 166.832 8.78735   1
   3   1  -7 164.858 8.79049   1
   3   1  -7 162.252 8.79589   2
  -3  -1   7 175.246 8.79702   1
   3   1   7 167.097 8.79250   1
   3   1   7 161.667 8.78992   1
  -3  -1   7 164.029 8.78677   1
  -3  -1   7 167.361 8.79412   2
   3  -1  -7 167.357 8.79260   2
  -4  -1  -7 42.4890 2.49262   1
  -4   1   7 44.9726 2.50601   2
   4   1  -7 43.9963 2.50040   1
  -4  -1  -7 44.4682 2.47159   1
   4   1  -7 43.8707 2.49816   2
   4   1  -7 42.1451 2.51020   1
   4   1   7 43.9106 2.49623   1
  -4  -1   7 44.2137 2.48902   1
  -4  -1   7 45.0600 2.51329   2
   4   1   7 47.3564 2.50953   1
   4  -1  -7 46.3389 2.50791   2
  -4  -1   7 46.5022 2.49871   1
   5   1  -7 138.603 7.51340   1
  -5  -1  -7 144.594 7.50304   1
   5   1  -7 134.400 7.52203   1
  -5   1   7 139.719 7.52093   2
   5  -1  -7 143.951 7.51891   2
   5   1   7 136.077 7.51444   1
  -5  -1   7 141.621 7.52692   2
   5   1   7 144.709 7.52811   1
   6   1  -7 9.63298 1.03140   1
   6   1  -7 13.0825 0.99323   2
  -6   1   7 13.0464 1.03055   2
   6   1  -7 9.76239 1.00579   1
  -6  -1   7 14.8478 1.07411   2
   6   1   7 13.4799 1.06580   1
   6   1   7 12.6398 1.02576   1
   6  -1  -7 13.8415 0.99803   2
   7   1  -7 33.0154 2.03564   2
   7   1  -7 32.7083 2.03244   1
   7   1  -7 32.2529 2.11953   1
   7   1   7 37.9826 2.07997   1
  -7  -1   7 35.5730 2.08424   2
   7   1   7 33.4498 2.13905   1
   8   1  -7 39.8999 2.31682   1
   8   1  -7 37.3561 2.37560   1
   8   1  -7 38.4842 2.30805   2
   8   1   7 42.2972 2.38070   1
   8   1   7 38.1702 2.32853   1
  -8  -1   7 39.4900 2.46943   2
   9   1  -7 3.54765 0.60107   2
   9   1  -7 4.89428 0.63839   1
   9   1   7 4.64075 0.73052   1
   9   1   7 3.35023 0.70310   1
  -9  -1   7 5.71095 0.81435   2
  10   1  -7 67.7663 3.85647   1
  10   1   7 66.6395 3.89498   1
 -10  -1   7 68.2329 3.93692   2
  10   1   7 72.6431 3.93624   1
  11   1  -7 34.2120 2.11630   1
 -11  -1   7 33.5787 2.30234   2
  11   1   7 35.0340 2.22975   1
  12   1   7 29.9741 2.05412   1
  13  -1   7 7.10035 0.91651   1
  13   1  -7 5.25069 0.82335   1
  13   1   7 6.76961 1.05594   1
  13  -1  -7 4.49456 0.71496   1
  14  -1   7 -0.5604 0.72307   1
  14   1   7 -0.8815 0.90436   1
  14  -1  -7 -0.6666 0.49819   1
  15  -1   7 2.16132 0.84129   1
  15   1   7 1.74546 1.46813   1
  15  -1  -7 1.85353 0.62914   1
  16  -1   7 3.36803 0.87178   1
  16   1   7 1.96805 1.16109   1
   0  -2  -7 879.254 49.6739   1
   0  -2  -7 958.496 49.6923   1
   0   2   7 1070.18 49.6938   1
   0  -2   7 941.947 49.6798   1
   0  -2   7 936.972 49.6697   2
   0  -2   7 1012.03 49.6948   1
   0   2  -7 825.914 49.6707   1
   0   2  -7 953.789 49.6843   1
   0  -2  -7 877.693 49.6795   2
   0   2   7 968.292 49.6774   1
   1  -2   7 343.094 17.4523   1
  -1   2   7 358.689 17.4723   2
  -1  -2  -7 308.596 17.4541   2
   1   2  -7 306.027 17.4520   2
  -1  -2  -7 308.525 17.4587   1
  -1  -2  -7 329.504 17.4720   1
   1   2  -7 334.563 17.4729   1
   1   2  -7 302.889 17.4615   1
   1  -2   7 319.584 17.4336   2
   1  -2   7 373.306 17.4692   1
   1  -2  -7 310.125 17.4422   1
   1   2   7 331.746 17.4646   1
   1  -2  -7 338.511 17.4615   1
   1   2   7 347.125 17.4699   1
  -1  -2   7 335.097 17.4654   1
  -1  -2   7 327.853 17.4555   2
  -1  -2   7 346.179 17.4778   1
   1  -2  -7 321.779 17.4645   2
   2   2  -7 1241.02 71.4412   1
  -2  -2  -7 1418.25 71.4548   1
  -2  -2  -7 1201.82 71.4309   1
   2   2  -7 1257.86 71.4329   2
   2   2  -7 1368.21 71.4460   1
  -2   2   7 1453.41 71.4431   2
   2   2   7 1392.06 71.4467   1
   2  -2  -7 1332.66 71.4409   2
  -2  -2   7 1445.83 71.4534   1
   2   2   7 1409.83 71.4454   1
  -2  -2   7 1343.00 71.4328   2
  -2  -2   7 1403.04 71.4439   1
  -3  -2  -7 34.8832 2.07608   1
   3   2  -7 34.0866 2.07026   2
  -3  -2  -7 37.1218 2.07774   1
   3   2  -7 30.9482 2.08576   1
   3   2  -7 34.4350 2.08660   1
  -3   2   7 39.2662 2.07697   2
  -3  -2   7 37.1300 2.10258   1
   3   2   7 37.3390 2.08710   1
   3  -2  -7 38.7287 2.09225   2
  -3  -2   7 37.9791 2.08571   2
   3   2   7 37.6604 2.08968   1
  -3  -2   7 34.5804 2.08243   1
   4   2  -7 7.62660 0.83633   1
  -4  -2  -7 7.76720 0.81832   1
  -4  -2  -7 8.03368 0.79156   1
  -4   2   7 8.25791 0.79832   2
   4   2  -7 8.04653 0.85908   1
   4   2  -7 8.03169 0.79629   2
  -4  -2   7 8.08131 0.85506   1
  -4  -2   7 7.20099 0.81070   1
  -4  -2   7 8.52458 0.85919   2
   4   2   7 7.56922 0.81131   1
   4  -2  -7 8.69442 0.79287   2
   4   2   7 7.92342 0.83585   1
  -5  -2  -7 109.432 6.37853   1
   5   2  -7 110.152 6.37747   2
  -5   2   7 125.890 6.36880   2
  -5  -2  -7 119.982 6.47241   1
   5   2  -7 120.367 6.38948   1
   5   2  -7 107.608 6.40510   1
  -5  -2   7 121.019 6.45473   1
  -5  -2   7 123.790 6.39709   1
  -5  -2   7 121.768 6.39506   2
   5   2   7 118.351 6.39182   1
   5   2   7 123.029 6.39451   1
   5  -2  -7 119.251 6.37308   2
   6   2  -7 0.23179 0.54913   1
  -6  -2  -7 2.65094 0.58650   1
   6   2  -7 0.73948 0.59599   1
  -6   2   7 2.52698 0.53090   2
  -6  -2   7 -0.6396 0.57643   1
  -6  -2   7 -0.6367 0.58011   1
   6   2   7 2.50982 0.58282   1
   6   2   7 1.52516 0.56368   1
  -6  -2   7 2.40944 0.62904   2
   7   2  -7 143.824 8.51364   1
  -7  -2  -7 167.290 8.48421   1
   7   2  -7 163.979 8.49311   1
  -7  -2   7 156.649 8.47178   1
   7   2   7 153.084 8.49167   1
   7   2   7 158.905 8.49314   1
  -7  -2   7 160.513 8.51509   2
   8   2  -7 43.3935 2.56523   1
   8   2  -7 38.3108 2.63028   1
  -8  -2   7 45.8649 2.61594   2
   8   2   7 42.4424 2.58351   1
   8   2   7 46.6171 2.61785   1
   9   2  -7 121.484 6.49696   1
   9   2  -7 110.274 6.54560   1
   9   2   7 127.054 6.53916   1
  -9  -2   7 121.264 6.51946   2
   9   2   7 113.323 6.49266   1
  10   2  -7 342.489 18.4291   1
  10   2  -7 329.648 18.4953   1
 -10  -2   7 349.708 18.4419   2
  10   2   7 343.673 18.4353   1
  10   2   7 363.001 18.4768   1
  11   2  -7 26.4294 2.18856   1
  11   2  -7 30.4205 1.99673   1
 -11  -2   7 29.8942 2.21471   2
  11   2   7 33.3925 2.11815   1
  11   2   7 30.3191 2.09629   1
  12   2  -7 -0.1821 0.85684   1
  12   2  -7 -0.2678 0.65125   1
 -12  -2   7 1.12025 0.92332   2
  12   2   7 0.41166 0.75321   1
  12   2   7 0.59560 0.86716   1
 -13  -2   7 1.02581 0.95486   2
  13   2   7 -0.6369 1.22876   1
  14   2   7 25.0345 2.42877   1
  15   2  -7 17.0978 1.99610   1
  15   2   7 13.7494 1.93613   1
  16   2  -7 6.55836 1.41893   1
  16   2   7 6.57129 1.47056   1
   0   3   7 0.12455 0.41113   1
   0   3   7 0.26417 0.38212   1
   0  -3  -7 0.20671 0.41711   1
   0  -3   7 -0.7130 0.43102   1
   0   3  -7 0.01584 0.39913   1
   0  -3  -7 0.76116 0.40049   1
   0  -3   7 0.52202 0.41961   2
   0   3  -7 0.71138 0.40616   1
   0  -3   7 0.04335 0.40302   1
   1  -3   7 310.528 16.0076   2
  -1  -3  -7 298.745 16.0454   1
  -1  -3  -7 266.148 16.0204   1
   1  -3   7 299.102 16.0141   1
   1  -3   7 331.535 16.0362   1
   1   3  -7 303.455 16.0427   1
   1   3  -7 280.088 16.0336   1
  -1  -3   7 308.570 16.0467   1
   1  -3  -7 304.104 16.0276   1
   1  -3  -7 274.632 16.0025   1
  -1  -3   7 318.552 16.0385   1
   1   3   7 301.199 16.0283   1
  -1  -3   7 315.761 16.0272   2
   1   3   7 323.191 16.0408   1
  -2  -3  -7 32.1561 1.94465   1
   2   3  -7 27.6032 1.86683   1
   2   3  -7 29.9643 1.85914   1
  -2  -3  -7 29.2331 1.85059   1
  -2  -3   7 31.7123 1.89152   1
   2   3   7 31.2944 1.84650   1
  -2  -3   7 34.3393 1.98692   1
   2   3   7 32.3104 1.86571   1
  -2  -3   7 32.2235 1.86300   2
  -3  -3  -7 1.24097 0.51506   1
   3   3  -7 2.17723 0.56578   1
  -3  -3  -7 0.86586 0.49667   1
  -3  -3   7 1.53910 0.59836   1
  -3  -3   7 1.09252 0.57062   2
   3  -3  -7 1.89497 0.59291   2
  -3  -3   7 -0.1777 0.52155   1
   3   3   7 0.93257 0.52702   1
   3   3   7 0.19602 0.53063   1
   4   3  -7 6.37845 0.74791   1
  -4  -3  -7 6.49596 0.79727   1
   4   3  -7 6.23803 0.88987   1
  -4  -3  -7 6.56241 0.81580   1
  -4   3   7 7.37672 0.83233   2
  -4  -3   7 5.86037 0.71708   1
   4   3   7 6.50859 0.82253   1
  -4  -3   7 6.95863 0.88547   2
  -4  -3   7 6.29967 0.79695   1
   4   3   7 6.33097 0.85124   1
   4  -3  -7 6.03436 0.79497   2
  -5  -3  -7 142.968 7.46166   1
   5   3  -7 123.264 7.46165   1
  -5   3   7 144.879 7.41561   2
  -5  -3  -7 128.568 7.44541   1
   5   3  -7 133.644 7.45198   1
   5   3   7 136.086 7.44664   1
  -5  -3   7 141.430 7.45049   1
   5  -3  -7 135.205 7.43096   2
  -5  -3   7 140.862 7.46727   1
   5   3   7 144.572 7.45255   1
  -5  -3   7 147.203 7.54114   2
  -6  -3  -7 86.6283 5.02227   1
   6   3  -7 92.9256 5.01294   1
   6   3  -7 81.5788 5.02252   1
   6   3   7 93.4494 5.01449   1
  -6  -3   7 89.8335 5.01514   1
  -6  -3   7 91.8520 4.99762   1
   6   3   7 95.8656 5.01929   1
   6  -3  -7 89.5538 4.96279   2
  -6  -3   7 96.5897 5.02163   2
   7   3  -7 8.06549 0.97295   1
  -7  -3  -7 7.44621 0.93165   1
  -7  -3  -7 7.58014 1.09692   1
   7   3  -7 9.91543 0.98937   1
   7   3   7 7.58880 0.89894   1
  -7  -3   7 9.04127 1.05216   1
   7   3   7 7.24867 1.06739   1
  -7  -3   7 10.2317 1.01246   2
  -7  -3   7 9.37410 0.98293   1
  -8  -3  -7 3.90404 0.81841   1
   8   3  -7 0.67589 0.77027   1
   8   3  -7 1.93589 0.67456   1
  -8  -3  -7 2.08630 0.62148   1
   8   3   7 1.15252 0.71316   1
   8   3   7 1.67180 0.73082   1
  -8  -3   7 1.76483 0.65762   1
  -8  -3   7 1.56622 0.71107   1
  -8  -3   7 2.18260 0.85593   2
  -9  -3  -7 8.47554 1.05866   1
  -9  -3  -7 11.3829 1.29011   1
   9   3  -7 11.4607 1.46954   1
   9   3   7 8.44188 1.25492   1
  -9  -3   7 12.8171 1.26792   1
  -9  -3   7 9.86405 1.18529   1
  -9  -3   7 11.4316 1.27255   2
  10   3  -7 12.8053 1.26071   1
  10   3  -7 12.5755 1.49159   1
  10   3   7 14.7081 1.45346   1
 -10  -3   7 14.0456 1.56557   2
  10   3   7 13.0380 1.41240   1
  11   3   7 101.785 5.78053   1
 -11  -3   7 102.550 5.76886   2
 -12  -3   7 -0.4750 0.97268   2
  13   3  -7 3.75916 1.08070   1
 -13  -3   7 4.48651 1.13569   2
  13   3   7 2.78517 1.12087   1
  14   3  -7 17.3139 1.85698   1
  14   3   7 15.3159 2.12108   1
  15   3  -7 2.32298 1.14011   1
  15   3   7 3.26643 1.45222   1
 -15  -3   7 2.78627 1.06138   2
  16   3  -7 4.30422 1.37597   1
  16   3   7 1.62952 1.36872   1
   0   4   7 113.179 6.67982   1
   0  -4   7 124.171 6.79257   1
   0  -4  -7 111.906 6.68886   1
   0   4  -7 136.495 6.72606   1
   0   4  -7 137.141 6.69218   1
   0  -4   7 123.809 6.71996   1
   1  -4   7 580.958 30.3103   1
   1  -4   7 581.116 30.2991   1
  -1  -4  -7 560.622 30.3315   1
  -1  -4   7 591.713 30.3278   1
   1  -4  -7 590.733 30.3330   2
   1   4   7 578.996 30.3189   1
   1  -4  -7 554.805 30.3139   1
   1  -4  -7 559.400 30.2863   1
  -1  -4   7 562.155 30.3048   2
  -2  -4  -7 5.02729 0.65566   1
   2   4  -7 2.13583 0.63271   1
   2   4   7 3.01981 0.62277   1
  -2  -4   7 2.69482 0.68145   1
  -2  -4   7 4.11377 0.66163   2
   2   4   7 4.10860 0.72599   1
  -2  -4   7 0.99087 0.63745   1
   3   4  -7 58.3735 3.69023   1
  -3  -4  -7 76.2958 3.71462   1
  -3  -4   7 56.2964 3.66953   1
   3   4   7 76.1108 3.68754   1
  -3  -4   7 65.8246 3.67017   2
  -3  -4   7 57.1214 3.68486   1
   3   4   7 66.9794 3.67596   1
  -4  -4  -7 394.414 23.2630   1
  -4  -4  -7 425.568 23.2872   1
   4   4  -7 453.560 23.2910   1
  -4  -4   7 472.455 23.2761   2
  -4  -4   7 428.716 23.2862   1
  -4  -4   7 444.218 23.2731   1
   4   4   7 466.448 23.2858   1
   4  -4  -7 427.132 23.2763   2
   4   4   7 436.800 23.2685   1
   5   4  -7 48.1148 2.82318   1
   5   4  -7 51.5101 2.87671   1
  -5  -4  -7 44.6049 2.81701   1
  -5  -4  -7 48.2932 2.83105   1
   5   4   7 47.2775 2.81818   1
  -5  -4   7 49.9205 2.82551   2
   5   4   7 45.2336 2.80738   1
  -5  -4   7 46.7680 2.85306   1
  -5  -4   7 45.4934 2.82744   1
   5  -4  -7 50.8073 2.80840   2
   6   4  -7 267.139 14.3934   1
  -6  -4  -7 251.685 14.4023   1
   6   4   7 278.756 14.4091   1
  -6  -4   7 281.531 14.3971   1
   6  -4  -7 259.925 14.3409   2
  -6  -4   7 272.946 14.3975   1
  -6  -4   7 280.772 14.3885   2
   6   4   7 259.358 14.3825   1
   7   4  -7 7.37586 0.98842   1
  -7  -4  -7 5.24612 0.82388   1
   7   4   7 3.76105 0.85830   1
  -7  -4   7 4.49475 0.87660   2
  -7  -4   7 4.85938 0.79588   1
   7   4   7 4.55516 0.87080   1
   8   4  -7 4.92524 0.81812   1
  -8  -4  -7 5.77789 1.09581   1
  -8  -4  -7 3.67610 0.87295   1
  -8  -4   7 6.00552 1.04311   2
   8   4   7 4.29429 0.91782   1
   8   4   7 4.27869 0.98268   1
  -8  -4   7 4.98858 0.84091   1
  -8  -4   7 4.90806 0.90359   1
  -9  -4  -7 4.46501 0.95083   1
   9   4  -7 2.91295 0.74402   1
   9   4   7 0.38515 0.89614   1
  -9  -4   7 1.05712 0.95611   2
  -9  -4   7 1.86072 0.78232   1
   9   4   7 0.74240 0.77876   1
 -10  -4  -7 1.01738 0.97008   1
 -10  -4  -7 0.59799 0.67189   1
 -10  -4   7 -1.2283 0.85939   1
  10   4   7 1.08889 0.91739   1
 -10  -4   7 -0.2753 1.03264   2
 -10  -4   7 -1.8449 0.76903   1
  11   4  -7 1.45732 1.03007   1
 -11  -4  -7 2.63465 1.02655   2
 -11  -4  -7 1.83238 0.77342   1
 -11  -4   7 3.23314 1.08931   2
  11   4   7 1.12590 1.11667   1
 -12  -4  -7 107.671 5.69489   2
  12   4  -7 96.9273 5.87618   1
 -12  -4   7 99.1400 5.76335   2
  12   4   7 92.6724 5.78912   1
  13   4  -7 67.7232 4.25476   1
  13   4   7 68.0647 4.28445   1
 -13  -4   7 64.3602 4.29238   2
  14   4  -7 43.8839 3.46309   1
  14   4   7 47.9379 3.43102   1
 -14  -4   7 40.5310 3.18050   2
  15   4  -7 31.3146 2.83836   1
 -15  -4   7 28.4270 2.60257   2
  15   4   7 31.0395 2.84258   1
   0  -5   7 0.62613 0.56345   1
   0  -5   7 -0.7150 0.58358   1
   0  -5  -7 0.12583 0.51241   1
   0  -5  -7 -0.3728 0.55957   1
   1   5  -7 3.27906 0.62510   1
  -1  -5  -7 0.08398 0.54710   1
   1  -5   7 1.28139 0.60136   1
   1  -5   7 1.49097 0.55429   1
  -1  -5  -7 -0.0888 0.58085   1
   1   5   7 -0.2677 0.59001   1
   1  -5  -7 0.30221 0.50735   1
  -1  -5   7 0.31997 0.63320   1
   1  -5  -7 0.29688 0.54828   1
   1   5   7 -0.0102 0.58247   1
  -1  -5   7 0.07629 0.56695   1
   2   5  -7 17.8070 1.42999   1
  -2  -5  -7 18.7731 1.42041   1
   2  -5   7 19.8889 1.32200   1
   2   5  -7 16.7043 1.37737   1
  -2  -5  -7 18.5486 1.42858   1
  -2  -5   7 17.6815 1.40124   1
   2   5   7 17.9498 1.41104   1
  -2  -5   7 18.1911 1.45500   1
  -2  -5   7 19.3933 1.44549   2
   2  -5  -7 20.9489 1.41992   2
   2   5   7 20.3895 1.42439   1
   2  -5  -7 19.0028 1.29893   1
  -3  -5  -7 44.2086 2.57974   1
   3   5  -7 46.4569 2.51697   1
   3   5  -7 42.8921 2.54008   1
  -3  -5   7 42.0516 2.50663   1
  -3  -5   7 42.7531 2.57301   1
  -3  -5   7 38.1968 2.53761   2
   3   5   7 36.4647 2.51858   1
   3   5   7 40.9153 2.51723   1
  -4  -5  -7 8.22276 1.14048   1
   4   5  -7 7.58340 1.02922   1
   5   5  -7 1.55048 0.73885   1
   5   5  -7 1.76610 0.72894   1
  -5  -5  -7 4.26051 0.78779   1
  -5  -5   7 1.84518 0.76807   1
   5   5   7 1.25753 0.71167   1
  -5  -5   7 1.44275 0.68629   1
   5   5   7 1.88699 0.70108   1
  -5  -5   7 2.52838 0.82724   2
   6   5  -7 9.24370 1.08646   1
  -6  -5  -7 6.40580 0.90845   1
   6   5   7 4.16912 0.87086   1
  -6  -5   7 7.45439 0.99783   2
   6   5   7 4.98333 0.92817   1
  -6  -5   7 8.61505 1.18170   1
   6  -5  -7 5.66084 0.82746   2
   7   5  -7 60.9621 3.84620   1
   7   5  -7 64.1027 3.96123   1
  -7  -5  -7 68.0705 3.91460   1
  -7  -5  -7 75.2395 3.93703   1
   7   5   7 76.2119 3.98626   1
  -7  -5   7 66.3584 3.94272   2
   7   5   7 65.3445 3.88331   1
  -7  -5   7 60.6791 3.83634   1
  -7  -5   7 61.6047 3.91727   1
   8   5  -7 -0.4795 0.90474   1
  -8  -5  -7 -0.5187 0.72183   1
  -8  -5  -7 0.62997 0.86530   1
  -8  -5   7 0.42058 0.90719   2
   8   5   7 0.60956 0.86639   1
  -8  -5   7 -1.9355 0.78625   1
  -8  -5   7 -0.9541 0.71417   1
  -9  -5  -7 1.18298 1.03026   1
  -9  -5   7 1.21264 0.94418   1
  -9  -5   7 3.12012 1.05673   2
 -10  -5  -7 1.05265 1.07192   1
  10   5  -7 3.65847 1.11662   1
  10   5   7 0.41363 1.12474   1
 -10  -5   7 -0.9116 1.13886   2
 -10  -5   7 0.69154 0.90967   1
  11   5  -7 9.64062 1.43706   1
 -11  -5  -7 11.4206 1.39962   2
 -11  -5   7 8.47661 1.62539   2
  11   5   7 10.4146 1.67103   1
  12   5  -7 17.3375 2.12447   1
 -12  -5  -7 13.8638 1.81980   2
 -12  -5   7 15.2129 1.82761   2
  12   5   7 16.7419 2.24494   1
  13   5  -7 7.59991 1.49437   1
 -13  -5  -7 4.11366 1.35941   2
 -13  -5   7 3.49131 1.32440   2
  13   5   7 4.62345 1.49690   1
  14   5  -7 38.6642 3.18395   1
 -14  -5  -7 38.0166 2.74685   2
 -14  -5   7 32.5048 2.97950   2
   0  -6  -7 19.2261 1.43514   1
   0  -6   7 15.7413 1.50004   1
   0  -6  -7 21.7096 1.54826   1
  -2  -6  -7 14.1962 1.38031   1
  -2  -6  -7 12.2080 1.27344   1
   2   6   7 10.1189 1.32832   1
   2   6   7 10.0143 1.26322   1
   2  -6  -7 16.7529 1.36241   2
   2  -6  -7 12.4585 1.26576   1
   2  -6  -7 12.9924 1.14715   1
   3   6  -7 20.0928 1.66521   1
   3   6  -7 23.8373 1.68847   1
   3  -6   7 20.0719 1.52110   1
   3   6   7 21.5003 1.71153   1
  -3  -6   7 23.5854 1.74211   1
  -3  -6   7 19.3710 1.73172   2
   3   6   7 26.7413 1.78957   1
  -4  -6  -7 31.3706 2.32093   1
  -4  -6  -7 33.7808 2.22622   1
   4  -6  -7 37.2274 2.21740   2
   4   6   7 29.8708 2.29911   1
   4  -6  -7 31.3066 2.00527   1
   5   6  -7 128.262 7.52702   1
  -5  -6  -7 141.331 7.49858   1
  -5  -6   7 141.714 7.51109   2
   5  -6  -7 145.596 7.48174   2
   5   6   7 122.233 7.45314   1
  -6  -6  -7 42.9792 2.85116   1
   6   6  -7 56.7004 3.26612   1
   6   6   7 38.7009 3.11552   1
   6  -6  -7 38.0494 2.77207   2
  -6  -6   7 56.3316 3.04498   2
   6   6   7 40.0428 2.94904   1
   7   6  -7 21.0715 1.98299   1
  -7  -6  -7 30.5434 2.01546   1
  -7  -6   7 24.7964 2.04076   2
   7   6   7 25.3510 2.15099   1
  -7  -6   7 18.8965 1.91635   1
   8   6  -7 3.86618 1.16435   1
  -8  -6   7 2.44804 1.11127   2
   8   6   7 6.66561 1.12165   1
   9   6  -7 44.3134 3.04562   1
   9   6   7 51.1870 3.27560   1
  -9  -6   7 36.7364 2.98508   1
  -9  -6   7 40.4997 2.95963   2
 -10  -6  -7 18.2564 2.06133   1
 -10  -6   7 13.9141 1.80844   2
 -10  -6   7 19.0280 1.86931   1
  10   6   7 10.7218 1.84871   1
  11   6  -7 34.8313 3.04634   1
 -11  -6  -7 46.9698 3.01039   1
 -11  -6  -7 41.1642 2.90146   2
 -11  -6   7 31.4741 2.99861   2
  11   6   7 44.4302 3.30375   1
 -11  -6   7 32.1258 2.77809   1
 -12  -6  -7 -1.3641 1.16091   2
 -12  -6  -7 1.18848 1.34251   1
  12   6  -7 6.42710 1.58265   1
  12   6   7 -0.8093 1.35575   1
 -12  -6   7 -0.3732 1.22394   2
 -12  -6   7 0.86157 1.05513   1
 -13  -6  -7 19.6596 2.16449   2
 -13  -6   7 17.3631 2.17266   1
 -13  -6   7 19.1513 2.57008   2
   0  -7   7 0.42719 1.04802   1
   0  -7   7 -0.0068 0.75314   1
   0  -7  -7 -0.4725 0.66010   1
  -1  -7  -7 1.79075 0.82969   1
   1  -7   7 0.20517 0.65543   1
   1  -7   7 -0.6097 0.76281   1
  -1  -7  -7 1.30557 0.73752   1
   1  -7  -7 1.39682 0.78902   1
  -1  -7   7 0.13297 0.75336   1
  -1  -7   7 -0.3595 0.81525   1
   1  -7  -7 1.29377 0.68850   1
   2   7  -7 3.22196 0.87646   1
   2  -7   7 2.88184 0.76438   1
   2   7  -7 3.66719 0.90129   1
   2  -7   7 3.71226 0.92069   1
   2   7   7 6.05422 1.11402   1
   2   7   7 5.70962 0.91996   1
   2  -7  -7 7.54563 0.96884   1
  -2  -7   7 5.82211 1.09328   1
  -2  -7   7 3.23967 0.88569   1
  -3  -7  -7 66.5702 4.24525   1
   3  -7   7 84.3465 4.11881   1
   3   7  -7 86.6804 4.36753   1
   3   7   7 63.7264 4.27721   1
  -3  -7   7 86.2639 4.33780   2
   3  -7  -7 62.4420 4.05394   1
   3   7   7 62.0391 4.24764   1
   3  -7  -7 66.8681 4.23651   2
   4   7  -7 66.7997 4.03543   1
  -4  -7  -7 62.0196 3.96124   1
   4   7  -7 66.3841 4.00607   1
   4  -7   7 72.2009 3.81399   1
   4  -7  -7 61.2560 3.94038   2
   4   7   7 68.3716 3.96954   1
  -4  -7   7 69.1372 4.01190   1
   4   7   7 62.3333 3.99587   1
   4  -7  -7 60.6529 3.73075   1
  -4  -7   7 72.3319 4.08239   2
   5  -7   7 15.2488 1.35524   1
   5   7  -7 14.7421 1.77440   1
   5  -7  -7 18.6886 1.72330   2
  -5  -7   7 14.6291 1.93088   2
   5   7   7 18.5531 1.89873   1
  -5  -7   7 15.6634 2.00686   1
   5  -7  -7 19.7702 1.32273   1
   6   7  -7 11.6572 1.64341   1
  -6  -7  -7 13.4244 1.72185   1
   6  -7  -7 12.1971 1.41913   2
  -7  -7  -7 5.78075 1.33377   1
   7   7  -7 1.90500 1.12799   1
  -7  -7   7 1.30613 1.02817   1
   7   7   7 3.63937 1.13252   1
  -7  -7   7 1.05069 1.23703   2
   7  -7  -7 6.26841 0.97759   2
  -8  -7  -7 26.6752 2.32241   1
   8   7  -7 20.1573 2.47835   1
   8   7   7 27.0180 2.47471   1
  -8  -7   7 20.0935 2.66441   2
  -8  -7   7 21.1204 2.20292   1
   9   7  -7 11.6595 1.81873   1
  -9  -7  -7 12.6024 1.71305   1
   9   7   7 11.3306 1.66454   1
  -9  -7   7 11.0691 1.58348   1
  -9  -7   7 11.8988 1.69424   2
  10   7  -7 3.55603 1.35052   1
 -10  -7  -7 3.34462 1.33102   1
 -10  -7   7 1.93489 1.62458   2
  10   7   7 3.24591 1.46989   1
 -10  -7   7 2.62975 1.19287   1
 -11  -7  -7 14.2979 1.78717   1
 -11  -7  -7 14.8250 1.87303   2
  11   7  -7 12.2632 1.85833   1
 -11  -7   7 10.1865 1.61393   1
 -11  -7   7 11.8637 1.77285   2
  11   7   7 10.5656 1.91959   1
 -12  -7  -7 0.67196 1.36542   2
 -12  -7  -7 -0.6875 1.24019   1
 -12  -7   7 -0.2148 1.25160   1
 -12  -7   7 1.38653 1.42758   2
   0  -8  -7 40.9644 2.59599   1
   0  -8   7 36.2037 2.79074   1
   1  -8   7 31.0088 2.27903   1
  -1  -8  -7 27.2383 2.13831   1
   1  -8  -7 26.6756 2.02999   1
  -1  -8   7 28.8218 2.47716   1
   1  -8  -7 29.1311 2.20094   1
   2  -8   7 45.3092 2.92190   1
  -2  -8  -7 46.4358 3.12557   1
   2  -8   7 40.1396 2.87557   1
   2   8  -7 42.7057 3.08922   1
  -2  -8   7 47.1297 3.23955   1
   2  -8  -7 42.8527 2.88651   1
   2  -8  -7 43.5447 2.75999   1
  -2  -8   7 46.5279 3.35278   2
   3  -8   7 23.9609 1.91825   1
   3   8  -7 21.4841 2.12296   1
  -3  -8  -7 26.7066 2.14180   1
   3   8   7 25.6475 2.28565   1
  -3  -8   7 22.7911 2.14089   1
  -3  -8   7 25.3923 2.33183   2
   3  -8  -7 27.3003 1.83279   1
  -4  -8  -7 92.6533 5.58190   1
   4  -8  -7 89.6837 5.28588   1
  -4  -8   7 103.346 5.79213   2
  -4  -8   7 92.1696 5.59994   1
   5   8  -7 35.1403 2.96222   1
   5  -8   7 34.5255 2.75271   1
   5   8   7 49.9473 3.13747   1
  -5  -8   7 39.0531 3.09205   2
  -6  -8  -7 4.25245 1.27599   1
   6  -8   7 8.14078 1.11206   1
   6  -8  -7 4.03936 0.91484   1
   6   8   7 1.90223 1.36867   1
  -6  -8   7 10.2438 1.53530   2
  -6  -8   7 4.92993 1.16443   1
   7   8  -7 3.28873 1.46466   1
  -7  -8  -7 5.06044 1.35556   1
  -7  -8   7 0.81862 1.19564   1
  -7  -8   7 3.08105 1.58327   2
   7   8   7 6.07299 1.45642   1
  -8  -8  -7 28.7559 2.75575   1
   8   8  -7 25.8284 2.77654   1
  -8  -8   7 23.3220 2.49921   1
   8   8   7 27.0634 2.76399   1
  -8  -8   7 25.3000 2.78656   2
  -9  -8  -7 46.8156 3.51950   1
   9   8   7 49.5726 3.63000   1
  -9  -8   7 36.3357 3.39157   1
 -10  -8  -7 2.32519 1.63838   1
 -10  -8   7 4.27744 1.61957   2
 -10  -8   7 2.98001 1.37550   1
  11   8   7 12.9042 2.17325   1
   0  -9  -7 -0.4404 1.07208   1
   0  -9   7 -0.6811 1.03415   1
  -1  -9  -7 1.09270 1.13559   1
   1  -9   7 1.17350 1.05590   1
  -1  -9   7 0.50256 1.02237   1
  -1  -9   7 -0.4490 1.72201   2
   1  -9  -7 1.48028 1.05748   1
   2  -9   7 2.67657 1.14497   1
  -2  -9  -7 0.77484 1.30062   1
  -2  -9   7 2.04826 1.16115   1
  -3  -9  -7 0.17550 0.92693   1
  -3  -9   7 1.36911 1.09599   1
  -4  -9  -7 3.92261 1.43756   1
   4   9  -7 4.20937 1.33336   1
   4  -9  -7 3.25554 0.92243   1
  -4  -9   7 3.76007 1.25560   1
   4   9   7 3.33387 1.33175   1
  -4  -9   7 4.65097 1.53357   2
   5   9  -7 1.17849 1.35733   1
  -5  -9   7 1.54030 1.11472   1
   5   9   7 3.17912 1.38159   1
   5  -9  -7 2.39336 0.96505   1
  -5  -9   7 0.76650 1.75084   2
   6   9  -7 2.39390 1.36801   1
  -6  -9  -7 12.9982 1.93563   1
   6   9   7 7.31095 1.52910   1
   7   9  -7 2.38383 1.49710   1
  -7  -9   7 0.66223 1.41381   1
   7   9   7 2.53925 1.59530   1
   9   9  -7 3.18853 1.58201   1
  -9  -9   7 2.54050 1.37483   1
   0 -10   7 22.9626 2.42685   1
   0 -10  -7 18.4091 2.11548   1
   1 -10   7 17.4541 2.04888   1
  -1 -10  -7 22.3098 2.34989   1
  -1 -10   7 15.6257 2.44471   2
  -1 -10   7 14.3406 1.99061   1
   2 -10   7 3.58363 1.96685   2
   2 -10   7 1.33788 1.23080   1
  -2 -10  -7 2.49870 1.43508   1
  -2 -10   7 0.47094 1.84394   2
  -2 -10   7 1.90659 1.26742   1
   2 -10  -7 1.89446 1.08032   1
   3 -10   7 13.9099 1.80219   1
  -3 -10   7 12.1175 1.78365   1
  -3 -10   7 16.6166 2.62241   2
  -4 -10  -7 17.2822 2.38107   1
   4  10  -7 16.2605 1.96797   1
  -6 -10  -7 26.8284 2.60266   1
  -7 -10   7 12.7937 2.07754   1
   0   0  -8 197.015 10.3310   1
   0   0   8 192.177 10.3315   1
   0   0  -8 194.645 10.3274   2
   0   0   8 208.363 10.3407   1
   0   0   8 191.586 10.3268   2
   0   0  -8 185.703 10.3287   1
  -1   0   8 23.8290 1.44454   1
  -1   0  -8 23.7516 1.43954   1
   1   0   8 26.9504 1.45741   1
   1   0  -8 25.4558 1.42660   1
  -1   0   8 26.0971 1.44208   1
   1   0   8 23.8717 1.41090   2
  -1   0  -8 25.9900 1.42724   1
   1   0  -8 25.0086 1.45197   2
  -1   0  -8 23.0315 1.40651   2
   1   0  -8 24.7563 1.44746   1
  -1   0   8 24.4742 1.45161   2
   1   0   8 23.4852 1.43795   1
  -2   0  -8 438.238 24.2790   1
  -2   0   8 480.543 24.2836   1
   2   0  -8 451.943 24.2850   1
  -2   0   8 452.135 24.2794   1
   2   0  -8 460.659 24.2805   1
  -2   0  -8 467.098 24.2814   1
  -2   0   8 467.044 24.2926   2
   2   0  -8 459.646 24.2893   2
   2   0   8 444.745 24.2831   1
   2   0   8 477.397 24.2890   1
   3   0  -8 51.1301 2.85387   1
   3   0  -8 52.2876 2.88379   2
   3   0   8 50.5915 2.86865   1
   3   0  -8 51.2457 2.87450   1
  -3   0   8 53.0856 2.89829   2
   3   0   8 55.5169 2.87030   1
   4   0   8 1076.70 56.0461   1
   4   0  -8 1075.21 56.0609   2
   4   0  -8 1086.42 56.0447   1
   4   0   8 1013.86 56.0455   1
   4   0  -8 1049.46 56.0521   1
  -4   0   8 1077.67 56.0663   2
   5   0  -8 26.3030 1.63610   2
  -5   0   8 27.6205 1.67436   2
   6   0  -8 14.8534 1.09144   2
  -6   0   8 15.0360 1.15848   2
   7   0  -8 3.18877 0.57657   2
  -7   0   8 4.74872 0.70197   2
   8   0  -8 213.621 11.7168   2
  -8   0   8 226.292 11.7610   2
  -9   0   8 0.10837 0.70222   2
   9   0  -8 0.17956 0.46496   1
   9   0   8 -0.0362 0.59048   1
  10   0   8 201.060 10.9398   1
  10   0  -8 207.279 10.9361   1
  11   0   8 222.180 11.6663   1
  11   0  -8 212.686 11.6437   1
  12   0   8 19.9980 1.51885   1
  12   0  -8 16.8629 1.32086   1
  13   0   8 21.1499 1.63956   1
  14   0  -8 24.3653 1.80456   1
  14   0   8 28.3040 2.05278   1
  15   0   8 -0.6131 1.02222   1
  16   0   8 9.85071 1.39051   1
   0   1  -8 0.08865 0.37950   1
   0  -1   8 0.56828 0.34801   1
   0  -1   8 0.34266 0.36188   2
   0  -1  -8 0.28139 0.32309   1
   0  -1  -8 0.26524 0.34742   1
   0   1   8 -0.0532 0.35487   1
   0  -1   8 0.62626 0.36419   1
   0   1  -8 0.16215 0.32731   1
   0   1   8 0.52430 0.36783   2
   0   1   8 0.44514 0.35411   1
   0   1  -8 0.28878 0.33887   2
   0  -1  -8 0.71145 0.34293   2
   1  -1   8 679.037 35.6161   1
   1  -1   8 724.651 35.6288   1
  -1   1   8 718.662 35.6240   1
   1   1  -8 670.127 35.6190   2
  -1  -1  -8 676.082 35.6262   1
  -1  -1  -8 632.520 35.6059   2
  -1   1   8 683.306 35.6116   1
  -1   1   8 661.725 35.6188   2
   1   1  -8 659.724 35.6242   1
   1   1  -8 664.381 35.6275   1
  -1  -1  -8 616.338 35.6162   1
   1  -1  -8 700.699 35.6238   1
   1   1   8 726.866 35.6341   1
  -1  -1   8 680.946 35.6184   2
  -1   1  -8 666.431 35.6138   1
   1   1   8 644.271 35.6183   1
   1  -1  -8 627.356 35.6086   1
  -1   1  -8 700.688 35.6199   1
  -1  -1   8 669.235 35.6208   1
   1   1   8 686.571 35.6156   2
   1  -1  -8 650.780 35.6183   2
  -1  -1   8 717.373 35.6323   1
   2  -1   8 7.99037 0.67419   1
  -2   1   8 9.41812 0.72159   2
  -2  -1  -8 8.49903 0.69720   1
  -2  -1  -8 6.03623 0.63102   2
   2  -1   8 8.23835 0.66615   1
   2   1  -8 7.04927 0.71395   1
   2   1  -8 7.22364 0.70842   2
  -2  -1  -8 7.14746 0.66356   1
   2   1  -8 7.18781 0.67738   1
   2   1   8 6.73114 0.69632   1
   2  -1  -8 9.90166 0.70885   2
  -2  -1   8 5.61505 0.69804   1
   2   1   8 7.87379 0.70535   1
  -2  -1   8 7.53193 0.72186   2
   2  -1  -8 7.57974 0.62752   1
  -2  -1   8 7.18608 0.71680   1
   3   1  -8 257.087 13.6256   2
  -3  -1  -8 235.106 13.5823   2
  -3   1   8 259.504 13.6213   2
  -3  -1  -8 265.770 13.6197   1
  -3  -1  -8 231.082 13.6096   1
   3   1  -8 260.372 13.6190   1
   3   1  -8 258.259 13.6346   1
  -3  -1   8 272.812 13.6254   1
   3   1   8 261.131 13.6229   1
  -3  -1   8 257.373 13.6210   2
   3   1   8 262.487 13.6229   1
  -3  -1   8 258.011 13.6156   1
   3  -1  -8 261.411 13.6233   2
   4   1  -8 20.6099 1.30536   1
  -4  -1  -8 19.2260 1.29432   1
   4   1  -8 19.0542 1.32477   1
   4   1  -8 21.0983 1.32060   2
  -4   1   8 20.5668 1.34113   2
  -4  -1  -8 20.8418 1.27705   1
   4   1   8 20.6140 1.32525   1
   4   1   8 20.9088 1.32161   1
   4  -1  -8 21.0896 1.33075   2
  -4  -1   8 21.9145 1.33283   1
  -4  -1   8 22.5337 1.34661   2
  -4  -1   8 20.3734 1.30110   1
   5   1  -8 37.5133 2.24704   2
   5   1  -8 36.6961 2.26900   1
  -5  -1  -8 40.2725 2.20719   1
  -5   1   8 39.7489 2.27023   2
  -5  -1  -8 37.1524 2.23410   1
   5   1  -8 39.3495 2.25445   1
  -5  -1   8 39.4459 2.27917   2
   5   1   8 37.0375 2.24965   1
   5  -1  -8 40.4992 2.26074   2
  -5  -1   8 40.5373 2.24247   1
   5   1   8 40.6070 2.27021   1
  -6   1   8 15.3407 1.14390   2
   6   1  -8 16.8588 1.13103   2
   6   1  -8 11.6755 1.14330   1
   6   1   8 14.2259 1.11737   1
  -6  -1   8 15.5024 1.19401   2
   6  -1  -8 15.7705 1.11280   2
   7   1  -8 13.5209 1.09870   1
   7   1  -8 14.3459 1.11810   2
   7   1   8 15.9970 1.16288   1
  -7  -1   8 16.1320 1.21809   2
   7  -1  -8 15.2117 1.09853   2
  -8   1   8 57.3801 3.28368   2
   8   1  -8 53.8383 3.30272   1
   8   1  -8 62.4561 3.28422   1
   8   1  -8 53.4490 3.26188   2
   8   1   8 60.8283 3.33015   1
   8   1   8 59.7586 3.29594   1
  -8  -1   8 57.1469 3.33082   2
   8  -1  -8 57.3772 3.23772   2
   9   1  -8 41.1824 2.54070   2
   9   1  -8 43.3015 2.54102   1
   9   1  -8 42.8627 2.64754   1
  -9  -1   8 45.7273 2.63960   2
   9   1   8 42.5472 2.58590   1
   9   1   8 45.4036 2.62188   1
  10   1  -8 75.0854 4.13057   1
  10   1  -8 74.2424 4.21455   1
  10   1   8 73.2886 4.16129   1
  10   1   8 74.1876 4.18273   1
 -10  -1   8 71.0722 4.19632   2
  11   1  -8 1.00572 0.59108   1
 -11  -1   8 1.61583 0.90897   2
  11   1   8 1.74813 0.81505   1
  12   1  -8 115.034 7.02934   1
  12   1   8 129.325 6.95081   1
  12   1   8 134.403 7.12236   1
  13   1  -8 85.6650 5.16337   1
  13  -1  -8 93.3863 5.10617   1
  13   1   8 97.1857 5.30068   1
  14  -1  -8 3.99343 0.77402   1
  15  -1   8 2.49835 0.93575   1
  15  -1  -8 2.70660 0.72344   1
  15   1   8 3.36160 1.38165   1
  16  -1   8 7.18664 1.37280   1
  16   1   8 7.67216 1.30107   1
   0  -2  -8 76.7492 4.07597   1
   0  -2   8 79.3339 4.08629   1
   0  -2   8 74.0873 4.07353   1
   0   2  -8 78.6418 4.07682   1
   0   2  -8 67.9225 4.06556   1
   0  -2  -8 72.0939 4.05868   1
   0   2   8 82.9809 4.07720   1
   0  -2  -8 72.7591 4.06745   2
   0   2  -8 71.8860 4.05190   2
  -1  -2  -8 12.7339 0.94769   1
   1  -2   8 11.6440 0.91053   1
   1  -2   8 12.1403 0.87830   2
   1   2  -8 14.0666 0.94755   2
  -1  -2  -8 13.8339 0.94035   1
   1   2  -8 12.9715 0.97886   1
  -1   2   8 14.2287 0.96674   2
   1   2  -8 12.7787 0.93987   1
  -1  -2  -8 10.8175 0.93220   2
   1   2   8 12.8696 0.96383   1
  -1  -2   8 11.3035 0.96970   1
   1  -2  -8 14.5143 0.90560   1
  -1   2  -8 13.0301 0.87521   2
   1  -2  -8 14.5806 0.94568   2
   1  -2  -8 14.0437 0.91727   1
   1   2   8 13.5282 0.95340   1
  -1  -2   8 13.0372 0.97389   1
  -1  -2   8 13.3361 0.94366   2
  -1   2  -8 14.7275 0.91718   1
   2   2  -8 48.0027 2.77550   1
   2   2  -8 42.7097 2.78505   1
  -2   2   8 51.5483 2.78335   2
   2   2  -8 48.0074 2.77360   2
  -2  -2  -8 51.4929 2.77394   1
  -2  -2  -8 52.8979 2.78667   1
   2   2   8 54.7214 2.78939   1
  -2  -2   8 49.5844 2.77508   2
   2   2   8 52.5286 2.79275   1
  -2  -2   8 47.9379 2.79127   1
  -2  -2   8 49.9239 2.79966   1
  -3   2   8 102.959 5.33785   2
  -3  -2  -8 101.961 5.34283   1
   3   2  -8 99.9172 5.35068   1
   3   2  -8 90.4940 5.35151   1
  -3  -2  -8 86.5083 5.33027   1
  -3  -2   8 99.9538 5.33957   2
   3  -2  -8 98.1672 5.34057   2
   3   2   8 99.8820 5.34333   1
   3   2   8 106.378 5.35659   1
  -3  -2   8 103.421 5.35621   1
  -3  -2   8 98.3106 5.34375   1
   4   2  -8 182.135 10.0545   2
  -4  -2  -8 197.909 10.0619   1
   4   2  -8 175.302 10.0590   1
  -4   2   8 195.864 10.0424   2
  -4  -2  -8 169.162 10.0475   1
  -4  -2   8 192.532 10.0480   1
   4   2   8 190.405 10.0565   1
   4  -2  -8 190.792 10.0549   2
  -4  -2   8 196.108 10.0593   2
  -4  -2   8 194.467 10.0599   1
   5   2  -8 13.3718 1.13693   2
  -5  -2  -8 14.3506 1.19068   1
  -5  -2  -8 15.9124 1.15453   1
  -5   2   8 16.4533 1.14134   2
   5   2  -8 15.5912 1.16557   1
  -5  -2   8 15.3597 1.17459   1
  -5  -2   8 14.1549 1.37306   1
   5   2   8 14.7573 1.17835   1
   5   2   8 16.8115 1.63897   1
  -5  -2   8 14.1483 1.17785   2
  -6   2   8 226.464 11.7806   2
  -6  -2  -8 220.894 11.8423   1
   6   2  -8 225.058 11.8049   1
   6   2  -8 200.472 11.8096   1
  -6  -2  -8 231.428 11.7960   1
   6   2  -8 198.480 11.7970   2
  -6  -2   8 221.333 11.8237   1
  -6  -2   8 223.445 11.7909   1
   6   2   8 216.791 11.7984   1
   6   2   8 241.687 11.8312   1
   6  -2  -8 224.700 11.7847   2
  -6  -2   8 223.307 11.8459   2
   7   2  -8 9.48130 1.02518   1
   7   2  -8 7.90673 0.95367   1
  -7  -2  -8 9.76115 1.17367   1
  -7   2   8 8.82992 0.96227   2
   7   2   8 8.81225 1.02709   1
   7   2   8 9.80861 1.01386   1
  -7  -2   8 6.59873 0.94228   1
  -7  -2   8 10.6776 1.05595   2
   8   2  -8 3.89820 0.65208   1
   8   2  -8 4.40072 0.76810   1
  -8  -2   8 3.54027 0.79884   2
   8   2   8 3.48084 0.75395   1
   8   2   8 2.44642 0.71115   1
   9   2  -8 63.9205 3.56229   1
   9   2  -8 64.7492 3.64221   1
   9   2   8 60.3453 3.60439   1
  -9  -2   8 61.0713 3.62007   2
   9   2   8 61.3842 3.61878   1
  10   2  -8 52.2207 3.29312   1
  10   2  -8 54.8613 3.21240   1
  10   2   8 55.3238 3.27948   1
 -10  -2   8 55.2895 3.30148   2
  10   2   8 56.7339 3.32452   1
  11   2  -8 13.5419 1.26190   1
  11   2  -8 11.8480 1.56505   1
  11   2   8 15.4741 1.43037   1
  11   2   8 15.9375 1.47413   1
 -11  -2   8 14.2843 1.55265   2
  12   2  -8 28.0503 2.10345   1
  12   2  -8 31.4527 2.26639   1
  12   2   8 31.0774 2.16271   1
 -12  -2   8 29.1981 2.21036   2
 -13  -2   8 29.2133 2.18178   2
  14   2   8 134.240 7.57334   1
  15   2  -8 23.4775 2.02451   1
  15   2   8 19.1071 2.10164   1
  16   2  -8 16.9285 1.90971   1
  16   2   8 14.5852 1.92229   1
   0   3  -8 -0.1241 0.42967   1
   0   3  -8 0.12801 0.41557   1
   0  -3   8 0.78975 0.44042   2
   0  -3   8 -0.3037 0.43119   1
   0  -3  -8 0.16376 0.46273   2
   0   3   8 0.31764 0.43300   1
   0  -3  -8 0.59682 0.43183   1
   0   3   8 0.59092 0.40825   1
   0  -3   8 -0.7101 0.46244   1
   0  -3  -8 0.35088 0.41124   1
  -1  -3  -8 205.300 10.9262   1
   1  -3   8 212.341 10.8730   2
   1  -3   8 204.616 10.8868   1
   1   3  -8 201.192 10.9133   1
   1   3  -8 183.595 10.9030   1
   1  -3   8 223.104 10.9092   1
  -1  -3  -8 190.382 10.8923   1
  -1  -3   8 213.474 10.9116   1
   1  -3  -8 187.532 10.8741   1
   1   3   8 216.791 10.9098   1
   1   3   8 213.289 10.9102   1
   1  -3  -8 203.255 10.9005   1
  -1  -3   8 210.555 10.8950   2
   1  -3  -8 198.038 10.9107   2
  -1  -3   8 209.479 10.9277   1
   2   3  -8 28.9696 1.66054   1
   2   3  -8 28.1863 1.76612   1
  -2  -3  -8 23.6285 1.61043   1
  -2  -3   8 26.3006 1.64756   2
  -2  -3   8 25.6204 1.67028   1
   2   3   8 26.7234 1.73261   1
   2  -3  -8 24.2818 1.63991   2
   2   3   8 26.8233 1.63726   1
  -3  -3  -8 607.702 31.5358   1
  -3  -3  -8 542.451 31.6010   1
   3   3  -8 624.246 31.5334   1
   3   3  -8 557.536 31.5982   1
  -3  -3   8 636.593 31.5201   1
   3  -3  -8 574.740 31.5153   2
   3   3   8 587.395 31.5734   1
  -3  -3   8 628.539 31.5124   2
  -3  -3   8 606.056 31.6990   1
  -4  -3  -8 35.4973 2.18910   1
   4   3  -8 35.1067 2.22333   1
  -4  -3  -8 35.3434 2.19661   1
   4   3  -8 38.3646 2.19915   1
  -4   3   8 39.5215 2.18775   2
  -4  -3   8 36.9534 2.18762   1
  -4  -3   8 36.1016 2.21657   1
   4   3   8 35.7804 2.19904   1
   4   3   8 40.3619 2.22522   1
  -4  -3   8 37.4658 2.19373   2
   4  -3  -8 35.2323 2.18049   2
   5   3  -8 3.80957 0.69225   1
   5   3  -8 1.89822 0.63404   1
  -5   3   8 4.13040 0.65066   2
  -5  -3  -8 3.21601 0.58916   1
  -5  -3   8 1.65626 0.67609   1
  -5  -3   8 1.75708 0.61943   1
   5   3   8 3.66025 0.66436   1
   5   3   8 4.52753 0.66859   1
  -5  -3   8 4.02215 0.67895   2
  -6  -3  -8 53.9355 3.24886   1
  -6  -3  -8 56.4340 3.21966   1
   6   3  -8 54.4037 3.20714   1
  -6   3   8 59.1177 3.17523   2
   6   3  -8 50.2553 3.25402   1
   6   3   8 57.4903 3.23276   1
  -6  -3   8 56.5911 3.21357   1
  -6  -3   8 58.3864 3.23807   2
   6  -3  -8 54.2832 3.20006   2
  -6  -3   8 54.7346 3.24765   1
   6   3   8 63.1630 3.26565   1
  -7  -3  -8 52.7624 3.24899   1
   7   3  -8 52.6953 3.24108   1
   7   3  -8 54.4108 3.17415   1
  -7  -3   8 57.4198 3.23408   2
   7   3   8 56.5349 3.21007   1
  -7  -3   8 55.0133 3.21114   1
   7   3   8 55.6228 3.21464   1
  -7  -3   8 57.6200 3.19789   1
   8   3  -8 26.4556 1.99460   1
   8   3  -8 28.8816 1.87629   1
  -8  -3  -8 25.6250 1.95901   1
  -8  -3  -8 29.9798 1.86474   1
  -8  -3   8 29.0222 1.91192   1
   8   3   8 29.8798 1.94417   1
  -8  -3   8 27.9429 1.98383   2
  -8  -3   8 29.1603 1.87184   1
   8   3   8 27.5794 1.94167   1
   9   3  -8 172.032 10.0317   1
  -9  -3  -8 193.259 9.97280   1
  -9  -3  -8 173.980 10.0455   1
  -9  -3   8 191.106 10.0187   2
   9   3   8 191.270 9.99881   1
  10   3  -8 12.7182 1.21342   1
  10   3  -8 11.4042 1.56157   1
 -10  -3   8 11.2324 1.50295   2
  10   3   8 11.6990 1.44447   1
  10   3   8 13.2524 1.40468   1
  11   3  -8 18.1514 1.88544   1
 -11  -3   8 19.3582 1.82934   2
  11   3   8 21.0907 1.73474   1
  12   3   8 0.58169 1.22108   1
 -12  -3   8 0.25517 0.97106   2
 -13  -3   8 5.88371 1.22385   2
  13   3   8 5.42884 1.20882   1
  14   3  -8 1.64081 1.17773   1
  14   3   8 1.73424 1.18434   1
  15   3  -8 9.20659 1.42092   1
  15   3   8 5.73345 1.54044   1
 -15  -3   8 9.09546 1.32288   2
   0  -4   8 617.963 31.9116   2
   0  -4  -8 522.887 31.8958   1
   0   4  -8 586.369 31.9264   1
   0  -4   8 616.763 31.9256   1
   0  -4  -8 586.409 31.9406   1
   0  -4   8 681.518 31.9675   1
   0   4   8 615.851 31.9145   1
   1   4  -8 0.30901 0.59949   1
   1  -4   8 -0.0870 0.59713   1
   1  -4   8 -0.9048 0.67688   1
   1  -4   8 2.90788 0.54403   2
  -1  -4   8 0.52577 0.67797   1
  -2  -4  -8 9.06549 0.92134   1
  -2  -4  -8 6.69408 0.93490   1
   2  -4  -8 7.89124 0.87937   2
  -2  -4   8 11.3930 1.39854   2
   2   4   8 8.02758 0.92616   1
   2   4   8 6.51688 0.90182   1
  -2  -4   8 8.09796 0.94160   1
  -3  -4  -8 248.068 15.3628   1
   3   4  -8 303.639 15.4071   1
   3   4  -8 293.638 15.4078   1
  -3  -4  -8 283.946 15.3992   1
   3   4   8 296.289 15.3858   1
   3   4   8 297.095 15.3897   1
   3  -4  -8 283.693 15.3907   2
  -3  -4   8 284.457 15.4004   1
  -3  -4   8 295.089 15.3962   1
  -3  -4   8 303.411 15.3780   2
   4   4  -8 1.74801 0.71198   1
   4   4  -8 2.02628 0.69349   1
  -4  -4   8 4.01965 0.70837   2
  -4  -4   8 1.99188 0.74079   1
   4   4   8 4.19275 0.68812   1
  -5  -4  -8 82.6307 4.79070   1
   5   4  -8 91.7933 4.80966   1
  -5  -4  -8 80.4231 4.81558   1
  -5  -4   8 85.2201 4.78452   1
  -5  -4   8 96.3874 4.83271   1
   5   4   8 83.0986 4.78963   1
   5  -4  -8 83.6826 4.76942   2
   5   4   8 83.2321 4.77839   1
  -5  -4   8 87.3657 4.78890   2
   6   4  -8 27.5496 1.92805   1
   6   4  -8 23.9289 1.96067   1
  -6  -4  -8 31.2137 1.92351   1
   6   4   8 31.9658 1.93116   1
  -6  -4   8 27.3588 1.93895   1
   6   4   8 29.8044 1.96065   1
  -6  -4   8 31.8106 1.95628   2
  -6  -4   8 26.5134 1.92241   1
   7   4  -8 138.975 7.82283   1
   7   4  -8 152.764 7.83313   1
  -7  -4  -8 136.463 7.76564   1
   7   4   8 138.289 7.71503   1
  -7  -4   8 141.841 7.74608   1
  -7  -4   8 146.886 7.72956   2
   7   4   8 135.092 7.80122   1
  -7  -4   8 140.306 7.69709   1
  -8  -4  -8 9.57020 1.16359   1
   8   4  -8 11.4751 1.13807   1
   8   4   8 7.87934 1.11744   1
   8   4   8 6.43503 1.07030   1
  -8  -4   8 11.1462 1.24693   1
  -8  -4   8 10.0207 1.21564   2
  -8  -4   8 9.83909 1.16778   1
   9   4  -8 120.056 6.94294   1
  -9  -4  -8 124.476 7.02157   1
   9   4   8 121.574 7.05509   1
  -9  -4   8 136.151 7.03973   2
   9   4   8 126.551 7.02013   1
  -9  -4   8 127.142 7.00984   1
 -10  -4  -8 11.2046 1.22320   1
 -10  -4  -8 11.5591 1.57760   1
 -10  -4   8 12.5012 1.42976   2
  10   4   8 11.1355 1.34247   1
 -10  -4   8 10.2328 1.41683   1
 -10  -4   8 8.85734 1.17706   1
 -11  -4  -8 -0.1769 0.74642   1
 -11  -4   8 1.46536 1.11320   2
  11   4   8 -0.0830 1.04990   1
  12   4  -8 1.19158 1.12963   1
  12   4   8 2.55216 1.21751   1
  13   4  -8 10.0580 1.42296   1
 -13  -4   8 8.51999 1.44228   2
  13   4   8 8.09124 1.51520   1
  14   4  -8 53.3778 3.77243   1
 -14  -4   8 47.4659 3.49480   2
  14   4   8 53.0173 3.65147   1
  15   4  -8 43.2861 3.18601   1
  15   4   8 39.8155 3.34668   1
 -15  -4   8 40.1431 3.11346   2
   0  -5  -8 -0.5879 0.57546   1
   0  -5   8 0.29217 0.56408   1
   0  -5  -8 0.10104 0.53306   1
   0  -5   8 -0.8883 0.59518   2
   0  -5   8 -0.6133 0.60596   1
  -1  -5  -8 22.2004 1.65089   1
  -1  -5  -8 24.5037 1.68422   1
   1  -5   8 26.6514 1.63598   1
   1   5  -8 23.7967 1.62965   1
   1   5  -8 25.1834 1.67694   1
   1  -5   8 26.5552 1.67139   1
   1   5   8 25.2518 1.65854   1
  -1  -5   8 25.4927 1.69128   1
  -1  -5   8 25.0977 1.68499   2
   1   5   8 25.8334 1.67490   1
   1  -5  -8 22.6400 1.68449   2
   1  -5  -8 22.9794 1.59660   1
   1  -5  -8 22.0812 1.65579   1
  -1  -5   8 26.1315 1.67875   1
   2   5  -8 0.17291 0.56368   1
  -2  -5  -8 1.71757 0.63220   1
   2  -5   8 0.08759 0.50828   1
   2   5  -8 0.25862 0.55679   1
  -2  -5   8 -0.3290 0.59436   1
   2   5   8 -0.1361 0.64922   1
   2   5   8 0.00804 0.57935   1
  -2  -5   8 -0.3693 0.67657   2
  -2  -5   8 -0.1785 0.63245   1
   3   5  -8 83.8512 4.73803   1
  -3  -5  -8 85.2223 4.76055   1
   3   5  -8 80.5101 4.73201   1
  -3  -5  -8 82.0491 4.71803   1
   3  -5  -8 86.1533 4.73879   2
  -3  -5   8 84.1918 4.73356   1
   3   5   8 82.8580 4.74068   1
   3   5   8 86.0799 4.74078   1
  -3  -5   8 85.9377 4.75442   1
  -3  -5   8 90.8867 4.75618   2
   4   5  -8 94.8645 4.57811   1
  -4  -5  -8 75.5089 4.53970   1
  -4  -5  -8 69.7790 4.53045   1
  -4  -5   8 93.5003 4.55142   1
   4   5   8 72.1537 4.53091   1
  -4  -5   8 85.5203 4.57050   2
   4  -5  -8 72.6067 4.53419   2
   4   5   8 81.3655 4.55752   1
  -5  -5  -8 4.68150 0.80783   1
   5   5  -8 4.12200 0.78452   1
   5   5  -8 3.80839 0.78791   1
  -5  -5  -8 4.28360 0.77810   1
   5   5   8 4.43652 0.83384   1
  -5  -5   8 3.72564 0.78896   1
  -5  -5   8 5.07676 0.87120   2
   5  -5  -8 6.00151 0.76817   2
  -5  -5   8 3.53789 0.85451   1
   5   5   8 5.21094 0.83520   1
  -6  -5  -8 52.0787 3.12158   1
   6   5  -8 48.3297 3.04629   1
   6   5  -8 48.1886 3.14472   1
   6   5   8 52.9674 3.07608   1
   6  -5  -8 49.9851 3.03382   2
  -6  -5   8 47.8031 3.07859   1
  -6  -5   8 51.4507 3.09962   1
   6   5   8 54.6574 3.08685   1
  -6  -5   8 51.9581 3.10129   2
   7   5  -8 7.94026 0.99012   1
   7   5  -8 8.75315 1.12758   1
  -7  -5   8 7.11078 1.09354   1
  -7  -5   8 7.53314 1.11995   2
   7   5   8 7.55840 0.96128   1
  -7  -5   8 4.46254 0.98074   1
  -8  -5  -8 1.11780 0.89443   1
  -8  -5  -8 -0.5360 0.69982   1
  -8  -5   8 2.67845 1.00120   2
   8   5   8 1.36608 0.91905   1
  -8  -5   8 2.21942 0.76743   1
  -8  -5   8 0.40024 0.85693   1
  -9  -5  -8 21.2160 2.00923   1
  -9  -5   8 19.0304 1.83862   1
  -9  -5   8 21.1275 2.03519   2
   9   5   8 23.0623 2.23622   1
  10   5  -8 30.1514 2.37873   1
 -10  -5  -8 28.8828 2.47175   1
  10   5   8 29.2378 2.26973   1
 -10  -5   8 28.2535 2.46607   2
 -10  -5   8 29.2566 2.37500   1
  11   5  -8 5.23429 1.20634   1
 -11  -5  -8 3.37924 1.08508   2
 -11  -5   8 3.16672 1.32146   2
  11   5   8 3.91684 1.33203   1
  12   5  -8 31.4491 2.58912   1
 -12  -5  -8 32.3690 2.44188   2
 -12  -5   8 29.6551 2.66522   2
  12   5   8 30.4828 2.83693   1
  13   5  -8 24.5108 2.68487   1
 -13  -5   8 26.0195 2.50863   2
  13   5   8 29.9750 2.69931   1
 -14  -5   8 18.5306 2.03200   2
   0  -6   8 125.276 6.00527   1
   0  -6  -8 98.8640 5.97766   1
   0  -6  -8 92.3464 5.92762   1
   0  -6   8 116.536 5.98402   1
  -1  -6  -8 3.19977 0.81446   1
   1  -6   8 5.13267 0.79640   1
  -1  -6  -8 3.38303 0.76056   1
   1  -6  -8 4.37687 0.82996   1
   1   6   8 3.21553 0.81682   1
   1  -6  -8 4.87765 0.87843   2
  -1  -6   8 6.27233 0.88537   1
   1  -6  -8 3.62863 0.69619   1
  -1  -6   8 5.31589 0.87173   2
   1   6   8 3.50828 0.76683   1
   2   6  -8 88.2073 4.81115   1
  -2  -6  -8 76.1987 4.79728   1
   2   6  -8 95.7518 4.74408   1
   2  -6   8 94.1940 4.73546   1
   2  -6   8 95.0984 4.71339   1
  -2  -6  -8 74.6697 4.73214   1
  -2  -6   8 85.7636 4.79464   2
   2   6   8 80.0592 4.75491   1
   2   6   8 74.8558 4.77072   1
   2  -6  -8 75.5016 4.73354   1
  -2  -6   8 96.4200 4.81550   1
   2  -6  -8 73.5070 4.64735   1
   2  -6  -8 77.9838 4.75183   2
  -2  -6   8 91.3366 4.77933   1
  -3  -6  -8 38.7150 2.46958   1
   3  -6   8 39.1376 2.38264   1
   3   6  -8 41.4797 2.51811   1
   3   6  -8 39.1554 2.52743   1
   3  -6  -8 39.6822 2.35492   1
   3   6   8 40.7954 2.53069   1
  -3  -6   8 38.2137 2.52414   1
   3  -6  -8 44.4932 2.58827   2
   3   6   8 37.7363 2.53533   1
  -3  -6   8 32.9469 2.64841   1
  -3  -6   8 40.5372 2.54765   2
  -4  -6  -8 384.792 20.3561   1
   4   6  -8 359.367 20.3080   1
  -4  -6  -8 358.362 20.2962   1
   4  -6  -8 385.655 20.3177   2
  -4  -6   8 379.278 20.3351   1
   4   6   8 379.705 20.3333   1
  -4  -6   8 407.013 20.3439   2
  -4  -6   8 389.147 20.3226   1
   4  -6  -8 380.598 20.1987   1
   5   6  -8 370.730 19.8211   1
  -5  -6  -8 378.812 19.8464   1
   5   6  -8 355.238 19.8136   1
  -5  -6  -8 377.485 19.7733   1
  -5  -6   8 359.385 19.7509   1
  -5  -6   8 357.255 19.7906   2
   5   6   8 366.568 19.7529   1
  -5  -6   8 386.167 19.8231   1
   5  -6  -8 374.297 19.7491   2
   5   6   8 368.298 19.7905   1
  -6  -6  -8 106.805 6.01458   1
   6   6  -8 117.052 6.14954   1
   6   6   8 102.549 6.05808   1
  -6  -6   8 102.804 6.05595   2
   6  -6  -8 99.9017 5.96580   2
  -6  -6   8 111.247 6.06451   1
  -7  -6  -8 9.59751 1.26785   1
   7   6   8 6.02050 1.38198   1
  -7  -6   8 6.56760 1.21118   2
  -7  -6   8 5.34987 1.17114   1
  -8  -6  -8 9.58485 1.49750   1
   8   6  -8 7.38145 1.31090   1
  -8  -6   8 7.55946 1.51493   1
  -8  -6   8 9.28263 1.58741   2
   8   6   8 8.03324 1.42763   1
   9   6  -8 22.3662 2.19140   1
  -9  -6  -8 27.6718 2.31771   1
   9   6   8 25.8464 2.09761   1
  -9  -6   8 21.7827 2.25598   2
  -9  -6   8 19.1404 2.10327   1
  10   6  -8 65.4126 3.95274   1
  10   6   8 56.9880 4.03468   1
 -10  -6   8 49.6186 3.79091   2
 -10  -6   8 60.3405 3.78089   1
  11   6  -8 7.95799 1.57615   1
 -11  -6  -8 13.5461 1.88140   1
  11   6   8 6.87296 1.57358   1
 -11  -6   8 8.53547 1.51925   2
 -11  -6   8 4.79368 1.35567   1
  12   6  -8 16.5998 2.26592   1
 -12  -6  -8 18.0436 1.89862   2
 -12  -6  -8 14.1619 1.79713   1
  12   6   8 14.2216 2.06155   1
 -12  -6   8 14.9254 1.89060   2
 -12  -6   8 14.3642 1.79633   1
 -13  -6  -8 47.6172 3.42205   2
 -13  -6   8 50.3862 3.76763   2
   0  -7   8 -0.2802 0.78148   1
   0  -7   8 0.90952 0.72246   1
   0  -7  -8 -0.1981 0.68484   1
  -1  -7  -8 -0.7414 0.72549   1
  -1  -7  -8 -0.6948 0.73111   1
   1  -7   8 2.61669 0.83986   1
   1  -7   8 2.81694 0.79903   1
  -1  -7   8 2.52702 0.77926   1
  -1  -7   8 1.37544 0.93818   2
   1  -7  -8 -0.6401 0.82595   2
   1  -7  -8 0.35431 0.66823   1
   1  -7  -8 -0.0026 0.74972   1
  -1  -7   8 2.63187 0.86344   1
   2   7  -8 4.87320 0.92761   1
   2  -7   8 3.08872 0.81818   1
  -2  -7  -8 3.68648 0.89472   1
  -2  -7  -8 3.55682 0.97222   1
   2  -7   8 4.04599 0.87603   1
   2   7  -8 5.79016 0.95698   1
  -2  -7   8 3.93476 0.90788   1
  -2  -7   8 3.73878 1.08769   2
   2  -7  -8 4.00405 0.76456   1
  -2  -7   8 3.86097 0.98780   1
   2   7   8 2.04891 0.94815   1
   2  -7  -8 4.43646 0.92244   1
   2  -7  -8 5.10470 0.93664   2
   2   7   8 4.26652 0.92720   1
   3   7  -8 78.5767 5.00780   1
   3  -7   8 76.5618 4.91030   1
   3   7  -8 76.8785 5.10738   1
  -3  -7  -8 96.6642 5.06355   1
  -3  -7   8 79.4747 5.09564   1
   3   7   8 94.4941 5.10306   1
   3  -7  -8 95.2553 4.91893   1
  -3  -7   8 86.5224 5.10098   2
   3   7   8 93.8280 5.15357   1
   3  -7  -8 102.492 5.11671   2
   4   7  -8 26.5553 2.09328   1
   4  -7   8 22.1348 1.67023   1
   4   7  -8 22.1725 1.87317   1
   4   7   8 24.3438 1.98505   1
  -4  -7   8 23.0210 2.14335   2
  -4  -7   8 18.8809 1.87947   1
   5   7  -8 2.15345 1.08279   1
  -5  -7  -8 6.70827 1.21553   1
   5  -7   8 0.94026 0.72610   1
  -5  -7   8 1.98686 1.17387   2
   5   7   8 2.67652 1.08414   1
  -5  -7   8 -0.1921 0.99655   1
   6   7  -8 27.4312 2.31860   1
  -6  -7  -8 30.2577 2.33767   1
  -6  -7   8 27.6909 2.20194   1
   6   7   8 29.3505 2.40981   1
   6  -7  -8 24.9546 2.08668   2
  -6  -7   8 29.2937 2.57141   2
  -7  -7  -8 4.40670 1.19818   1
   7   7  -8 2.91848 1.17551   1
  -7  -7   8 3.68132 1.14009   1
   7  -7  -8 4.49175 0.92763   2
   7   7   8 3.47728 1.17169   1
  -7  -7   8 4.94993 1.30574   2
   8   7  -8 -1.1353 1.11546   1
   8   7   8 3.36883 1.29758   1
  -8  -7   8 -0.7656 0.99616   1
  -8  -7   8 -0.6678 1.28260   2
  -9  -7  -8 6.99390 1.56853   1
  -9  -7   8 3.58769 1.14231   1
   9   7   8 2.24556 1.40492   1
  -9  -7   8 5.49128 1.36876   2
 -10  -7  -8 1.76449 1.22883   1
  10   7  -8 2.64132 1.47754   1
  10   7   8 0.50752 1.32720   1
 -10  -7   8 0.59537 1.25717   2
 -10  -7   8 0.16944 1.16429   1
 -11  -7  -8 5.28501 1.41910   1
 -11  -7   8 5.33344 1.34447   1
 -11  -7   8 4.49891 1.77682   2
  11   7   8 3.72342 1.68074   1
 -12  -7  -8 13.7762 1.99818   2
 -12  -7  -8 13.0756 1.82140   1
 -12  -7   8 11.5401 1.72369   1
  12   7   8 12.0739 2.02190   1
 -12  -7   8 12.7185 1.88410   2
   0  -8   8 24.3009 2.23232   2
   0  -8  -8 27.6587 1.99321   1
   0  -8   8 22.0635 2.06980   1
  -1  -8  -8 59.6037 4.32040   1
   1  -8   8 81.6290 4.13614   1
   1  -8  -8 60.1186 4.25384   1
   1  -8  -8 67.2946 3.98209   1
   2  -8   8 10.5913 1.34608   1
   2   8  -8 12.7266 1.52072   1
   2  -8   8 11.2429 1.53823   1
  -2  -8   8 15.1633 1.78909   2
  -2  -8   8 11.9579 1.68259   1
  -3  -8  -8 14.3791 1.55748   1
   3  -8  -8 12.0266 1.38113   1
  -4  -8  -8 49.2766 3.39232   1
   4  -8  -8 45.0965 2.88692   1
   5   8  -8 6.72054 1.43938   1
  -5  -8   8 7.47436 1.81838   2
  -5  -8   8 4.52242 1.17491   1
   6  -8   8 26.2223 1.85355   1
  -6  -8  -8 19.3916 2.23589   1
   6   8  -8 26.9755 2.41180   1
   6  -8   8 25.3477 2.33017   2
   6   8   8 21.1609 2.41705   1
   6  -8  -8 19.7820 1.84931   1
  -6  -8   8 24.5380 2.76231   2
  -6  -8   8 23.5538 2.18008   1
  -7  -8  -8 3.27266 1.54703   1
   7   8   8 3.06469 1.33560   1
  -8  -8  -8 26.7201 2.70384   1
  -8  -8   8 16.0799 2.06058   1
  -8  -8   8 17.6462 2.40698   2
   8   8   8 23.4874 2.57493   1
  -9  -8  -8 33.4921 3.00006   1
   9   8  -8 37.1507 3.26469   1
  -9  -8   8 28.0465 2.74984   1
  -9  -8   8 32.5606 3.35907   2
   9   8   8 35.3080 3.27206   1
 -10  -8   8 7.77386 1.70762   1
 -11  -8  -8 9.30228 1.86844   2
   0  -9   8 -2.1980 1.40838   2
   0  -9   8 0.32912 1.06662   1
   0  -9  -8 -1.6172 1.13837   1
  -1  -9  -8 0.12909 0.94844   1
   1  -9   8 1.81196 1.13026   1
   1  -9   8 1.13607 1.35001   2
   1  -9  -8 1.10616 0.97394   1
  -1  -9   8 2.60956 1.18668   1
   2  -9   8 3.12242 1.07075   1
  -2  -9  -8 1.17936 1.03496   1
   2  -9  -8 1.21211 1.01699   1
  -2  -9   8 2.24169 1.14483   1
  -2  -9   8 1.21949 1.59886   2
   3  -9   8 6.34078 1.64525   2
  -3  -9   8 6.07364 1.34204   1
  -4  -9  -8 4.62766 1.31748   1
   4   9  -8 7.06587 1.50455   1
   4  -9   8 4.42247 1.47356   2
  -4  -9   8 9.22438 1.71935   2
  -4  -9   8 5.60685 1.36001   1
   5  -9   8 -0.6798 1.48826   2
   5   9  -8 0.72862 1.27653   1
  -5  -9   8 -0.3619 1.11546   1
   5  -9  -8 1.07507 0.90063   1
   5   9   8 0.72470 1.28381   1
  -5  -9   8 0.71304 1.75193   2
   6   9  -8 11.1882 1.69980   1
  -6  -9   8 7.76990 1.44830   1
   7   9  -8 8.81855 1.70299   1
  -7  -9   8 8.37869 1.61691   1
   7   9   8 3.87224 1.53400   1
   9   9  -8 4.53721 1.67324   1
  -9  -9   8 3.30167 1.37827   1
   0 -10   8 25.8173 2.67250   1
   0 -10   8 33.2664 3.00619   2
  -1 -10  -8 8.02398 1.54427   1
   1 -10   8 11.2811 2.21331   2
   1 -10   8 3.52500 1.34524   1
  -1 -10   8 3.66676 1.39759   1
   1 -10  -8 6.15861 1.51957   1
   2 -10   8 4.33481 2.03033   2
   2 -10   8 0.96771 1.18034   1
  -2 -10  -8 0.68630 1.38022   1
  -2 -10   8 0.27055 1.98549   2
   2 -10  -8 0.19407 1.10969   1
  -2 -10   8 0.58454 1.24231   1
  -3 -10  -8 10.4106 1.87493   1
  -3 -10   8 8.22420 1.60830   1
  -5 -10  -8 12.0224 1.82119   1
   5  10  -8 17.0676 2.10084   1
  -5 -10   8 14.7301 2.08387   1
  -6 -10  -8 16.5120 2.24611   1
   6 -10  -8 16.5647 1.95357   1
   0   0  -9 2.23366 0.42906   1
   0   0   9 1.76626 0.38863   1
   0   0  -9 1.10883 0.39385   2
   1   0  -9 0.49138 0.32265   1
   1   0   9 0.18775 0.38237   1
  -1   0   9 0.34887 0.39227   1
   1   0  -9 0.81813 0.41180   1
   1   0  -9 -0.0633 0.37849   2
  -1   0  -9 0.24960 0.32994   1
   1   0   9 0.64636 0.33235   2
   1   0   9 0.27854 0.37671   1
  -1   0   9 0.77405 0.35829   1
  -1   0  -9 0.15922 0.37610   1
  -1   0  -9 0.30409 0.33479   2
  -1   0   9 -0.3535 0.39878   2
   2   0  -9 0.23414 0.31833   1
  -2   0   9 0.38171 0.37294   1
  -2   0  -9 0.29256 0.38921   1
   2   0   9 1.02063 0.41991   1
   2   0  -9 0.71236 0.41613   2
  -2   0   9 0.20612 0.44249   2
   2   0  -9 0.17414 0.39888   1
  -2   0  -9 -0.2664 0.32873   1
   2   0   9 -0.0568 0.37539   1
  -2   0   9 0.77863 0.40910   1
   3   0  -9 0.13515 0.40679   2
  -3   0  -9 0.21808 0.32871   1
   3   0   9 0.45042 0.38404   1
  -3   0   9 0.29340 0.40393   1
   3   0  -9 0.15660 0.40849   1
  -3   0  -9 0.45857 0.38280   1
   3   0  -9 0.27446 0.34299   1
  -3   0   9 0.01237 0.46181   2
   3   0   9 0.23046 0.40641   1
   4   0  -9 0.02296 0.36216   1
   4   0  -9 0.69222 0.43719   1
   4   0   9 -0.0764 0.41379   1
  -4   0   9 0.30109 0.50209   2
   4   0  -9 0.54415 0.43942   2
   4   0   9 -0.1698 0.44234   1
   5   0  -9 1.13062 0.49061   2
   5   0   9 -0.0021 0.49597   1
   5   0   9 0.07150 0.54373   1
   5   0  -9 2.04840 0.42573   1
  -5   0   9 1.41117 0.59261   2
   6   0  -9 -0.1759 0.46637   2
  -6   0   9 -0.0429 0.58278   2
  -7   0   9 0.26742 0.61937   2
   7   0  -9 0.10129 0.49138   2
   8   0  -9 0.31375 0.51430   2
   9   0  -9 0.36572 0.51268   2
   9   0  -9 -0.0793 0.44742   1
  -9   0   9 -0.0872 0.71044   2
   9   0   9 -0.9966 0.56402   1
 -10   0   9 1.79219 0.80602   2
  10   0  -9 -0.7413 0.47587   1
  10   0  -9 1.03643 0.55774   2
  10   0   9 0.58677 0.65592   1
  11   0  -9 1.32186 0.59149   2
  11   0   9 2.65361 0.76515   1
 -11   0   9 2.21804 0.88407   2
  12   0   9 0.96080 0.77164   1
  12   0  -9 0.81318 0.54074   1
  13   0   9 0.83920 0.79058   1
  14   0   9 0.95765 0.81762   1
  14   0  -9 -0.2152 0.51010   1
  16   0   9 -0.3444 0.92746   1
   0   1   9 0.40952 0.38904   2
   0   1  -9 0.32170 0.36804   2
   0   1   9 0.31131 0.39995   1
   0  -1  -9 0.34328 0.37759   1
   0   1  -9 0.41520 0.33183   1
   0  -1   9 0.67595 0.37716   1
   0  -1  -9 0.80193 0.36396   2
   0   1  -9 0.82101 0.42108   1
   0  -1  -9 0.69437 0.34916   1
   0  -1   9 0.65189 0.37732   1
   0   1   9 0.73523 0.38015   1
   1   1  -9 192.545 10.4533   1
  -1  -1  -9 190.276 10.4386   2
   1   1  -9 197.006 10.4633   1
   1  -1   9 208.263 10.4626   1
  -1   1   9 195.578 10.4419   1
  -1   1   9 206.995 10.4525   1
  -1  -1  -9 185.585 10.4477   1
  -1  -1  -9 191.843 10.4539   1
   1   1  -9 193.231 10.4470   2
   1  -1   9 197.666 10.4274   2
  -1   1   9 200.644 10.4543   2
   1  -1   9 194.675 10.4458   1
   1  -1  -9 181.040 10.4377   1
   1  -1  -9 200.575 10.4500   1
   1  -1  -9 191.455 10.4513   2
  -1  -1   9 196.325 10.4476   2
   1   1   9 197.174 10.4430   2
  -1   1  -9 194.055 10.4490   1
  -1  -1   9 213.267 10.4673   1
   1   1   9 191.308 10.4533   1
  -1   1  -9 208.586 10.4514   1
  -1  -1   9 192.507 10.4508   1
  -1   1  -9 192.410 10.4254   2
   1   1   9 211.566 10.4643   1
   2   1  -9 1358.54 72.3752   1
   2  -1   9 1383.78 72.3651   1
  -2   1   9 1373.16 72.3763   2
  -2  -1  -9 1265.80 72.3508   2
   2   1  -9 1379.32 72.3780   2
  -2  -1  -9 1421.00 72.3840   1
   2  -1   9 1496.98 72.3769   1
  -2  -1  -9 1298.51 72.3728   1
   2   1  -9 1357.05 72.3847   1
  -2  -1   9 1359.04 72.3722   1
  -2  -1   9 1389.77 72.3774   2
   2  -1  -9 1404.85 72.3616   1
   2   1   9 1421.57 72.3836   1
  -2  -1   9 1443.95 72.3845   1
   2  -1  -9 1280.33 72.3572   1
   2  -1  -9 1385.13 72.3817   2
  -2   1  -9 1367.66 72.3592   1
   2   1   9 1334.21 72.3741   1
  -3  -1  -9 357.881 19.8286   1
  -3   1   9 369.201 19.8319   2
   3   1  -9 374.293 19.8446   1
   3   1  -9 368.365 19.8309   1
  -3  -1  -9 385.814 19.8358   1
   3   1  -9 375.191 19.8414   2
   3   1   9 387.663 19.8378   1
  -3  -1   9 368.296 19.8294   1
  -3  -1   9 398.368 19.8408   1
  -3  -1   9 375.779 19.8383   2
   3   1   9 365.399 19.8311   1
   3  -1  -9 372.571 19.8374   2
  -4  -1  -9 171.411 9.13317   1
  -4   1   9 174.868 9.15003   2
   4   1  -9 169.872 9.15964   1
  -4  -1  -9 158.610 9.13530   1
   4   1  -9 174.087 9.14463   1
  -4  -1   9 169.614 9.13252   1
   4  -1  -9 174.327 9.14640   2
  -4  -1   9 178.694 9.14263   1
  -4  -1   9 174.064 9.15266   2
   4   1   9 168.765 9.14177   1
   4   1   9 171.252 9.14370   1
  -5  -1  -9 24.3312 1.48647   1
   5   1  -9 23.4432 1.53852   2
   5   1  -9 24.9825 1.52542   1
  -5   1   9 24.5809 1.56945   2
   5   1  -9 24.1135 1.56131   1
  -5  -1  -9 23.1075 1.52451   1
   5  -1  -9 25.3644 1.62277   2
   5   1   9 25.3963 1.57244   1
  -5  -1   9 23.2097 1.49754   1
  -5  -1   9 22.6682 1.58036   2
   5   1   9 23.4048 1.53979   1
  -5  -1   9 26.5422 1.54327   1
   6   1  -9 3.59833 0.63662   1
   6   1  -9 3.43281 0.59202   1
  -6   1   9 4.46897 0.65092   2
   6   1  -9 3.23607 0.59829   2
   6   1   9 3.01299 0.60671   1
  -6  -1   9 4.14065 0.70568   2
   6  -1  -9 4.59287 0.62280   2
   6   1   9 3.40715 0.62756   1
   7   1  -9 62.4364 3.49925   1
   7   1  -9 61.7758 3.54933   1
  -7   1   9 63.6133 3.52769   2
   7   1  -9 62.8033 3.53454   2
  -7  -1   9 65.6149 3.67928   2
   7   1   9 60.4178 3.51787   1
   7  -1  -9 61.1430 3.50010   2
   7   1   9 65.4813 3.54234   1
   8   1  -9 75.5658 4.06840   1
   8   1  -9 69.4369 4.09615   1
   8   1  -9 64.3541 4.04938   2
  -8   1   9 72.7922 4.08220   2
   8   1   9 74.1576 4.07898   1
   8   1   9 84.7600 4.14341   1
  -8  -1   9 72.4559 4.10522   2
   8  -1  -9 71.2821 4.03559   2
   9   1  -9 9.25311 1.03110   2
   9   1  -9 10.0824 1.13830   1
   9   1  -9 10.5610 0.96402   1
   9   1   9 10.4676 1.09760   1
   9   1   9 11.7444 1.16949   1
  -9  -1   9 10.9074 1.18284   2
  10   1  -9 8.92696 1.01003   1
  10   1  -9 6.77563 0.92553   1
  10   1  -9 7.41634 0.93720   2
  10   1   9 7.69853 0.96789   1
  10   1   9 7.74910 0.95679   1
 -10  -1   9 9.30471 1.06808   2
  11   1  -9 132.829 7.01036   1
  11   1  -9 118.804 6.84762   1
  11   1   9 124.159 6.90186   1
  11   1   9 136.243 6.96390   1
 -11  -1   9 117.455 6.94102   2
  12   1  -9 4.38177 0.73709   1
  12   1  -9 4.27644 0.99237   1
  12   1   9 6.10615 0.95289   1
 -12  -1   9 6.99821 1.06731   2
  13   1  -9 0.51167 0.59621   1
  13   1   9 1.36692 0.83614   1
  13   1   9 1.35464 0.88702   1
  15  -1   9 30.2547 2.19339   1
  15  -1  -9 32.4778 2.19804   1
  15   1   9 34.6549 2.51146   1
  16   1   9 2.96309 1.13995   1
   0  -2  -9 355.899 19.7384   2
   0   2   9 424.599 19.7560   1
   0   2  -9 386.487 19.7433   1
   0  -2   9 401.298 19.7591   1
   0  -2   9 381.392 19.7380   1
   0  -2  -9 329.298 19.7267   1
   0  -2   9 381.978 19.7260   2
   0   2  -9 351.363 19.7241   2
   0   2   9 374.220 19.7325   1
   0   2  -9 347.734 19.7373   1
   0  -2  -9 371.664 19.7462   1
  -1   2   9 947.730 45.7083   1
  -1  -2  -9 796.287 45.6955   2
   1  -2   9 921.263 45.7019   1
  -1   2   9 934.380 45.7189   2
  -1  -2  -9 788.673 45.6989   1
   1   2  -9 808.326 45.6981   2
   1  -2   9 874.378 45.6785   2
   1   2  -9 863.841 45.7151   1
   1  -2   9 944.903 45.7147   1
  -1  -2  -9 871.261 45.7228   1
   1   2  -9 803.337 45.7135   1
   1  -2  -9 854.680 45.7049   1
  -1  -2   9 883.780 45.7077   1
  -1  -2   9 895.444 45.7009   2
   1   2   9 927.312 45.7188   1
  -1   2  -9 854.389 45.6823   2
   1   2   9 877.112 45.7101   1
  -1  -2   9 925.770 45.7251   1
   1  -2  -9 756.988 45.6847   1
  -1   2  -9 781.433 45.6877   1
   1  -2  -9 849.389 45.7135   2
  -1   2  -9 904.542 45.7017   1
  -2  -2  -9 95.0890 4.95232   1
   2   2  -9 85.1677 4.92615   2
  -2   2   9 96.0293 4.93879   2
   2  -2   9 94.1910 4.91139   1
  -2  -2  -9 85.2697 4.92992   1
   2   2  -9 85.8904 4.95194   1
   2   2  -9 87.8402 4.93821   1
  -2  -2  -9 82.9635 4.90881   2
   2  -2  -9 90.7763 4.94401   2
  -2  -2   9 96.3685 4.95850   1
  -2  -2   9 96.3896 4.94015   2
   2  -2  -9 95.3680 4.91500   1
   2   2   9 90.1105 4.93183   1
   2   2   9 97.6703 4.94697   1
  -2  -2   9 90.5579 4.93574   1
   3   2  -9 17.5724 1.18102   1
   3   2  -9 14.8308 1.12564   2
  -3   2   9 18.5597 1.14424   2
   3   2  -9 15.4962 1.13721   1
  -3  -2  -9 16.1513 1.13952   1
  -3  -2  -9 15.1353 1.11703   1
  -3  -2   9 14.8608 1.12848   1
   3   2   9 15.5047 1.14009   1
   3  -2  -9 16.4189 1.14058   2
  -3  -2   9 15.9476 1.16458   1
   3   2   9 15.2903 1.13030   1
  -3  -2   9 14.5936 1.14446   2
   4   2  -9 61.7230 3.73113   1
  -4  -2  -9 60.1080 3.71365   1
   4   2  -9 70.0456 3.72758   1
  -4   2   9 69.5179 3.71337   2
   4   2  -9 63.3266 3.71253   2
   4   2   9 70.9415 3.74749   1
  -4  -2   9 66.6311 3.71838   2
  -4  -2   9 73.3030 3.74327   1
   4   2   9 68.1668 3.72312   1
   4  -2  -9 68.4398 3.77570   2
   5   2  -9 682.830 38.3375   2
   5   2  -9 683.254 38.3565   1
  -5  -2  -9 743.766 38.3341   1
   5   2  -9 789.185 38.3537   1
  -5  -2  -9 651.602 38.3293   1
  -5   2   9 748.084 38.3174   2
   5  -2  -9 708.344 38.3223   2
   5   2   9 730.775 38.3623   1
   5   2   9 758.851 38.3431   1
  -5  -2   9 728.634 38.3282   2
  -5  -2   9 746.793 38.3424   1
  -5  -2   9 734.956 38.3305   1
   6   2  -9 5.14008 0.68913   1
  -6  -2  -9 5.64714 0.66266   1
   6   2  -9 4.92919 0.68169   2
   6   2  -9 5.30618 0.75292   1
  -6   2   9 5.96595 0.70250   2
   6   2   9 5.15799 0.70781   1
  -6  -2   9 4.89987 0.92463   2
   6  -2  -9 6.52481 0.83396   2
  -6  -2   9 4.66294 0.69889   1
   6   2   9 3.90203 0.72898   1
   7   2  -9 205.701 12.1367   1
  -7  -2  -9 222.571 12.1271   1
   7   2  -9 205.400 12.1114   2
  -7   2   9 223.109 12.0911   2
   7   2  -9 234.104 12.1312   1
   7  -2  -9 235.210 12.0987   2
   7   2   9 223.446 12.1248   1
  -7  -2   9 232.518 12.1298   2
  -7  -2   9 241.078 12.1364   1
   7   2   9 247.073 12.1550   1
  -7  -2   9 224.228 12.1091   1
   8   2  -9 4.96421 0.72208   1
   8   2  -9 2.74977 0.60527   1
   8  -2  -9 3.29259 0.62708   2
   8   2   9 0.97398 0.66222   1
   8   2   9 1.22167 0.71229   1
  -8  -2   9 1.39178 0.76718   2
   9   2  -9 676.063 36.5460   1
   9   2  -9 684.265 36.4772   1
   9   2   9 717.309 36.5146   1
   9   2   9 691.993 36.4846   1
  -9  -2   9 675.172 36.4915   2
  10   2  -9 -0.4324 0.67059   1
  10   2  -9 1.11105 0.82165   1
 -10  -2   9 1.63052 0.87511   2
  10   2   9 0.05689 0.87501   1
  10   2   9 1.32984 0.82382   1
  11   2  -9 58.2910 3.56551   1
  11   2  -9 53.5841 3.38013   1
  11   2   9 62.0032 3.54025   1
  11   2   9 60.8976 3.50608   1
 -11  -2   9 58.8034 3.54921   2
  12   2  -9 79.6738 4.69501   1
  12   2   9 83.7206 4.63093   1
 -12  -2   9 74.8182 4.64008   2
 -13  -2   9 56.9469 3.58216   2
  13   2   9 59.4920 4.11450   1
  14   2   9 20.6376 2.04402   1
 -14  -2   9 22.6443 1.94905   2
  15   2   9 9.17270 1.43306   1
  16   2  -9 1.37186 1.14582   1
  16   2   9 1.02892 1.09346   1
   0   3   9 0.28312 0.45617   1
   0  -3  -9 0.25144 0.42243   1
   0   3   9 1.33631 0.45098   1
   0  -3   9 0.31254 0.45581   2
   0  -3   9 -0.7804 0.45982   1
   0  -3  -9 0.15039 0.45362   1
   0  -3  -9 -0.4981 0.46382   2
   0   3  -9 -0.4974 0.44189   1
   0  -3   9 -0.1908 0.47159   1
   0   3  -9 -0.7624 0.42958   1
   1  -3   9 30.5251 1.84414   1
  -1  -3  -9 30.5436 1.87889   1
  -1  -3  -9 30.5184 1.84012   2
   1  -3   9 29.1004 1.81912   1
   1  -3   9 31.7853 1.79279   2
   1   3  -9 27.1110 1.85813   1
   1   3  -9 26.6881 1.83248   1
  -1  -3  -9 30.5059 1.81807   1
  -1  -3   9 32.7586 1.83473   2
  -1  -3   9 30.4466 1.96507   1
  -1  -3   9 27.6609 1.87515   1
   1  -3  -9 31.7344 1.81697   1
   1  -3  -9 32.8730 1.86191   2
   1   3   9 30.8014 1.83604   1
   1  -3  -9 33.1058 1.79744   1
   1   3   9 32.8374 1.84967   1
  -2  -3  -9 192.104 11.2412   1
   2   3  -9 205.067 11.3015   1
  -2  -3  -9 211.532 11.2692   1
   2   3  -9 199.159 11.2660   1
   2  -3  -9 197.115 11.2480   2
   2   3   9 222.975 11.3138   1
  -2  -3   9 218.058 11.2431   2
  -2  -3   9 224.021 11.2608   1
  -2  -3   9 221.576 11.2752   1
   2   3   9 219.507 11.2613   1
  -3   3   9 2.55490 0.60773   2
   3   3  -9 0.46527 0.53623   1
   3   3  -9 2.03290 0.68822   1
  -3  -3   9 0.58657 0.74003   1
  -3  -3   9 1.25066 0.56631   2
   3   3   9 0.92547 0.53319   1
  -3  -3   9 -0.0398 0.54595   1
   3   3   9 1.32578 0.86580   1
   4   3  -9 81.2533 4.94487   1
  -4  -3  -9 89.5320 4.92591   1
  -4   3   9 95.2541 4.90581   2
   4   3  -9 89.7659 4.92590   1
  -4  -3  -9 80.9178 4.90852   1
  -4  -3   9 100.153 5.21225   2
   4   3   9 94.3778 4.92009   1
  -4  -3   9 91.0143 4.91878   1
   4  -3  -9 86.7045 4.91710   2
   4   3   9 91.5727 4.92085   1
  -4  -3   9 88.1059 4.93950   1
  -5   3   9 73.0679 3.84105   2
  -5  -3  -9 70.6447 3.86091   1
   5   3  -9 72.6481 3.88025   1
   5   3  -9 61.2180 3.88055   1
  -5  -3  -9 62.7049 3.86640   1
  -5  -3   9 65.0358 3.87562   1
   5   3   9 76.8797 3.89660   1
   5  -3  -9 64.6389 3.83428   2
  -5  -3   9 73.0119 3.86391   2
   5   3   9 69.5509 3.86437   1
  -5  -3   9 68.8957 3.85490   1
  -6  -3  -9 6.91607 0.83951   1
  -6  -3  -9 6.86325 0.76757   1
  -6   3   9 7.13950 0.77742   2
   6   3  -9 6.03905 0.80716   1
   6   3  -9 6.62368 0.85907   1
  -6  -3   9 6.25749 0.80458   1
  -6  -3   9 6.57788 0.87259   2
   6   3   9 6.70725 0.82886   1
   6  -3  -9 7.97517 0.79439   2
  -6  -3   9 5.93500 0.84404   1
   6   3   9 6.38034 0.82246   1
  -7  -3  -9 7.91371 1.11335   1
   7   3  -9 7.92860 0.95020   1
  -7   3   9 7.58488 0.85142   2
   7   3  -9 7.33594 1.06649   1
   7  -3  -9 7.34639 0.96410   2
  -7  -3   9 7.50710 0.95191   1
   7   3   9 7.44926 1.04614   1
   7   3   9 5.76271 0.88231   1
  -7  -3   9 7.91089 0.98578   2
  -7  -3   9 7.34869 1.02073   1
  -8  -3  -9 0.80030 0.74924   1
   8   3  -9 2.40376 0.75835   1
  -8  -3  -9 0.32537 0.57698   1
   8   3  -9 0.45953 0.56935   1
  -8  -3   9 -0.9528 0.80650   2
   8   3   9 -0.1344 0.66511   1
   8   3   9 -0.5644 0.71348   1
  -8  -3   9 0.60264 0.65208   1
  -8  -3   9 0.66510 0.64311   1
   9   3  -9 13.1161 1.50923   1
   9   3  -9 13.7554 1.24011   1
  -9  -3  -9 12.7170 1.29223   1
   9   3   9 13.6013 1.35787   1
  -9  -3   9 13.7053 1.34686   1
  -9  -3   9 15.4539 1.57343   2
   9   3   9 15.2618 1.44264   1
  -9  -3   9 15.8792 1.40365   1
  10   3  -9 1.48374 0.66746   1
  10   3  -9 1.02035 0.89131   1
  10   3   9 0.67922 0.81715   1
 -10  -3   9 0.56211 0.98744   2
  10   3   9 -0.0357 0.85795   1
  11   3  -9 1.30864 0.94870   1
 -11  -3   9 1.61482 1.00682   2
  11   3   9 1.43851 0.91756   1
  12   3  -9 0.39800 0.92891   1
 -12  -3   9 -0.0188 0.99514   2
  12   3   9 -0.9178 0.88217   1
 -13  -3   9 39.4090 2.91485   2
  13   3   9 41.8796 2.79214   1
  14   3  -9 24.4953 2.27040   1
 -14  -3   9 22.4211 2.07298   2
  14   3   9 20.7337 2.06346   1
  15   3  -9 -0.1787 1.18820   1
  15   3   9 1.09474 1.30172   1
 -15  -3   9 -0.3059 1.03757   2
   0  -4   9 11.8581 1.05913   2
   0   4  -9 11.7184 1.06949   1
   0   4   9 12.4175 1.02189   1
   1  -4   9 32.3657 1.94357   1
   1   4  -9 31.9988 2.02566   1
   1   4  -9 29.4714 1.95434   1
  -1  -4  -9 31.5575 1.94329   1
  -1  -4  -9 27.1529 1.90130   1
   1  -4   9 34.3216 1.88560   2
   1  -4   9 26.7609 1.99763   1
  -1  -4   9 28.4873 1.93539   1
   1   4   9 35.1306 1.93123   1
  -1  -4   9 34.8338 1.93708   2
   1   4   9 33.7705 1.93244   1
   1  -4  -9 29.0803 1.85537   1
  -1  -4   9 29.1888 1.97412   1
   1  -4  -9 29.4666 1.92383   2
  -2  -4  -9 301.672 18.5356   1
   2  -4   9 355.040 18.4966   2
   2   4  -9 332.745 18.5592   1
   2   4  -9 327.482 18.5562   1
  -2  -4  -9 334.710 18.5664   1
   2  -4   9 380.072 18.5258   1
  -2  -4   9 354.444 18.5693   1
   2  -4  -9 323.392 18.5469   2
   2   4   9 375.843 18.5651   1
   2   4   9 364.518 18.5552   1
  -2  -4   9 386.542 18.7211   2
  -2  -4   9 356.674 18.5565   1
  -3  -4  -9 309.352 16.2876   1
  -3  -4  -9 278.988 16.2518   1
   3   4  -9 297.774 16.2679   1
   3   4  -9 284.863 16.2796   1
   3   4   9 305.831 16.2560   1
   3  -4  -9 309.596 16.2631   2
  -3  -4   9 310.472 16.2864   1
   3   4   9 332.888 16.2827   1
  -3  -4   9 302.909 16.2674   1
  -3  -4   9 322.639 16.2535   2
  -4  -4  -9 2.40965 0.63642   1
   4   4  -9 3.11943 0.70018   1
  -4  -4  -9 1.55697 0.61336   1
  -4  -4   9 -0.9150 0.63997   1
   4   4   9 2.31953 0.65423   1
   4  -4  -9 1.38154 0.60870   2
  -4  -4   9 3.41815 0.70625   2
  -4  -4   9 1.05119 0.66748   1
   4   4   9 0.79930 0.60798   1
   5   4  -9 481.926 24.8436   1
   5   4  -9 451.916 24.8522   1
  -5  -4  -9 436.485 24.8167   1
  -5  -4  -9 449.851 24.8267   1
   5   4   9 467.245 24.8131   1
   5   4   9 500.339 24.8534   1
   5  -4  -9 459.385 24.8110   2
  -5  -4   9 481.965 24.8110   2
  -5  -4   9 459.037 24.8310   1
  -5  -4   9 487.611 24.8270   1
   6   4  -9 1.06638 0.67074   1
  -6  -4  -9 0.87260 0.63701   1
  -6  -4  -9 2.97960 0.80006   1
   6   4   9 1.14912 0.69669   1
   6  -4  -9 3.41090 0.63121   2
  -6  -4   9 2.23211 0.75080   2
  -6  -4   9 0.99186 0.76114   1
  -7  -4  -9 193.107 10.3658   1
   7   4  -9 192.163 10.4045   1
  -7  -4   9 191.397 10.3167   2
   7   4   9 187.211 10.3046   1
   7  -4  -9 184.285 10.2579   2
  -7  -4   9 191.467 10.2993   1
  -7  -4   9 194.559 10.3266   1
  -8  -4  -9 117.225 7.01630   1
  -8  -4  -9 119.440 7.03980   1
   8   4  -9 144.835 7.14475   1
   8   4  -9 130.191 7.00212   1
  -8  -4   9 138.114 7.05471   1
   8  -4  -9 120.846 6.91470   2
   8   4   9 121.081 7.01233   1
  -8  -4   9 129.177 6.99457   1
  -8  -4   9 127.218 7.04832   2
   8   4   9 121.301 7.00816   1
  -9  -4  -9 19.5971 1.94232   1
   9   4  -9 20.4673 1.92477   1
  -9  -4  -9 26.4681 1.98190   1
   9   4  -9 19.3891 1.99756   1
  -9  -4   9 21.3593 1.85780   1
  -9  -4   9 20.5651 1.97742   2
   9   4   9 23.9255 1.86915   1
 -10  -4  -9 55.8352 3.37329   1
 -10  -4  -9 48.4774 3.18880   1
  10   4   9 53.5896 3.70706   1
 -10  -4   9 55.4563 3.37969   2
 -10  -4   9 50.4177 3.24657   1
 -10  -4   9 55.6943 3.42195   1
 -11  -4  -9 127.951 6.76509   2
  11   4   9 110.409 6.86220   1
 -11  -4   9 122.660 6.88129   2
  12   4  -9 12.5087 1.77634   1
  13   4  -9 44.8416 3.09460   1
 -13  -4   9 43.0868 3.04727   2
  13   4   9 40.4954 3.02606   1
  14   4  -9 4.52501 1.26223   1
  14   4   9 2.20452 1.29225   1
 -14  -4   9 7.02959 1.37053   2
 -15  -4   9 24.9900 2.36969   2
   0  -5   9 -0.2829 0.55617   1
   0  -5  -9 0.13007 0.55698   1
   0  -5   9 0.46376 0.64266   1
   0  -5  -9 -0.4014 0.60072   1
   0  -5   9 0.13509 0.62523   2
   1  -5   9 9.24164 1.00967   1
   1   5  -9 8.96126 1.07865   1
  -1  -5  -9 9.94129 1.10688   1
   1  -5   9 10.2681 1.09664   1
   1   5  -9 8.96522 0.97896   1
   1   5   9 10.3714 1.08217   1
  -1  -5   9 8.66925 1.03076   1
   1  -5  -9 12.9757 1.09145   2
  -1  -5   9 8.14081 1.08726   2
   1  -5  -9 10.1360 1.07324   1
  -1  -5   9 8.85006 1.09504   1
   1   5   9 7.57150 1.00561   1
   1  -5  -9 10.9356 0.98449   1
   2  -5   9 0.88519 0.60387   1
  -2  -5  -9 0.12428 0.57103   1
   2  -5   9 1.05766 0.59748   2
   2   5  -9 0.88062 0.58316   1
  -2  -5  -9 0.67644 0.65279   1
   2  -5   9 1.00444 0.54357   1
   2   5  -9 1.45620 0.58524   1
  -2  -5   9 0.30457 0.69908   2
   2   5   9 0.73987 0.61935   1
   2  -5  -9 0.03405 0.50158   1
   2  -5  -9 0.98009 0.65906   2
   2   5   9 0.64587 0.65219   1
  -2  -5   9 1.07702 0.66154   1
  -2  -5   9 1.04818 0.59230   1
   3   5  -9 10.6573 1.19425   1
   3   5   9 14.9147 1.25120   1
   3   5   9 14.3385 1.26260   1
  -3  -5   9 11.8607 1.28496   2
  -3  -5   9 11.9896 1.24740   1
  -3  -5   9 10.3193 1.16079   1
  -4  -5  -9 208.216 11.1413   1
  -4  -5  -9 197.494 11.1111   1
   4   5  -9 207.010 11.1363   1
   4   5   9 213.081 11.1337   1
  -4  -5   9 201.884 11.1190   1
   4   5   9 209.403 11.1110   1
  -4  -5   9 203.625 11.1393   1
  -4  -5   9 207.821 11.1078   2
   4  -5  -9 208.785 11.1161   2
  -5  -5  -9 5.38946 0.85041   1
   5   5  -9 5.33819 0.87295   1
  -5  -5  -9 5.65601 0.96779   1
  -5  -5   9 5.69296 0.94104   1
  -5  -5   9 4.63447 0.91113   2
   5   5   9 5.20377 0.86952   1
  -5  -5   9 5.65137 0.89422   1
   5   5   9 4.45869 0.87401   1
   5  -5  -9 6.19888 0.80349   2
   6   5  -9 2.27784 0.75377   1
  -6  -5  -9 4.35836 0.79398   1
   6   5   9 1.57576 0.75787   1
   7   5  -9 9.79422 1.27605   1
  -7  -5  -9 15.4789 1.43263   1
   7   5   9 13.2734 1.41428   1
   7   5   9 13.7686 1.35092   1
  -7  -5   9 12.0453 1.31092   1
  -7  -5   9 10.8613 1.46344   1
   7  -5  -9 11.4321 1.25752   2
  -7  -5   9 14.0197 1.49816   2
  -8  -5  -9 51.6516 3.25553   1
   8   5  -9 50.6439 3.34811   1
  -8  -5  -9 56.8643 3.36253   1
  -8  -5   9 52.9877 3.29799   1
  -8  -5   9 55.3852 3.35650   2
  -8  -5   9 52.8146 3.24869   1
   8   5   9 51.0152 3.36235   1
   9   5  -9 -0.6686 0.91661   1
  -9  -5  -9 3.21159 1.03301   1
  -9  -5   9 1.28716 1.04044   2
  -9  -5   9 -0.1249 0.93933   1
   9   5   9 0.98442 0.92426   1
  10   5  -9 3.21394 1.12414   1
 -10  -5  -9 5.22758 1.25256   1
  10   5   9 1.62816 1.16407   1
 -10  -5   9 1.93979 0.99525   1
  11   5  -9 10.7506 1.55651   1
 -11  -5   9 10.4778 1.52349   2
  11   5   9 10.1787 1.51328   1
 -12  -5  -9 7.33900 1.20949   2
 -12  -5   9 6.97754 1.53571   2
  12   5   9 6.40823 1.46996   1
  13   5  -9 5.32878 1.58313   1
  13   5   9 5.14924 1.44484   1
 -13  -5   9 5.16056 1.31931   2
 -14  -5   9 11.4876 1.72994   2
   0  -6   9 156.081 8.56145   2
   0  -6   9 161.543 8.58019   1
   0  -6   9 165.570 8.57921   1
   0  -6  -9 146.520 8.54829   1
   0  -6  -9 159.396 8.61254   1
   1   6  -9 32.3844 1.95574   1
  -1  -6  -9 24.0086 1.98267   1
  -1  -6  -9 23.9799 1.92071   1
   1   6  -9 33.7517 2.01303   1
   1  -6   9 31.7275 1.99711   1
   1  -6   9 32.2239 1.95171   1
   1  -6   9 30.7619 1.98792   2
  -1  -6   9 29.6942 2.05497   2
   1  -6  -9 25.4591 1.88881   1
  -1  -6   9 31.3121 1.99554   1
   1   6   9 28.1610 1.97966   1
   1  -6  -9 25.3319 2.02034   1
  -1  -6   9 35.2218 2.05943   1
   1   6   9 23.9736 1.98210   1
   2  -6   9 120.282 5.81426   2
  -2  -6  -9 102.247 5.84817   1
  -2  -6  -9 105.090 5.93309   1
   2  -6  -9 101.538 5.84741   1
  -2  -6   9 103.037 5.88046   1
   2   6   9 97.3553 5.85831   1
  -2  -6   9 119.929 5.90415   2
   2  -6  -9 103.562 5.77962   1
   2   6   9 93.1913 5.82968   1
   3  -6   9 11.2459 1.14537   1
   3   6  -9 13.2465 1.25430   1
   3  -6   9 9.65249 1.16109   2
   3   6  -9 10.9480 1.24419   1
  -3  -6  -9 16.3029 1.39938   1
   3   6   9 12.7297 1.47944   1
  -3  -6   9 11.2078 1.22293   1
  -3  -6   9 10.7736 1.23158   2
  -3  -6   9 11.0157 1.38884   1
   3   6   9 11.9366 1.28677   1
   4   6  -9 33.6412 2.18903   1
   4   6   9 28.2441 2.18849   1
  -4  -6   9 32.3098 2.26007   2
  -4  -6   9 31.5316 2.24967   1
   5   6  -9 58.4117 3.60273   1
   5   6  -9 56.5537 3.65831   1
   5  -6   9 62.8606 3.37951   2
  -5  -6   9 57.3997 3.65701   1
  -5  -6   9 56.3535 3.58618   1
  -5  -6   9 65.1237 3.60180   2
  -6  -6  -9 109.546 5.87432   1
   6   6  -9 106.117 5.82244   1
  -6  -6   9 95.3667 5.77989   1
  -6  -6   9 92.6400 5.81602   2
   6   6   9 104.308 5.78046   1
  -7  -6  -9 12.1159 1.48424   1
  -7  -6   9 12.4047 1.47047   2
  -7  -6   9 9.33673 1.54726   1
  -8  -6  -9 3.61356 1.12553   1
   8   6   9 1.28914 1.15276   1
   8  -6  -9 3.61264 0.85606   2
   9   6  -9 13.1434 1.63892   1
  -9  -6  -9 19.5003 1.96773   1
  -9  -6   9 11.1821 1.69521   1
   9   6   9 16.2089 1.82536   1
  -9  -6   9 15.2163 1.74212   2
 -10  -6  -9 49.8961 3.36399   1
 -10  -6   9 51.0292 3.23986   1
 -10  -6   9 40.3477 3.30201   2
  10   6   9 45.1551 3.62318   1
  11   6   9 0.94639 1.20658   1
 -11  -6   9 0.88093 1.21025   1
 -11  -6   9 1.21413 1.49058   2
 -12  -6  -9 5.80342 1.46094   2
 -12  -6  -9 6.08988 1.36482   1
 -12  -6   9 5.34622 1.74200   2
 -12  -6   9 4.60765 1.29658   1
  12   6   9 2.30030 1.55227   1
 -13  -6  -9 25.1476 2.31101   2
 -13  -6   9 18.3516 2.33369   1
 -13  -6   9 22.7183 2.83048   2
   0  -7  -9 -0.2431 0.76472   1
   0  -7   9 -0.4523 0.78143   1
   0  -7  -9 -0.3769 0.69192   1
   0  -7   9 0.72561 0.73107   1
   0  -7   9 -0.8395 0.85978   2
  -1  -7  -9 12.5514 1.35485   1
   1  -7   9 13.0015 1.44719   1
  -1  -7  -9 12.2241 1.55657   1
   1  -7   9 13.8626 1.47620   2
  -1  -7   9 13.3329 1.47799   1
  -1  -7   9 11.3424 1.54791   2
   1  -7  -9 11.9890 1.29364   1
  -1  -7   9 12.2247 1.35623   1
  -2  -7  -9 7.22257 1.03537   1
   2  -7   9 7.43215 1.07919   2
   2  -7   9 6.07759 0.98046   1
  -2  -7  -9 9.14468 1.18448   1
   2   7  -9 6.66632 1.10550   1
   2   7  -9 7.82022 1.06782   1
   2  -7  -9 7.90864 0.94567   1
   2   7   9 7.70880 1.06105   1
   2  -7  -9 9.68006 1.11254   1
  -2  -7   9 7.00706 1.16352   2
   2  -7  -9 9.84573 1.22720   2
  -2  -7   9 7.05382 1.14479   1
  -2  -7   9 7.36596 1.08573   1
   2   7   9 6.41731 1.20267   1
   3   7  -9 20.5657 1.78872   1
   3  -7   9 20.7350 1.72239   2
   3  -7   9 18.3349 1.66636   1
   3   7  -9 23.2377 1.83868   1
   3   7   9 25.7200 1.87907   1
  -3  -7   9 22.6223 1.92405   1
  -3  -7   9 20.3724 1.98849   2
   4   7  -9 33.4850 2.58014   1
  -4  -7  -9 39.3481 2.74347   1
   4  -7   9 33.1344 2.34772   1
   4  -7   9 38.6870 2.38770   2
   4   7  -9 33.4919 2.52604   1
  -4  -7   9 37.2834 2.85065   1
   4   7   9 37.6660 2.71139   1
   4  -7  -9 40.8179 2.62122   2
   4   7   9 36.2760 2.64781   1
   4  -7  -9 40.3498 2.32189   1
  -4  -7   9 38.9777 2.66826   2
   5  -7   9 6.92479 0.91943   1
   5   7  -9 10.3976 1.37859   1
   5  -7   9 9.02548 1.13658   2
  -5  -7  -9 6.50836 1.07307   1
   5  -7  -9 7.11832 1.16486   2
   5   7   9 9.60822 1.36488   1
  -5  -7   9 6.23091 1.15517   1
  -5  -7   9 6.77578 1.37307   2
   5  -7  -9 5.60602 0.88578   1
   6   7  -9 2.72070 1.15740   1
  -6  -7   9 4.66642 1.26934   2
  -6  -7   9 2.97770 1.06895   1
   7   7  -9 1.49408 1.18119   1
  -7  -7  -9 0.83779 1.24435   1
   7  -7  -9 1.86367 0.92167   2
  -7  -7   9 1.50605 1.44697   2
   7   7   9 -0.6732 1.05252   1
  -7  -7   9 0.55303 1.07429   1
   8   7  -9 3.55990 1.31235   1
  -8  -7  -9 0.11785 1.07649   1
   8   7   9 -0.7636 1.24633   1
  -8  -7   9 0.66485 1.51456   2
  -8  -7   9 -1.2454 0.94648   1
   9   7  -9 28.9109 2.68513   1
  -9  -7  -9 26.4151 2.54642   1
   9   7   9 27.3351 2.77763   1
  -9  -7   9 23.1926 2.49297   1
  -9  -7   9 25.1546 2.51287   2
 -10  -7  -9 3.16730 1.55259   1
  10   7  -9 1.89388 1.32823   1
  10   7   9 4.52981 1.57311   1
 -10  -7   9 2.07855 1.29127   1
 -10  -7   9 3.33367 1.58633   2
  11   7  -9 9.69120 1.85471   1
  11   7   9 10.3699 1.81900   1
 -11  -7   9 8.76100 2.00061   2
 -11  -7   9 9.41506 1.77293   1
 -12  -7  -9 7.93395 1.51892   1
 -12  -7  -9 8.10686 1.50766   2
  12   7   9 4.78608 1.73947   1
 -12  -7   9 4.09363 1.49617   1
 -12  -7   9 5.62545 1.63106   2
   0  -8   9 31.4393 2.45038   1
   0  -8  -9 32.2866 2.32365   1
   0  -8   9 36.4703 2.56596   2
   1  -8   9 82.3385 4.78527   2
   1  -8   9 75.2238 4.75071   1
   1  -8  -9 88.4758 4.72383   1
  -1  -8   9 79.4254 5.01905   2
   2  -8   9 5.50655 1.05430   1
  -2  -8  -9 6.18001 1.19673   1
   2  -8   9 4.76756 1.08517   1
   2  -8   9 5.89171 1.10080   2
   2  -8  -9 7.70069 1.05502   1
   2   8   9 3.26018 1.06160   1
   2  -8  -9 7.11330 0.98311   1
  -2  -8   9 5.64826 1.20842   1
   3  -8   9 78.9158 4.60723   1
  -3  -8  -9 75.5338 4.73366   1
   3  -8   9 85.9819 4.59875   2
   3  -8   9 77.1172 4.60585   1
   3   8  -9 78.5914 4.71497   1
   3  -8  -9 73.7507 4.57446   1
  -3  -8   9 82.5049 4.87402   2
  -3  -8   9 81.2757 4.76763   1
   3   8   9 72.3231 4.79745   1
  -4  -8  -9 70.8523 4.26823   1
   4  -8   9 69.8463 4.07886   1
  -4  -8   9 72.3832 4.57738   2
  -4  -8   9 67.1143 4.28810   1
   4  -8  -9 70.7159 4.03718   1
  -5  -8  -9 7.60737 1.35217   1
   5   8  -9 9.77311 1.45861   1
   5  -8   9 8.27996 1.51094   2
   5   8   9 6.39978 1.35844   1
   5  -8  -9 5.98739 0.89682   1
  -5  -8   9 7.14517 1.31359   1
  -5  -8   9 7.32037 1.70390   2
   6  -8   9 19.0439 1.96445   1
   6   8  -9 28.3565 2.60572   1
   6  -8   9 24.4109 2.34156   2
  -6  -8  -9 23.9548 2.09357   1
  -6  -8   9 24.8983 2.25540   1
   6  -8  -9 24.0279 1.82848   1
  -6  -8   9 23.4332 2.69787   2
   6   8   9 22.9946 2.38789   1
   7   8  -9 52.6774 3.75138   1
  -7  -8  -9 50.2903 3.69944   1
   7   8   9 53.7755 3.87541   1
  -7  -8   9 52.3484 3.83940   2
  -7  -8   9 48.1399 3.50597   1
   8   8  -9 5.50836 1.68333   1
  -8  -8   9 7.23160 1.97984   2
   8   8   9 10.0412 1.77176   1
  -8  -8   9 4.65953 1.48262   1
   9   8   9 55.8197 4.04014   1
  -9  -8   9 40.0261 3.35148   1
 -10  -8   9 5.39341 1.84235   2
 -10  -8   9 1.55424 1.40311   1
   0  -9  -9 -1.7989 1.10830   1
   0  -9   9 -0.3853 0.99375   1
   0  -9   9 -2.5529 1.29740   2
   1  -9   9 1.68209 1.11698   1
   1  -9   9 -1.2845 1.59764   2
  -1  -9  -9 -0.1495 1.19936   1
  -1  -9   9 1.94171 1.14707   1
   1  -9  -9 -0.2421 0.89680   1
   2  -9   9 7.46112 1.23109   1
  -2  -9   9 6.23413 1.30813   1
  -2  -9   9 8.55451 1.59705   2
   3  -9   9 20.7933 2.43851   2
   3  -9   9 29.1347 2.26719   1
   3   9  -9 24.1708 2.23322   1
  -3  -9   9 22.3868 2.21414   1
  -3  -9   9 28.6914 2.82586   2
   4   9  -9 5.63980 1.43590   1
  -4  -9  -9 7.25704 1.48189   1
  -4  -9   9 7.79733 1.67687   2
  -4  -9   9 5.87686 1.31169   1
   4   9   9 7.33092 1.54801   1
  -5  -9  -9 1.16102 1.01968   1
   5   9  -9 1.17752 1.28082   1
  -5  -9   9 0.63153 1.15895   1
  -5  -9   9 3.79081 1.69730   2
   5  -9  -9 0.56849 0.84135   1
  -6  -9  -9 22.5101 2.25092   1
   6   9  -9 24.1797 2.43017   1
  -6  -9   9 20.5780 2.24495   1
  -7  -9  -9 11.2172 1.71318   1
  -7  -9   9 12.3009 2.17283   2
  -7  -9   9 9.40242 1.63018   1
   7   9   9 12.0237 1.92016   1
  -9  -9   9 6.28193 1.59211   1
   0 -10   9 13.0859 1.71944   1
  -1 -10  -9 8.88209 1.70963   1
   1 -10   9 15.0684 1.84473   1
  -1 -10   9 13.6536 1.75823   1
   2 -10   9 10.5376 1.58345   1
   2 -10   9 7.16752 1.91430   2
  -2 -10   9 7.72521 1.64953   1
  -2 -10   9 7.69232 2.07923   2
  -3 -10  -9 27.3091 2.63636   1
   3 -10   9 28.9113 2.50670   1
   3 -10  -9 25.4759 2.26323   1
  -3 -10   9 24.3533 2.44363   1
  -5 -10  -9 23.9346 2.65480   1
   5 -10  -9 24.6950 2.32072   1
  -6 -10  -9 7.09715 1.53174   1
  -6 -10   9 5.12552 1.49671   1
   0   0 -10 9999.99 531.260   3
  -1   0 -10 641.711 34.9965   2
   1   0 -10 668.040 35.0217   1
   1   0 -10 657.367 35.0181   1
  -1   0  10 692.359 35.0265   1
  -1   0  10 662.631 35.0209   1
  -1   0 -10 674.743 35.0188   1
   1   0  10 692.839 35.0312   1
  -1   0  10 663.547 35.0153   2
   1   0  10 647.277 35.0173   1
   1   0 -10 669.242 35.0190   2
  -1   0 -10 648.605 35.0204   1
   1   0  10 645.433 34.9978   2
   2   0 -10 973.524 52.4919   1
  -2   0 -10 957.357 52.4834   1
   2   0 -10 986.810 52.4891   1
   2   0 -10 996.574 52.4946   2
  -2   0  10 1056.30 52.4965   1
  -2   0  10 972.479 52.4853   1
   2   0  10 1058.00 52.5010   1
   2   0  10 979.965 52.4938   1
  -2   0  10 972.806 52.4916   2
  -2   0 -10 1001.67 52.4886   1
   3   0 -10 82.2185 4.56442   1
   3   0 -10 86.0292 4.57617   2
   3   0  10 86.6649 4.55977   1
  -3   0  10 91.0854 4.56069   1
  -3   0  10 83.0409 4.54971   1
  -3   0 -10 87.3815 4.54362   1
  -3   0 -10 78.7432 4.54305   1
   3   0  10 81.9602 4.55868   1
   3   0 -10 82.8908 4.54412   1
  -3   0  10 82.7622 4.58001   2
  -4   0  10 777.623 41.0252   2
   4   0  10 759.187 41.0078   1
   4   0 -10 771.846 41.0123   1
   4   0  10 782.198 41.0068   1
   4   0 -10 794.749 41.0031   1
  -5   0  10 1376.41 72.4434   2
   5   0 -10 1433.86 72.4221   1
   5   0  10 1390.19 72.4212   1
   5   0 -10 1347.45 72.4248   1
   5   0  10 1323.14 72.4194   1
   5   0 -10 1371.75 72.4362   2
  -6   0  10 502.559 26.5312   2
   6   0  10 494.661 26.4946   1
   6   0 -10 506.191 26.5198   2
  -7   0  10 278.903 15.0251   2
   7   0 -10 285.696 15.0283   2
  -8   0  10 322.215 17.3091   2
   8   0 -10 328.397 17.3021   2
  -9   0  10 93.0197 5.12721   2
   9   0 -10 91.5536 5.06802   2
  10   0  10 212.459 11.3989   1
  10   0 -10 209.291 11.4018   2
  10   0 -10 215.688 11.3854   1
 -10   0  10 213.158 11.4425   2
 -11   0  10 143.829 7.76801   2
  11   0  10 143.217 7.71933   1
  11   0 -10 141.946 7.68977   1
  11   0 -10 138.875 7.70140   2
  12   0 -10 238.494 12.9709   1
  12   0  10 245.324 12.9874   1
  13   0 -10 15.9738 1.28299   1
  13   0  10 15.0497 1.45062   1
  14   0 -10 2.98122 0.75750   1
  14   0  10 3.34977 0.97475   1
  16   0  10 46.9516 3.07078   1
   0  -1  10 0.93678 0.40197   2
   0  -1  10 0.58086 0.39707   1
   0  -1 -10 0.73023 0.36819   1
   0   1 -10 0.04039 0.36421   2
   0  -1  10 -0.1452 0.38654   1
   0   1  10 0.34256 0.40675   1
   0  -1 -10 0.48448 0.41144   1
   0   1  10 0.48078 0.40229   1
   0   1 -10 0.12433 0.41504   1
   0   1 -10 0.55548 0.36057   1
   0  -1 -10 0.30587 0.37850   2
   0   1  10 0.63471 0.39745   2
  -1   1  10 313.293 15.4366   1
   1   1 -10 290.768 15.4298   2
  -1   1  10 287.709 15.4204   1
   1  -1  10 311.691 15.4431   1
  -1  -1 -10 287.238 15.4351   1
   1   1 -10 288.503 15.4362   1
  -1  -1 -10 283.060 15.4171   2
  -1  -1 -10 275.316 15.4246   1
  -1   1  10 286.549 15.4282   2
   1   1 -10 291.614 15.4350   1
   1  -1  10 287.852 15.4275   1
   1  -1  10 281.860 15.3997   2
  -1  -1  10 290.489 15.4310   1
  -1   1 -10 289.055 15.4230   1
   1   1  10 294.669 15.4213   2
   1   1  10 311.704 15.4452   1
  -1  -1  10 303.543 15.4406   1
  -1   1 -10 299.196 15.4275   1
  -1  -1  10 290.537 15.4233   2
   1   1  10 291.478 15.4343   1
   1  -1 -10 271.547 15.4170   1
   1  -1 -10 295.034 15.4288   1
   1  -1 -10 280.208 15.4294   2
  -1   1 -10 289.493 15.4044   2
  -2  -1 -10 19.1264 1.24025   1
   2  -1  10 20.5127 1.24173   1
  -2   1  10 21.0804 1.22452   1
   2   1 -10 18.8100 1.26653   1
  -2  -1 -10 21.3205 1.24647   1
  -2   1  10 22.7033 1.26367   2
   2  -1  10 19.9581 1.22956   1
  -2  -1 -10 17.7551 1.18984   2
   2   1 -10 19.7189 1.25797   2
   2   1 -10 17.6306 1.21852   1
  -2  -1  10 16.9217 1.23972   1
   2  -1 -10 21.2466 1.25866   2
   2   1  10 18.7256 1.24869   1
  -2  -1  10 18.6617 1.26631   2
   2  -1 -10 18.8012 1.20082   1
  -2  -1  10 19.1922 1.26495   1
  -2   1 -10 19.2925 1.19246   1
   2   1  10 18.6004 1.25609   1
  -2   1 -10 21.8524 1.22472   1
   3   1 -10 6.14021 0.74249   2
   3  -1  10 6.68972 0.67475   1
   3   1 -10 7.33294 0.73383   1
  -3  -1 -10 7.06844 0.69835   1
   3  -1  10 6.13309 0.67387   1
  -3  -1 -10 6.40928 0.68476   1
   3   1 -10 5.08969 0.67776   1
  -3   1  10 6.99303 0.74936   2
  -3  -1 -10 4.32199 0.59581   2
  -3  -1  10 5.50620 0.65248   2
  -3  -1  10 5.65927 0.73932   1
   3   1  10 5.00655 0.71933   1
  -3  -1  10 4.78949 0.69152   1
   3   1  10 5.10868 0.70724   1
   3  -1 -10 6.71728 0.74006   2
  -4  -1 -10 100.443 5.86935   1
   4   1 -10 106.510 5.89526   2
   4   1 -10 110.520 5.87768   1
   4   1 -10 112.974 5.91206   1
  -4   1  10 110.793 5.89184   2
  -4  -1 -10 109.982 5.87401   1
  -4  -1  10 105.642 5.86619   1
  -4  -1  10 109.804 5.89363   2
   4   1  10 107.533 5.88176   1
  -4  -1  10 116.800 5.89200   1
   4   1  10 108.559 5.88492   1
  -5   1  10 274.665 14.2315   2
   5   1 -10 259.107 14.2308   2
  -5  -1 -10 247.276 14.2043   1
  -5  -1 -10 286.072 14.2184   1
   5   1 -10 258.623 14.2393   1
   5   1  10 268.169 14.2225   1
  -5  -1  10 259.507 14.2043   1
  -5  -1  10 283.576 14.2213   1
  -5  -1  10 268.001 14.2323   2
   5  -1 -10 271.419 14.2266   2
  -6   1  10 100.841 5.61748   2
   6   1 -10 96.9235 5.60648   2
   6   1 -10 106.430 5.61145   1
   6   1  10 110.079 5.64077   1
  -6  -1  10 99.9985 5.62806   2
   6   1  10 109.775 5.87718   1
   6  -1 -10 99.6395 5.60954   2
  -7   1  10 36.4079 2.16797   2
   7   1 -10 35.4651 2.17142   1
   7   1 -10 36.0653 2.11702   1
   7   1 -10 33.1130 2.14199   2
  -7  -1  10 36.3084 2.20824   2
   7   1  10 35.0005 2.14861   1
   7   1  10 38.1440 2.17324   1
   7  -1 -10 34.0664 2.11737   2
   8   1 -10 13.4846 1.10275   2
   8   1 -10 12.5417 1.08322   1
   8   1 -10 11.1471 1.15533   1
   8  -1 -10 11.8702 1.04019   2
  -8  -1  10 13.9018 1.24893   2
   8   1  10 12.9856 1.15642   1
   8   1  10 13.8842 1.14725   1
   9   1 -10 3.36684 0.62940   1
  -9   1  10 2.34517 0.81732   2
   9   1 -10 3.62812 0.66984   2
   9   1 -10 4.25239 0.76195   1
   9   1  10 2.74183 0.76303   1
   9  -1 -10 4.43097 0.67717   2
  -9  -1  10 5.37837 0.86228   2
   9   1  10 3.13888 0.74181   1
  10   1 -10 51.1801 3.14784   2
  10   1 -10 55.1644 3.25387   1
  10   1 -10 52.8664 3.13039   1
  10   1  10 58.7103 3.25850   1
  10   1  10 54.1349 3.19771   1
 -10  -1  10 54.5607 3.26451   2
  11   1 -10 8.72067 1.08639   1
  11   1 -10 7.42680 0.96280   1
  11   1  10 7.59367 1.02350   1
  11   1  10 8.55508 1.22149   1
 -11  -1  10 10.1239 1.15902   2
  12   1 -10 16.8779 1.61406   1
  12   1 -10 14.8956 1.27657   1
 -12  -1  10 16.7143 1.57969   2
  12   1  10 16.5937 1.48284   1
  13   1 -10 1.11767 0.93422   1
  13   1  10 3.65402 0.92933   1
 -13  -1  10 3.13378 0.97664   2
  14   1  10 10.2459 1.58685   1
  15   1  10 0.89334 0.99520   1
  16   1  10 -0.1217 1.03078   1
   0   2 -10 124.628 6.93058   2
   0   2 -10 116.995 6.94936   1
   0  -2 -10 122.314 6.93679   1
   0   2  10 140.072 6.96323   2
   0  -2  10 129.549 6.92824   2
   0   2 -10 127.633 6.94666   1
   0  -2  10 137.100 6.96183   1
   0  -2  10 132.780 6.94950   1
   0  -2 -10 128.627 6.95044   1
   0   2  10 146.050 6.96539   1
   0   2  10 128.264 6.93852   1
   0  -2 -10 123.632 6.94071   2
   1   2 -10 81.7898 4.65343   2
   1   2 -10 83.7725 4.66763   1
  -1  -2 -10 82.0307 4.64650   2
   1  -2  10 83.7662 4.61993   2
  -1  -2 -10 82.0591 4.65942   1
  -1   2  10 90.4151 4.67548   2
   1  -2  10 83.7288 4.64513   1
   1  -2  10 92.0976 4.66989   1
  -1   2  10 95.0095 4.65874   1
  -1  -2 -10 86.8614 4.67822   1
   1   2 -10 83.4356 4.67512   1
  -1   2  10 86.6691 4.63833   1
  -1  -2  10 83.6219 4.66292   1
  -1   2 -10 83.6916 4.65142   1
   1   2  10 89.7850 4.67477   1
   1  -2 -10 84.8146 4.64700   1
   1   2  10 85.3895 4.65865   1
  -1   2 -10 90.3871 4.65146   1
   1  -2 -10 88.3875 4.66418   2
  -1  -2  10 86.7901 4.65130   2
  -1  -2  10 88.0136 4.68032   1
  -1   2 -10 78.1771 4.61978   2
   1  -2 -10 88.4385 4.65601   1
  -2   2  10 17.2698 1.14574   2
   2   2 -10 15.9156 1.12419   1
   2  -2  10 17.5810 1.09479   1
   2   2 -10 15.8715 1.15477   1
  -2  -2 -10 13.1845 1.05932   2
  -2  -2 -10 14.3540 1.11618   1
   2  -2  10 16.1324 1.06314   1
  -2  -2 -10 15.3393 1.11739   1
  -2  -2  10 16.2922 1.14849   1
   2   2  10 16.2599 1.12595   1
   2  -2 -10 16.5323 1.25554   2
  -2  -2  10 15.9188 1.12216   1
   2   2  10 16.4698 1.11980   1
   2  -2 -10 15.8994 1.06781   1
   2  -2 -10 15.9585 1.04981   1
  -2  -2  10 14.8663 1.11656   2
   3   2 -10 338.419 19.1651   2
  -3  -2 -10 341.899 19.1635   1
  -3  -2 -10 373.142 19.2509   1
  -3  -2 -10 334.310 19.1375   2
  -3   2  10 377.395 19.1725   2
   3   2 -10 366.337 19.1908   1
  -3  -2  10 376.630 19.2135   1
  -3  -2  10 384.795 19.1826   1
   3  -2 -10 339.907 19.1885   2
   3   2  10 377.527 19.1770   1
  -3  -2  10 369.367 19.1655   2
   4   2 -10 39.1215 2.31101   1
  -4   2  10 40.7807 2.32335   2
   4   2 -10 34.7381 2.41609   1
  -4  -2 -10 37.7201 2.33155   1
   4   2 -10 36.2407 2.32042   2
  -4  -2 -10 42.5188 2.33617   1
  -4  -2  10 40.7369 2.33216   2
   4  -2 -10 41.8381 2.34519   2
  -4  -2  10 42.0686 2.34192   1
  -4  -2  10 40.4035 2.33280   1
   4   2  10 39.9555 2.45188   1
   4   2  10 40.6877 2.32398   1
   5   2 -10 19.8957 1.39610   2
   5   2 -10 19.1402 1.37585   1
  -5   2  10 21.9289 1.40212   2
  -5  -2 -10 20.1680 1.36443   1
   5  -2 -10 21.1530 1.41788   2
   5   2  10 19.3079 1.45059   1
  -5  -2  10 20.8270 1.81779   1
  -5  -2  10 20.7157 1.42162   2
  -5  -2  10 17.6914 1.36388   1
   5   2  10 21.6264 1.40446   1
   6   2 -10 225.911 11.4139   1
   6   2 -10 196.135 11.3985   1
  -6  -2 -10 201.426 11.3997   1
  -6  -2 -10 216.669 11.3730   1
   6   2 -10 201.849 11.3978   2
  -6   2  10 210.802 11.3686   2
   6   2  10 238.293 11.4277   1
   6  -2 -10 210.731 11.3767   2
  -6  -2  10 207.095 11.3929   1
   6   2  10 218.629 11.3914   1
  -6  -2  10 215.794 11.3913   2
  -6  -2  10 212.856 11.3804   1
  -7  -2 -10 36.7637 2.19891   1
   7   2 -10 34.2444 2.17126   2
   7   2 -10 34.6424 2.16702   1
  -7   2  10 35.5705 2.15995   2
   7   2 -10 30.9619 2.21203   1
  -7  -2 -10 38.9198 2.13953   1
   7   2  10 37.8987 2.22478   1
  -7  -2  10 34.5185 2.15807   1
  -7  -2  10 34.8933 2.20823   1
   7  -2 -10 35.6687 2.16965   2
   7   2  10 35.3681 2.20121   1
  -7  -2  10 35.8820 2.22079   2
   8   2 -10 349.645 17.8825   1
  -8   2  10 350.903 17.9197   2
   8   2 -10 292.706 17.8518   2
   8   2 -10 318.380 17.8985   1
  -8  -2  10 338.860 17.8776   2
   8   2  10 341.732 17.8755   1
   8   2  10 357.032 17.8940   1
   8  -2 -10 334.613 17.8249   2
   9   2 -10 77.1572 4.66044   1
   9   2 -10 80.1311 4.56459   1
  -9  -2  10 81.0717 4.65912   2
   9   2  10 85.9939 4.65700   1
   9   2  10 83.4624 4.60856   1
  10   2 -10 139.385 7.84679   1
  10   2  10 144.969 7.77733   1
 -10  -2  10 141.728 7.81670   2
  11   2 -10 4.11035 0.71687   1
  11   2 -10 5.91463 1.02230   1
 -11  -2  10 6.09328 1.07970   2
  11   2  10 3.98941 0.94891   1
  11   2  10 4.03332 0.94774   1
  12   2 -10 23.0409 2.00770   1
  12   2  10 25.0796 1.94367   1
 -12  -2  10 25.3579 2.04713   2
  13   2 -10 2.32095 1.09228   1
 -13  -2  10 4.66371 1.11017   2
  13   2  10 3.69367 1.17243   1
  14   2 -10 54.2147 3.40856   1
 -14  -2  10 48.3426 3.29030   2
  14   2  10 54.0893 3.42867   1
  15   2  10 0.10771 1.14503   1
  16   2 -10 5.42217 1.23856   1
  16   2  10 5.15558 1.40536   1
   0  -3  10 0.54586 0.45840   2
   0  -3  10 -0.7740 0.46546   1
   0   3  10 0.74861 0.45489   1
   0  -3 -10 -0.0070 0.46223   1
   0   3  10 0.81807 0.48493   1
   0  -3 -10 -0.0295 0.48233   1
   0  -3 -10 -0.3741 0.50374   2
   0   3 -10 -0.2839 0.47292   1
   0  -3  10 -0.5547 0.49196   1
   0   3 -10 -0.4633 0.45583   1
  -1  -3 -10 82.2308 4.49591   1
   1  -3  10 87.0567 4.39431   1
  -1  -3 -10 73.0837 4.37109   1
   1  -3  10 81.8022 4.33699   2
   1   3 -10 79.3320 4.39495   1
   1  -3  10 85.1036 4.36970   1
  -1  -3 -10 73.7825 4.37658   2
   1   3 -10 71.7973 4.38234   1
   1  -3 -10 72.5806 4.38569   2
   1  -3 -10 78.9594 4.36532   1
   1   3  10 81.4064 4.37848   1
   1   3  10 87.4063 4.39294   1
  -1  -3  10 87.1779 4.47341   1
  -1  -3  10 83.4243 4.40803   1
  -1  -3  10 83.3755 4.36879   2
   1  -3 -10 72.4458 4.34900   1
   2   3 -10 1.01275 0.52677   1
   2  -3  10 0.78747 0.50325   1
   2  -3  10 1.93920 0.52927   1
  -2  -3 -10 2.04817 0.54363   1
   2   3  10 1.72391 0.53430   1
  -2  -3  10 1.42719 0.55984   2
   2   3  10 0.81455 0.53064   1
  -2  -3  10 -0.0206 0.53723   1
  -3   3  10 99.0593 4.98210   2
  -3  -3 -10 81.7255 4.96526   1
  -3  -3 -10 88.2433 4.99045   1
   3   3 -10 88.4369 4.98796   1
   3   3 -10 82.0388 4.99740   1
   3   3  10 96.5665 4.99003   1
   3   3  10 95.0995 4.98773   1
   3  -3 -10 84.8989 4.97554   2
  -3  -3  10 95.0626 4.97524   2
  -3  -3  10 95.2559 4.98242   1
  -3  -3  10 94.3973 5.00193   1
   4   3 -10 23.9290 1.73453   1
  -4  -3 -10 26.6779 1.71035   1
   4   3 -10 24.8898 1.68754   1
  -4  -3 -10 24.5067 1.70772   1
  -4   3  10 27.8752 1.69991   2
   4   3  10 28.2626 1.70601   1
  -4  -3  10 27.1335 1.72278   2
   4  -3 -10 27.6178 1.69898   2
   4   3  10 27.2002 1.71710   1
  -4  -3  10 25.2969 1.74855   1
  -4  -3  10 26.6507 1.71771   1
   5   3 -10 14.1431 1.16198   1
   5   3 -10 11.9693 1.21742   1
  -5  -3 -10 14.3929 1.18054   1
  -5   3  10 14.0257 1.16462   2
  -5  -3 -10 15.5385 1.21412   1
  -5  -3  10 12.7329 1.17242   1
  -5  -3  10 13.4170 1.23003   1
  -5  -3  10 14.3439 1.21792   2
   5  -3 -10 13.8178 1.15069   2
   5   3  10 15.6649 1.17568   1
   5   3  10 14.8153 1.20549   1
   6   3 -10 23.7760 1.60060   1
   6   3 -10 20.5914 1.68415   1
  -6   3  10 23.6135 1.57222   2
  -6  -3 -10 22.7831 1.57121   1
  -6  -3 -10 21.7692 1.63695   1
  -6  -3  10 23.5991 1.63599   2
  -6  -3  10 22.2928 1.57965   1
  -6  -3  10 22.5604 1.62116   1
   6   3  10 24.7686 1.60007   1
   6   3  10 24.1498 1.62694   1
   6  -3 -10 21.7492 1.59749   2
  -7   3  10 10.0325 1.20556   2
  -7  -3 -10 9.31989 1.16025   1
   7   3 -10 9.40311 1.04233   1
   7   3 -10 9.90031 1.20294   1
  -7  -3 -10 10.4575 1.04279   1
  -7  -3  10 9.67481 1.09063   1
   7   3  10 9.51894 1.14666   1
   7   3  10 9.45175 1.13610   1
  -7  -3  10 10.2367 1.13227   1
  -7  -3  10 10.0937 1.20199   2
   7  -3 -10 8.82145 1.09039   2
   8   3 -10 64.0861 3.94604   1
  -8   3  10 66.4903 3.80569   2
  -8  -3 -10 65.5430 3.93164   1
   8   3 -10 66.2371 3.84391   1
  -8  -3  10 69.5909 3.92365   2
  -8  -3  10 63.8439 3.82941   1
  -8  -3  10 67.3009 3.88194   1
   8   3  10 66.4594 3.86469   1
   8   3  10 74.6286 3.94078   1
   9   3 -10 5.02154 0.95630   1
  -9  -3 -10 2.88018 0.73252   1
  -9  -3 -10 5.25309 0.93205   1
   9   3 -10 3.57736 0.73804   1
   9   3  10 3.43369 0.89594   1
  -9  -3  10 4.44548 0.95286   2
   9   3  10 3.68752 0.84898   1
  -9  -3  10 3.28362 0.81706   1
  -9  -3  10 2.80258 0.82609   1
  10   3 -10 8.51687 1.20175   1
  10   3 -10 8.07504 1.05823   1
  10   3  10 7.29809 1.10184   1
  10   3  10 7.98013 1.12071   1
 -10  -3  10 10.7476 1.29162   2
  11   3 -10 4.84257 1.14553   1
  11   3  10 4.99798 1.03683   1
 -11  -3  10 6.51426 1.16555   2
  12   3 -10 0.44102 0.87477   1
  12   3  10 0.53716 0.89618   1
 -12  -3  10 1.27300 1.00652   2
  13   3  10 17.1948 1.74870   1
 -14  -3  10 11.1075 1.38955   2
  14   3  10 10.3284 1.67401   1
  15   3 -10 2.30255 1.26843   1
 -15  -3  10 3.99612 1.18107   2
  15   3  10 0.88013 1.20018   1
   0  -4  10 72.6387 4.03136   1
   0  -4 -10 62.7187 3.99881   2
   0  -4  10 75.8854 4.00875   1
   0  -4  10 75.3122 3.98320   2
   0   4  10 72.8365 3.99400   1
   0  -4 -10 66.2407 4.01437   1
   0   4 -10 77.6993 4.00942   1
   1  -4  10 16.7587 1.31344   1
   1  -4  10 16.1438 1.16928   2
  -1  -4 -10 14.6126 1.24759   1
  -1  -4 -10 13.5716 1.23179   2
  -1  -4 -10 14.6676 1.19384   1
   1  -4 -10 16.1828 1.27919   2
   1  -4 -10 16.4798 1.22963   1
   1  -4 -10 15.7538 1.14360   1
  -1  -4  10 18.1903 1.25555   1
  -1  -4  10 15.5708 1.22223   2
   1   4  10 11.5630 1.21346   1
   2   4 -10 6.92930 0.92407   1
   2   4  10 7.18170 0.95824   1
  -3  -4  10 5.18635 0.74934   2
   3   4  10 4.12711 0.68744   1
   4   4 -10 167.218 9.22830   1
   4   4 -10 165.126 9.25457   1
  -4  -4 -10 171.455 9.23094   1
  -4  -4 -10 159.177 9.21116   1
  -4  -4  10 172.704 9.21429   1
   4   4  10 176.641 9.22367   1
   4  -4 -10 166.169 9.21876   2
   4   4  10 187.040 9.24829   1
  -4  -4  10 167.022 9.23364   1
  -4  -4  10 177.266 9.21065   2
   5   4 -10 1.11962 0.69258   1
  -5  -4  10 1.04630 0.74664   1
  -5  -4  10 3.10383 0.72815   2
   5   4  10 3.67715 0.69951   1
  -6  -4 -10 95.5955 5.43256   1
   6   4 -10 98.7209 5.42705   1
  -6  -4 -10 92.3060 5.46666   1
   6   4 -10 100.557 5.49777   1
   6   4  10 96.0234 5.40852   1
  -6  -4  10 99.9442 5.41083   2
  -6  -4  10 95.5269 5.40035   1
   6  -4 -10 92.2533 5.38288   2
   6   4  10 104.721 5.43655   1
  -6  -4  10 97.8459 5.44790   1
   7   4 -10 70.1778 4.25977   1
  -7  -4 -10 69.3520 4.12236   1
  -7  -4 -10 78.1556 4.21515   1
  -7  -4  10 71.5871 4.13317   2
   7   4  10 70.8876 4.11018   1
  -7  -4  10 71.0748 4.11749   1
   7   4  10 70.8175 4.26327   1
  -7  -4  10 72.9314 4.14196   1
   7  -4 -10 68.6054 4.07397   2
  -8  -4 -10 326.370 17.8810   1
   8   4 -10 338.910 17.9077   1
   8   4 -10 320.425 17.7979   1
   8  -4 -10 321.217 17.7373   2
  -8  -4  10 339.906 17.8472   1
  -8  -4  10 347.620 17.8491   2
   8   4  10 340.775 17.8083   1
   8   4  10 327.839 17.8252   1
   9   4 -10 12.4098 1.55130   1
  -9  -4 -10 9.92584 1.34260   1
  -9  -4 -10 7.20172 1.00942   1
  -9  -4  10 7.43385 1.08436   1
  -9  -4  10 9.06490 1.29314   2
   9   4  10 8.26137 1.14102   1
  -9  -4  10 6.15688 1.01053   1
 -10  -4 -10 44.7274 2.92725   1
 -10  -4 -10 51.7270 3.12129   1
 -10  -4  10 47.4245 3.06247   1
 -10  -4  10 49.2048 3.19133   2
 -10  -4  10 45.3340 3.01585   1
 -11  -4  10 24.1109 2.15659   2
  11   4  10 23.0089 2.07753   1
  12   4  10 135.083 7.60985   1
 -12  -4  10 130.572 7.55988   2
  13   4 -10 1.87863 1.17363   1
 -13  -4  10 0.36187 1.10118   2
  13   4  10 0.83394 1.21290   1
 -14  -4  10 32.7542 2.76431   2
  14   4  10 35.2603 2.98653   1
 -15  -4  10 17.7664 1.93339   2
   0  -5  10 0.52637 0.65358   1
   0  -5 -10 0.18102 0.62396   1
   0  -5  10 -0.6227 0.57044   1
   0  -5 -10 0.18193 0.64044   2
   0   5 -10 -0.1180 0.53454   1
   0  -5  10 0.30235 0.64969   2
   0  -5 -10 -0.1736 0.56792   1
   1  -5  10 8.43608 1.06462   1
   1  -5  10 5.51527 1.01874   2
   1   5 -10 8.15954 0.95268   1
   1  -5  10 7.95111 0.96994   1
  -1  -5 -10 8.71625 0.96510   1
  -1  -5 -10 6.61747 0.96723   1
   1   5 -10 9.28574 1.01185   1
  -1  -5  10 7.81991 1.00042   1
  -1  -5  10 8.77953 1.09752   1
   1  -5 -10 8.45057 0.94531   1
   1   5  10 7.80022 0.86782   1
   1   5  10 8.65196 0.92260   1
   1  -5 -10 10.2023 1.01515   2
  -1  -5  10 8.11423 0.94388   2
   1  -5 -10 7.45670 0.97103   1
  -2  -5 -10 2.30176 0.68837   1
   2   5 -10 3.34046 0.67122   1
  -2  -5 -10 3.77458 0.75411   1
   2  -5  10 3.41483 0.65108   1
   2  -5  10 2.13761 0.66306   2
  -2  -5  10 2.56538 0.76236   2
   2  -5 -10 4.41920 0.77919   2
   2   5  10 3.20246 0.73855   1
   2   5  10 3.47753 0.72699   1
  -2  -5  10 4.47614 0.76000   1
   2  -5 -10 3.88673 0.65363   1
  -2  -5  10 3.28400 0.70656   1
   3   5 -10 7.80723 0.86489   1
  -3  -5 -10 5.66266 0.86320   1
  -3  -5 -10 5.47856 0.82691   1
   3   5  10 4.96394 0.87241   1
   3  -5 -10 6.88093 0.89017   2
   3   5  10 4.30005 0.81515   1
  -3  -5  10 4.70247 0.79509   1
  -3  -5  10 8.07395 1.12632   1
  -3  -5  10 4.65457 0.89006   2
  -4  -5 -10 17.6315 1.48568   1
  -5  -5 -10 13.7800 1.36563   1
  -5  -5  10 14.4826 1.40172   2
   5   5  10 14.4534 1.37501   1
   5  -5 -10 13.7033 1.28959   2
  -5  -5  10 13.0167 1.40797   1
   6   5 -10 33.0021 2.23603   1
  -6  -5 -10 31.5511 2.31590   1
  -6  -5 -10 33.8862 2.25664   1
  -6  -5  10 36.5924 2.33999   1
   6   5  10 34.5307 2.25465   1
  -6  -5  10 31.8403 2.21652   1
   6  -5 -10 34.5852 2.21885   2
   6   5  10 35.2058 2.32026   1
  -6  -5  10 34.4263 2.27071   2
   7   5 -10 2.85426 0.79763   1
   7   5  10 3.96276 0.93753   1
  -7  -5  10 0.90973 0.91047   2
   7   5  10 0.59171 0.76030   1
  -7  -5  10 -0.1916 0.84203   1
  -7  -5  10 -0.6908 0.71303   1
   7  -5 -10 1.69511 0.72147   2
  -8  -5 -10 1.89005 0.86898   1
   8   5  10 0.31975 0.90611   1
  -8  -5  10 -0.0674 0.81482   1
  -8  -5  10 0.17016 1.03810   2
  -8  -5  10 0.87539 0.91436   1
  -9  -5 -10 1.62994 1.03551   1
  -9  -5  10 1.73904 1.06650   2
  -9  -5  10 0.82359 0.93352   1
   9   5  10 1.23455 1.07098   1
  10   5 -10 8.91453 1.38110   1
 -10  -5  10 7.76320 1.21178   1
  10   5  10 8.21089 1.26292   1
  11   5 -10 2.17875 1.22655   1
 -11  -5  10 0.45157 1.16652   2
  11   5  10 -0.0484 1.22142   1
  12   5 -10 41.7843 3.20729   1
 -12  -5 -10 42.1194 3.00229   2
  12   5  10 41.5463 3.28280   1
 -12  -5  10 39.3736 3.15541   2
  13   5 -10 11.5111 1.72135   1
  13   5  10 10.2429 1.61876   1
 -13  -5  10 9.77037 1.63304   2
 -14  -5  10 23.0601 2.55959   2
   0  -6  10 174.142 9.78582   1
   0  -6 -10 186.065 9.84043   1
   0  -6 -10 193.833 9.88606   2
   0  -6 -10 182.286 9.78430   1
   0  -6  10 179.168 9.80379   1
   0  -6  10 171.063 9.77927   2
   1  -6  10 29.4807 2.10002   1
   1  -6  10 31.4391 2.15301   2
   1  -6  10 32.6704 2.18572   1
  -1  -6 -10 34.1862 2.17092   1
   1   6 -10 31.9942 2.17330   1
  -1  -6 -10 35.9500 2.23635   1
   1   6 -10 31.2844 2.12099   1
   1  -6 -10 36.1952 2.12700   1
   1   6  10 34.9592 2.18091   1
  -1  -6  10 31.2333 2.25122   2
   1  -6 -10 40.3832 2.33086   2
  -1  -6  10 32.1304 2.15459   1
  -1  -6  10 32.6795 2.20432   1
   1   6  10 29.2812 2.20275   1
   1  -6 -10 32.2057 2.24406   1
   2  -6  10 372.583 18.8400   1
   2  -6  10 355.700 18.8055   1
  -2  -6 -10 349.668 18.8714   1
   2   6 -10 346.228 18.9005   1
   2  -6  10 347.264 18.7980   2
   2   6 -10 349.354 18.8414   1
   2  -6 -10 350.126 18.8015   1
   2  -6 -10 337.412 18.8566   1
  -2  -6  10 355.383 18.8895   1
   2   6  10 336.877 18.8893   1
   2   6  10 368.982 18.8688   1
  -2  -6  10 368.277 18.8647   2
  -3  -6 -10 15.5237 1.56425   1
  -3  -6 -10 15.5400 1.49415   1
   3  -6  10 20.4525 1.39474   1
   3   6 -10 17.4107 1.56487   1
   3  -6  10 16.8675 1.40757   2
   3   6 -10 20.5572 1.55588   1
  -3  -6  10 17.8688 1.49896   1
   3   6  10 12.9481 1.56216   1
  -3  -6  10 19.1179 1.60125   1
   3   6  10 14.6152 1.52249   1
  -3  -6  10 17.6837 1.61599   2
   3  -6 -10 19.5598 1.69366   2
   3  -6 -10 17.1043 1.33900   1
   4   6 -10 97.7869 5.53972   1
   4   6 -10 95.2286 5.57257   1
   4  -6  10 88.8796 5.48259   2
  -4  -6 -10 100.548 5.55779   1
  -4  -6 -10 98.1750 5.60377   1
   4  -6 -10 101.828 5.65392   2
   4   6  10 102.323 5.53723   1
  -4  -6  10 101.929 5.54651   2
  -4  -6  10 97.7532 5.57908   1
   4   6  10 95.6181 5.57923   1
  -4  -6  10 98.3062 5.52942   1
  -5  -6  10 1.15322 0.95962   2
   5   6  10 3.99804 1.00594   1
   5   6  10 2.67270 0.84158   1
   6   6 -10 58.2463 4.24232   1
   6   6  10 76.4001 4.26743   1
  -6  -6  10 66.0540 4.23462   2
   6  -6 -10 83.6484 4.27737   2
  -7  -6  10 9.87387 1.30991   2
   7  -6 -10 11.6547 1.31420   2
   8   6 -10 73.4111 4.46808   1
  -8  -6 -10 77.7822 4.50122   1
  -8  -6  10 66.6195 4.58380   2
   8   6  10 71.1102 4.34549   1
  -8  -6  10 67.9996 4.37066   1
   8  -6 -10 70.1962 4.14733   2
  -9  -6 -10 1.83890 1.17561   1
   9   6 -10 -0.3236 1.15460   1
  -9  -6  10 0.50593 1.14327   2
   9   6  10 0.79920 1.18577   1
  -9  -6  10 -1.6583 0.98967   1
  10   6 -10 129.130 7.43796   1
 -10  -6 -10 129.785 7.35257   1
 -10  -6  10 111.572 7.33765   1
  10   6  10 138.507 7.60712   1
 -10  -6  10 124.812 7.32149   2
  11   6 -10 22.6991 2.31180   1
 -11  -6  10 16.9020 2.19985   1
  11   6  10 21.7644 2.63100   1
 -11  -6  10 20.5564 2.36000   2
  12   6 -10 27.8924 2.79865   1
 -12  -6 -10 28.5675 2.46171   2
 -12  -6  10 25.9034 2.96233   2
  12   6  10 28.2897 2.57213   1
 -12  -6  10 21.1245 2.36944   1
 -13  -6 -10 5.33338 1.36981   2
  13   6  10 3.96965 1.71312   1
 -13  -6  10 7.47389 1.80890   2
 -13  -6  10 2.43483 1.36279   1
   0  -7 -10 -0.2591 0.73770   1
   0  -7  10 -0.0776 0.90852   2
   0  -7  10 -0.4488 0.71204   1
   0  -7  10 0.73267 0.84054   1
   0  -7 -10 -0.4958 0.71616   1
  -1  -7 -10 6.77486 1.05839   1
  -1  -7 -10 6.32881 0.93810   1
   1  -7  10 3.05353 0.97460   2
   1  -7  10 5.08140 0.95756   1
   1  -7  10 5.77588 1.13466   1
   1  -7 -10 5.92011 0.90084   1
  -1  -7  10 2.81479 1.04988   2
  -1  -7  10 3.69798 0.92366   1
  -1  -7  10 3.75400 0.86515   1
   2  -7  10 0.17559 0.75296   1
   2  -7  10 1.15836 0.82000   1
   2  -7  10 -0.6571 0.85762   2
   2   7 -10 1.67960 0.84380   1
  -2  -7 -10 1.88481 0.83169   1
  -2  -7 -10 3.55642 0.99607   1
   2   7  10 0.78378 1.02469   1
   2  -7 -10 2.88128 0.88330   1
   2   7  10 1.33774 1.01234   1
  -2  -7  10 1.03918 0.86724   1
   2  -7 -10 3.30210 0.76920   1
  -2  -7  10 0.15377 0.99782   2
  -3  -7 -10 41.3080 2.65309   1
   3  -7  10 35.6422 2.46376   1
   3  -7  10 42.4911 2.56006   2
   3   7 -10 37.4767 2.72396   1
   3   7 -10 38.8493 2.62285   1
   3   7  10 40.9609 2.71037   1
  -3  -7  10 38.1461 2.66722   1
   3   7  10 36.7479 2.66811   1
   3  -7 -10 40.9049 2.44942   1
  -3  -7  10 41.8475 2.77396   2
   4   7 -10 8.72426 1.15155   1
   4  -7  10 2.22130 0.87760   2
   4   7  10 5.20433 1.07117   1
  -4  -7  10 4.27957 1.15647   2
   5  -7  10 17.6578 1.39329   2
  -5  -7 -10 11.2387 1.62387   1
   5   7  10 10.1549 1.69033   1
  -5  -7  10 17.6980 1.73743   1
  -6  -7 -10 2.35660 0.99754   1
  -6  -7  10 3.20142 1.24278   2
  -6  -7  10 3.83113 1.07189   1
   6   7  10 1.05595 1.04468   1
  -7  -7 -10 10.1444 1.74512   1
   7   7 -10 14.6623 1.88283   1
  -7  -7  10 12.2742 1.72425   1
  -7  -7  10 11.3101 1.62839   2
   7   7  10 10.5295 1.66657   1
  -8  -7 -10 12.4059 1.62258   1
   8   7 -10 10.8284 1.65583   1
   8   7  10 9.62370 1.48087   1
  -8  -7  10 10.3190 1.48848   1
  -8  -7  10 13.0962 1.70325   2
   9   7 -10 4.21809 1.47858   1
  -9  -7  10 4.30248 1.41084   2
  -9  -7  10 3.21683 1.23610   1
   9   7  10 7.41019 1.46702   1
  10   7 -10 0.03303 1.36822   1
  10   7  10 0.32228 1.30229   1
 -10  -7  10 -1.6854 1.20859   2
 -10  -7  10 -1.0271 1.16050   1
 -11  -7  10 3.13726 1.34564   1
 -11  -7  10 6.83031 1.61622   2
 -12  -7 -10 11.9292 1.76466   1
 -12  -7  10 13.9574 2.04900   2
  12   7  10 11.2012 2.16311   1
 -12  -7  10 11.7690 1.88178   1
   0  -8 -10 30.6864 2.05659   1
   0  -8  10 23.5171 2.26323   1
   0  -8  10 21.1475 2.41004   2
   1  -8 -10 52.4025 3.24922   1
  -2  -8 -10 23.9959 2.17584   1
   2  -8  10 28.4460 2.16482   2
   2  -8  10 28.3265 2.26442   1
   2   8 -10 27.2237 2.18759   1
   2  -8  10 30.8306 2.16519   1
   2  -8 -10 23.0592 2.08993   1
   2  -8 -10 23.2722 1.92908   1
   2   8  10 23.8331 2.18741   1
  -2  -8  10 28.3473 2.28909   1
   3   8 -10 40.7571 2.74309   1
  -3  -8 -10 40.7437 2.79036   1
   3  -8 -10 36.7100 2.55801   1
   4   8 -10 14.4138 2.01642   1
   4   8  10 18.1373 2.09348   1
   5  -8  10 13.6068 1.75463   2
   5  -8  10 11.1415 1.46339   1
   5   8 -10 13.5380 1.75174   1
  -5  -8 -10 17.1104 1.99699   1
   5   8  10 14.3505 1.72787   1
   5  -8 -10 15.0938 1.41747   1
  -5  -8  10 13.7500 1.72086   1
  -6  -8 -10 34.7373 2.72292   1
   6   8 -10 44.7537 3.00093   1
   6  -8  10 37.7256 2.71258   2
  -6  -8  10 39.9150 2.84417   1
  -6  -8  10 39.9593 3.24747   2
   6   8  10 32.2143 2.98066   1
  -7  -8 -10 30.1319 2.31783   1
   7   8 -10 18.7216 2.60403   1
  -7  -8  10 22.0202 2.75519   2
   7   8  10 25.9017 2.56920   1
  -8  -8 -10 8.71736 1.86964   1
  -8  -8  10 5.97899 1.38687   1
  -8  -8  10 11.4881 1.73352   2
   8   8  10 4.93472 1.64758   1
  -9  -8  10 10.4182 1.78221   2
  -9  -8  10 6.38523 1.48155   1
 -10  -8  10 6.66432 1.84578   2
 -10  -8  10 4.49774 1.53076   1
   0  -9  10 -1.1905 1.41643   2
   0  -9  10 0.18158 1.05817   1
   0  -9 -10 0.37188 1.18585   1
   1  -9  10 8.25189 1.69949   2
   1  -9  10 7.64057 1.35611   1
  -1  -9  10 7.61239 1.57457   2
  -1  -9  10 9.55070 1.40087   1
   2  -9  10 21.6513 1.95768   1
  -2  -9 -10 15.2356 2.09222   1
  -2  -9  10 19.6093 2.09290   1
  -2  -9  10 21.0931 2.42097   2
   3  -9  10 30.7819 2.74102   2
  -3  -9 -10 28.6694 2.50586   1
   3  -9  10 31.2455 2.38273   1
   3   9 -10 32.6097 2.56060   1
  -3  -9  10 29.5265 2.51666   1
   3  -9 -10 30.6877 2.19770   1
  -4  -9 -10 2.59745 1.06337   1
   4  -9  10 1.35397 1.43900   2
   4   9  10 1.97434 1.34414   1
  -4  -9  10 0.90141 1.13105   1
   5   9 -10 6.32900 1.42698   1
   5  -9  10 3.59125 1.29297   2
   5  -9 -10 5.13884 1.20048   1
  -5  -9  10 6.28338 1.69602   2
   5   9  10 4.74396 1.48011   1
  -5  -9  10 3.53480 1.26377   1
   6   9  10 11.0618 1.79966   1
  -7  -9  10 9.36975 2.20330   2
   7   9  10 6.59101 1.64249   1
  -7  -9  10 2.45571 1.35021   1
  -8  -9  10 -1.0557 1.29658   1
  -9  -9  10 2.81353 1.41591   1
  -9  -9  10 4.47035 1.90928   2
   0 -10 -10 16.7002 1.93244   1
   0 -10  10 15.7283 2.08243   1
   0 -10  10 16.6654 2.13453   2
   1 -10  10 2.68249 1.35433   1
   1 -10  10 4.14102 1.86741   2
  -1 -10 -10 7.37717 1.73518   1
  -1 -10  10 3.43486 1.94799   2
  -1 -10  10 3.68311 1.32190   1
   2 -10  10 10.5045 2.09644   2
   2 -10  10 8.47663 1.43658   1
   2 -10 -10 9.19945 1.76169   1
  -2 -10  10 8.57014 1.52551   1
   3 -10  10 2.96936 1.39037   1
  -3 -10  10 2.31921 1.31603   1
   4  10 -10 20.0211 2.28295   1
  -5 -10  10 6.47332 1.41654   1
  -6 -10 -10 13.1964 1.91231   1
  -6 -10  10 10.0166 1.77529   1
  -6 -10  10 13.2732 2.41051   2
   0   0 -11 59.5794 7.54850   3
   1   0 -11 0.64782 0.37324   1
  -1   0  11 2.48775 0.47694   1
   1   0 -11 0.97961 0.42151   2
  -1   0  11 2.03648 0.47263   2
  -1   0 -11 1.63636 0.38488   2
   1   0  11 1.05271 0.38805   2
   1   0  11 0.14010 0.41279   1
   1   0 -11 1.47719 0.47079   1
   1   0  11 1.51471 0.44201   1
  -1   0  11 1.04181 0.41266   1
  -1   0 -11 1.43188 0.39155   1
   2   0 -11 1.25453 0.45315   1
   2   0 -11 0.99786 0.44840   2
  -2   0  11 1.36946 0.49450   2
  -2   0  11 2.03305 0.46816   1
   2   0  11 1.16311 0.46142   1
  -2   0 -11 0.10068 0.35175   1
   2   0  11 0.01892 0.42520   1
  -2   0  11 -0.1653 0.40022   1
  -2   0 -11 1.20283 0.34896   2
   3   0 -11 0.55152 0.47721   1
  -3   0 -11 0.39498 0.43900   1
   3   0 -11 0.28730 0.37385   1
  -3   0 -11 0.12008 0.39091   1
   3   0  11 -0.4017 0.44402   1
  -3   0  11 0.75275 0.51444   2
   3   0 -11 -0.3680 0.57472   2
  -3   0  11 0.70900 0.44420   1
  -3   0  11 -0.2858 0.41337   1
   3   0  11 -0.4165 0.47087   1
   4   0 -11 0.81417 0.44836   1
  -4   0  11 1.76446 0.62259   2
   4   0  11 0.59288 0.52196   1
   4   0 -11 0.98726 0.53133   2
   4   0  11 1.03267 0.56373   1
   4   0 -11 2.01670 0.54133   1
   5   0  11 1.02236 0.55796   1
   5   0 -11 0.65101 0.53166   1
   5   0 -11 1.16534 0.52946   2
  -5   0  11 2.00540 0.64060   2
   5   0  11 1.63262 0.53517   1
   5   0 -11 0.13027 0.43665   1
   6   0 -11 -0.2152 0.48820   2
  -6   0  11 0.03408 0.62438   2
   7   0 -11 0.58845 0.54645   2
  -8   0  11 2.19123 0.74372   2
   8   0 -11 0.65819 0.53969   2
  -9   0  11 -0.3216 0.75594   2
   9   0 -11 0.91103 0.56295   2
  10   0 -11 1.11314 0.63175   2
  10   0 -11 0.36828 0.51622   1
  10   0  11 1.65067 0.72241   1
 -10   0  11 0.91927 0.85725   2
  11   0  11 1.83438 0.77379   1
  11   0 -11 0.01737 0.57257   1
 -11   0  11 1.71071 0.86545   2
  11   0 -11 0.62844 0.59477   2
  12   0 -11 0.78852 0.60298   1
 -12   0  11 4.48026 0.91676   2
  12   0  11 1.30670 0.82980   1
  12   0 -11 1.19099 0.57826   2
  13   0  11 0.94444 0.82739   1
  13   0 -11 0.02954 0.54987   1
  14   0  11 0.14292 0.84010   1
  15   0  11 -0.1622 0.94264   1
  16   0  11 0.91598 1.03421   1
   0   1  11 0.07318 0.40731   2
   0  -1 -11 0.33713 0.37107   1
   0  -1  11 0.38415 0.41649   1
   0  -1 -11 -0.2406 0.40682   1
   0   1  11 0.25610 0.42406   1
   0  -1  11 0.54463 0.40314   2
   0   1 -11 -0.0575 0.35242   1
   0  -1  11 -0.3663 0.42226   1
   0   1 -11 0.13444 0.42233   1
   0   1  11 0.52297 0.41137   1
   0   1 -11 0.21118 0.39354   2
   0  -1 -11 0.13473 0.37023   2
   1  -1  11 28.0850 1.58776   2
  -1   1  11 28.8805 1.61765   1
  -1  -1 -11 25.9668 1.60996   1
   1  -1  11 27.1585 1.61867   1
   1   1 -11 26.3697 1.60672   2
   1   1 -11 26.4082 1.63896   1
   1  -1  11 28.2493 1.62485   1
  -1  -1 -11 26.7637 1.59971   1
  -1  -1 -11 25.9896 1.58962   2
   1   1 -11 26.6896 1.60420   1
  -1   1  11 27.0063 1.61716   2
  -1   1  11 27.0861 1.60198   1
   1  -1 -11 27.2803 1.61765   2
  -1   1 -11 26.7777 1.57411   2
   1  -1 -11 26.3599 1.61017   1
  -1  -1  11 28.0424 1.63051   1
   1   1  11 28.5101 1.63149   1
   1  -1 -11 27.9269 1.60140   1
   1   1  11 25.7708 1.61418   1
  -1   1 -11 27.4838 1.62045   1
  -1   1 -11 28.5825 1.59706   1
  -1  -1  11 27.1250 1.62440   2
  -1  -1  11 25.9021 1.60825   1
   1   1  11 26.6026 1.60185   2
   2   1 -11 287.002 15.4852   2
  -2   1  11 294.709 15.4664   1
   2   1 -11 291.804 15.4889   1
   2  -1  11 289.213 15.4739   1
  -2   1  11 315.996 15.4799   1
   2  -1  11 315.670 15.4923   1
   2   1 -11 290.239 15.4972   1
  -2   1  11 286.107 15.4826   2
  -2  -1 -11 265.478 15.4539   2
  -2  -1 -11 303.157 15.4968   1
  -2  -1 -11 268.960 15.4751   1
  -2   1 -11 303.959 15.4732   1
   2  -1 -11 283.586 15.4837   2
  -2  -1  11 281.117 15.4752   1
   2   1  11 293.698 15.4647   2
  -2  -1  11 308.807 15.5011   1
   2  -1 -11 277.412 15.4696   1
   2   1  11 288.502 15.4869   1
  -2   1 -11 288.571 15.4715   1
   2  -1 -11 296.787 15.4721   1
   2   1  11 305.683 15.4970   1
  -2  -1  11 289.607 15.4831   2
  -3   1  11 864.189 45.8523   2
   3   1 -11 892.147 45.8540   1
   3   1 -11 809.944 45.8532   2
   3  -1  11 869.028 45.8359   1
  -3  -1 -11 916.740 45.8626   1
  -3  -1 -11 804.763 45.8374   1
   3   1 -11 867.865 45.8615   1
   3  -1  11 946.958 45.8485   1
  -3  -1 -11 793.076 45.8092   2
  -3  -1  11 858.997 45.8512   2
   3  -1 -11 890.314 45.8320   1
   3  -1 -11 839.132 45.8314   1
  -3  -1  11 932.747 45.8614   1
   3   1  11 874.940 45.8553   1
  -3  -1  11 851.670 45.8393   1
   3   1  11 890.544 45.8560   1
   4   1 -11 73.2771 4.15426   2
   4   1 -11 74.9578 4.15573   1
  -4  -1 -11 78.4957 4.12954   1
  -4   1  11 76.7261 4.15191   2
   4   1 -11 77.0143 4.16051   1
  -4  -1 -11 69.3598 4.12187   1
   4   1  11 78.6250 4.14733   1
  -4  -1  11 72.5261 4.14538   2
  -4  -1  11 73.6917 4.11375   1
   4  -1 -11 75.3222 4.14938   2
  -4  -1  11 80.8803 4.14738   1
   4   1  11 73.2557 4.17425   1
  -5  -1 -11 16.7322 1.17277   1
  -5   1  11 17.1327 1.25558   2
   5   1 -11 16.3296 1.18118   1
  -5  -1 -11 17.5573 1.14267   1
   5   1 -11 16.0462 1.21779   2
   5   1 -11 13.3954 1.24546   1
   5  -1 -11 16.7465 1.22829   2
   5   1  11 17.9603 1.20566   1
  -5  -1  11 16.7848 1.25290   2
  -5  -1  11 14.3251 1.15133   1
  -5  -1  11 16.9306 1.23911   1
   5   1  11 15.7453 1.20174   1
   6   1 -11 8.37518 0.90036   1
   6   1 -11 8.44784 0.91199   2
  -6   1  11 9.63293 0.99807   2
   6   1 -11 9.33603 0.99162   1
   6   1  11 8.69029 0.97472   1
   6  -1 -11 9.95529 0.95247   2
   6   1  11 8.01957 0.95744   1
   7   1 -11 22.1730 1.56682   1
   7   1 -11 24.1077 1.51840   1
  -7   1  11 23.1312 1.70920   2
   7   1 -11 21.6483 1.52907   2
   7   1  11 22.1128 1.55093   1
   7  -1 -11 22.1437 1.52551   2
   7   1  11 24.2563 1.56925   1
  -7  -1  11 22.1528 1.59278   2
  -8   1  11 0.44348 0.70601   2
   8   1 -11 -0.0495 0.55966   2
   8   1 -11 0.34654 0.62692   1
   8   1 -11 0.49971 0.50636   1
  -8  -1  11 1.14958 0.72186   2
   8   1  11 0.19220 0.63098   1
   8  -1 -11 -0.3122 0.50655   2
   8   1  11 0.07191 0.61899   1
   9   1 -11 0.14695 0.62979   1
   9   1 -11 -0.0783 0.56819   2
   9   1 -11 0.25892 0.52579   1
  -9   1  11 -0.7091 0.74382   2
   9   1  11 -0.0413 0.69200   1
  -9  -1  11 2.47490 0.80675   2
   9   1  11 0.58006 0.70056   1
   9  -1 -11 0.18465 0.56730   2
  10   1 -11 24.4801 1.69130   1
  10   1 -11 28.5050 1.89718   1
  10   1 -11 24.7009 1.77224   2
  10   1  11 25.9696 1.85415   1
  10  -1 -11 24.7205 1.71139   2
 -10  -1  11 24.2172 1.88336   2
  10   1  11 24.9575 1.81778   1
  11   1 -11 -1.3501 0.76004   1
  11   1 -11 -0.1516 0.61824   2
 -11  -1  11 0.80382 0.85376   2
  11   1  11 -1.1066 0.79115   1
  12   1 -11 0.15511 0.56065   1
  12   1 -11 -0.7439 0.85316   1
  12   1  11 0.96088 0.84362   1
 -12  -1  11 0.65450 0.88037   2
  12   1  11 -0.2986 0.75129   1
  13   1  11 3.85108 1.00477   1
 -14  -1  11 23.5825 1.95053   2
  14   1  11 23.5749 1.87716   1
  15   1  11 48.2528 3.20969   1
  16   1  11 0.20468 1.15622   1
   0   2 -11 55.1457 3.15525   1
   0  -2 -11 51.7473 3.13666   1
   0   2  11 59.9139 3.15266   1
   0   2 -11 55.8290 3.12722   2
   0  -2  11 55.9854 3.14098   1
   0  -2  11 59.8787 3.16681   1
   0  -2  11 57.5589 3.12166   2
   0  -2 -11 55.2697 3.13642   1
   0   2 -11 57.7927 3.13892   1
   0   2  11 59.7794 3.16113   2
   0  -2 -11 54.6310 3.22622   2
   0   2  11 57.6066 3.13779   1
   1  -2  11 606.679 29.7874   1
  -1   2  11 598.189 29.7754   1
  -1  -2 -11 569.049 29.7904   1
  -1  -2 -11 538.729 29.7702   2
  -1  -2 -11 541.060 29.7737   1
   1   2 -11 526.688 29.7773   1
  -1   2  11 587.971 29.7794   2
   1   2 -11 567.314 29.7789   1
  -1   2  11 567.228 29.7573   1
   1  -2  11 557.498 29.7388   2
   1  -2  11 558.940 29.7603   1
   1   2 -11 546.159 29.7723   2
  -1   2 -11 534.992 29.7663   1
   1  -2 -11 495.681 29.7547   1
  -1   2 -11 558.535 29.7494   2
  -1   2 -11 586.446 29.7703   1
  -1  -2  11 595.090 29.7942   1
  -1  -2  11 551.473 29.7560   2
   1   2  11 608.577 29.7913   1
  -1  -2  11 563.137 29.7711   1
   1   2  11 581.751 29.7771   1
   1  -2 -11 556.843 29.7722   1
   2   2 -11 150.088 7.84083   1
  -2  -2 -11 136.598 7.80977   2
   2  -2  11 158.881 7.82888   1
  -2   2  11 149.800 7.82548   2
  -2  -2 -11 139.648 7.82330   1
  -2  -2 -11 153.278 7.84277   1
   2  -2  11 149.940 7.80337   1
   2   2 -11 142.641 7.83958   1
   2   2 -11 142.775 7.82806   2
   2   2  11 148.063 7.83242   1
  -2  -2  11 144.031 7.82513   1
  -2  -2  11 152.874 7.84054   1
   2  -2 -11 133.222 7.79446   1
   2  -2 -11 141.745 7.82743   2
   2  -2 -11 145.947 7.80540   1
  -2  -2  11 146.004 7.81441   2
   2   2  11 146.712 7.83019   1
  -3  -2 -11 2431.87 119.934   1
   3   2 -11 2206.27 119.837   2
   3   2 -11 2184.31 119.833   1
  -3   2  11 2337.04 119.831   2
   3   2 -11 2155.22 119.846   1
  -3  -2 -11 2148.50 119.815   2
  -3  -2 -11 2081.03 119.831   1
  -3  -2  11 2281.26 119.825   2
   3   2  11 2350.78 119.845   1
   3  -2 -11 2238.48 119.844   2
  -3  -2  11 2450.25 119.853   1
   3   2  11 2359.78 119.842   1
  -3  -2  11 2340.91 119.888   1
   4   2 -11 15.9942 1.17303   1
   4   2 -11 14.2462 1.18211   2
  -4  -2 -11 16.6119 1.19113   1
  -4   2  11 16.7779 1.22767   2
  -4  -2 -11 15.8854 1.32210   1
   4   2 -11 14.6592 1.42444   1
  -4  -2  11 14.6917 1.28736   1
   4   2  11 16.7911 1.21655   1
  -4  -2  11 17.4956 1.20165   2
   4   2  11 14.6361 1.32896   1
   4  -2 -11 15.3603 1.20832   2
  -4  -2  11 15.7277 1.18934   1
   5   2 -11 595.112 32.9392   2
  -5  -2 -11 601.288 32.9571   1
  -5  -2 -11 662.517 32.9541   1
   5   2 -11 556.221 32.9499   1
   5   2 -11 638.090 32.9507   1
  -5   2  11 639.126 32.9304   2
  -5  -2  11 626.674 32.9337   1
   5   2  11 635.462 32.9457   1
   5   2  11 646.365 32.9487   1
  -5  -2  11 629.161 32.9686   1
   5  -2 -11 621.744 32.9348   2
  -6   2  11 0.27988 0.58750   2
   6   2 -11 0.48344 0.57536   2
   6   2 -11 0.42589 0.60516   1
  -6  -2 -11 1.73195 0.52050   1
   6   2 -11 -0.0081 0.51645   1
   6   2  11 0.31407 0.61257   1
  -6  -2  11 0.10834 0.58907   1
  -6  -2  11 -0.0236 0.56584   1
   6   2  11 0.48720 0.57225   1
  -6  -2  11 1.74235 0.64526   2
   6  -2 -11 1.14311 0.58570   2
   7   2 -11 38.8676 2.40950   1
   7   2 -11 39.1330 2.48506   1
  -7  -2 -11 39.3557 2.43057   1
  -7  -2 -11 45.7382 2.42166   1
   7   2 -11 37.5134 2.46808   2
  -7  -2  11 39.9418 2.46069   2
   7   2  11 42.7607 2.46632   1
   7   2  11 41.8707 2.45100   1
   7  -2 -11 38.8682 2.41739   2
  -7  -2  11 36.2466 2.40428   1
  -7  -2  11 42.0890 2.45432   1
   8   2 -11 242.328 13.9645   1
   8   2 -11 270.125 13.9494   1
   8   2 -11 241.713 13.9502   2
  -8   2  11 259.092 13.9105   2
   8   2  11 266.143 13.9500   1
   8  -2 -11 262.724 13.9152   2
  -8  -2  11 266.730 13.9582   2
   8   2  11 275.953 13.9810   1
   9   2 -11 33.6114 2.17666   1
   9   2 -11 32.7821 2.30748   1
   9   2 -11 31.2129 2.18849   2
  -9   2  11 34.2396 2.20746   2
  -9  -2  11 35.8548 2.32500   2
   9   2  11 35.5706 2.25206   1
   9  -2 -11 34.2413 2.12740   2
   9   2  11 36.5053 2.28366   1
  10   2 -11 88.6669 5.14842   1
  10   2 -11 88.0103 5.09837   1
  10   2  11 92.9884 5.13111   1
  10   2  11 91.4732 5.08428   1
 -10  -2  11 88.4772 5.11017   2
  11   2 -11 54.5540 3.28135   1
  11   2 -11 57.1660 3.51247   1
 -11  -2  11 55.4042 3.45048   2
  11   2  11 56.6138 3.40155   1
  11   2  11 58.2974 3.44436   1
  12   2 -11 14.3811 1.64684   1
  12   2  11 15.6005 1.54424   1
 -12  -2  11 15.1498 1.63911   2
  13   2 -11 210.820 11.3677   1
 -13  -2  11 197.346 11.2723   2
  13   2  11 211.811 11.2498   1
  14   2 -11 -0.4667 0.95430   1
  14   2  11 -1.7011 1.19634   1
 -15  -2  11 21.6369 1.98029   2
  15   2  11 22.2776 2.10977   1
  16   2  11 0.14867 1.18135   1
   0  -3  11 2.19880 0.51502   2
   0   3  11 0.26180 0.47277   1
   0  -3 -11 -0.2305 0.50270   2
   0   3 -11 -0.2586 0.50907   1
   0  -3 -11 0.41904 0.49198   1
   0  -3  11 -0.1722 0.52883   1
   0   3  11 0.53279 0.50723   1
   0   3 -11 -0.3089 0.46761   1
   1  -3  11 16.5517 1.26471   1
  -1  -3 -11 17.3336 1.27338   2
   1  -3  11 18.5413 1.30727   1
  -1  -3 -11 17.3778 1.28341   1
   1   3 -11 18.5085 1.35367   1
  -1  -3 -11 18.1721 1.27079   1
   1  -3  11 19.4155 1.22581   2
   1   3 -11 15.9089 1.29852   1
   1  -3 -11 17.9510 1.23795   1
  -1  -3  11 18.5773 1.27236   2
   1  -3 -11 19.0762 1.25445   1
   1   3  11 19.1465 1.29888   1
  -1  -3  11 18.0112 1.30833   1
  -1  -3  11 18.7066 1.38581   1
   1  -3 -11 18.2826 1.28045   2
  -2  -3 -11 171.842 10.4513   1
  -2  -3 -11 174.360 10.4330   2
   2  -3  11 213.353 10.4339   1
  -2   3  11 212.643 10.4683   2
  -2  -3 -11 195.585 10.4829   1
   2   3 -11 198.859 10.4789   1
   2  -3 -11 184.463 10.4571   2
  -2  -3  11 214.076 10.4753   1
  -2  -3  11 200.175 10.4933   1
   2  -3 -11 172.332 10.4078   1
   2   3  11 212.955 10.4735   1
  -2  -3  11 202.187 10.4461   2
   2  -3 -11 191.285 10.4326   1
   3   3 -11 43.8980 2.91357   1
  -3  -3 -11 48.0944 2.89385   1
  -3  -3 -11 50.2493 2.91720   1
   3   3 -11 50.7552 2.90035   1
  -3   3  11 54.5832 2.91276   2
  -3  -3  11 50.1803 2.96057   2
   3   3  11 52.3775 2.90459   1
  -3  -3  11 49.2648 2.93008   1
   3  -3 -11 48.9770 2.91953   2
  -3  -3  11 53.7035 2.90933   1
   3   3  11 54.3756 2.90826   1
  -4  -3 -11 11.4175 1.03279   1
  -4  -3 -11 10.3809 1.06241   1
   4   3 -11 10.9359 1.03805   1
  -4   3  11 11.7323 1.07018   2
   4   3 -11 10.7326 1.12393   1
   4   3  11 11.6322 1.06011   1
  -4  -3  11 10.6021 1.04445   1
   4  -3 -11 11.2597 1.03694   2
   4   3  11 11.5342 1.04968   1
  -4  -3  11 11.5727 1.10778   1
  -4  -3  11 12.4906 1.10179   2
   5   3 -11 0.51715 0.61973   1
  -5   3  11 0.86046 0.69791   2
  -5  -3 -11 1.14627 0.64284   1
   5   3 -11 0.62395 0.55164   1
  -5  -3 -11 1.39727 0.56277   1
  -5  -3  11 0.56430 0.66368   2
  -5  -3  11 0.09694 0.56552   1
  -5  -3  11 0.32277 0.63064   1
   5   3  11 1.03536 0.59607   1
   5  -3 -11 1.01733 0.57356   2
   5   3  11 1.32741 0.63067   1
   6   3 -11 5.78106 0.77596   1
  -6   3  11 6.35590 0.82510   2
  -6  -3 -11 6.72258 0.90189   1
   6   3 -11 5.53686 0.85719   1
  -6  -3 -11 6.36471 0.76276   1
  -6  -3  11 6.72747 0.85876   2
  -6  -3  11 5.52592 0.79495   1
   6  -3 -11 6.83360 0.83422   2
  -6  -3  11 5.58951 0.82980   1
   6   3  11 6.11373 0.83864   1
   6   3  11 5.56108 0.81812   1
   7   3 -11 15.4649 1.37945   1
  -7   3  11 13.1082 1.22832   2
   7   3 -11 14.6282 1.22436   1
  -7  -3 -11 12.3282 1.16552   1
  -7  -3 -11 12.9395 1.39944   1
   7  -3 -11 11.4948 1.24357   2
  -7  -3  11 11.9145 1.19401   1
  -7  -3  11 14.2835 1.31770   1
   7   3  11 14.1984 1.28493   1
  -7  -3  11 13.7506 1.35585   2
   7   3  11 12.1561 1.24283   1
   8   3 -11 62.5499 3.60408   1
   8   3 -11 55.0202 3.54108   1
  -8  -3 -11 59.3605 3.54795   1
  -8   3  11 60.0616 3.44626   2
  -8  -3  11 56.9434 3.43970   1
  -8  -3  11 60.8353 3.52319   1
   8  -3 -11 56.9985 3.42508   2
  -8  -3  11 62.8374 3.52885   2
   8   3  11 59.4192 3.47838   1
  -9  -3 -11 68.5316 3.96774   1
   9   3 -11 70.0024 3.98252   1
  -9  -3 -11 67.7004 3.85291   1
   9   3 -11 64.1656 3.81681   1
  -9   3  11 63.8340 3.79779   2
  -9  -3  11 63.2930 3.86011   1
  -9  -3  11 60.3167 3.83089   1
   9   3  11 67.5354 3.88224   1
  -9  -3  11 66.9164 3.96114   2
   9   3  11 71.4354 3.95189   1
  10   3 -11 18.6932 1.68651   1
  10   3 -11 16.3835 1.49885   1
 -10  -3  11 14.8679 1.74248   2
  10   3  11 12.4824 1.54823   1
  10   3  11 14.0265 1.74825   1
  11   3  11 2.82426 1.20872   1
 -11  -3  11 3.99186 1.08826   2
  12   3 -11 0.40761 0.95313   1
 -12  -3  11 2.14265 1.09631   2
  12   3  11 0.72907 1.03873   1
  13   3 -11 7.93070 1.34416   1
 -13  -3  11 9.64006 1.54317   2
  13   3  11 5.89185 1.23188   1
  14   3  11 2.04713 1.09614   1
 -14  -3  11 2.59465 1.15909   2
  15   3  11 9.57754 1.66744   1
 -15  -3  11 9.74688 1.41197   2
   0  -4  11 161.445 8.38723   1
   0   4 -11 166.309 8.38449   1
   0   4  11 173.054 8.38902   1
   0  -4 -11 147.892 8.38742   1
   0   4  11 155.891 8.36298   1
   0  -4 -11 142.199 8.38007   2
   0  -4  11 154.746 8.34241   2
   0  -4  11 163.829 8.36899   1
   0  -4 -11 134.021 8.34361   1
   1   4 -11 620.348 33.7845   1
   1   4 -11 611.239 33.7777   1
   1  -4  11 711.097 33.7710   1
  -1  -4 -11 629.864 33.8009   1
   1  -4  11 694.554 33.7430   2
  -1  -4 -11 585.521 33.7737   2
  -1  -4 -11 560.620 33.7580   1
   1  -4  11 610.175 33.9154   1
   1   4  11 665.002 33.7794   1
   1  -4 -11 598.782 33.7736   1
   1  -4 -11 612.198 33.7838   2
   1   4  11 683.479 33.7794   1
  -1  -4  11 669.023 33.7992   1
  -1  -4  11 659.585 33.8693   2
  -1  -4  11 667.189 33.7832   1
  -2  -4 -11 139.415 7.92781   1
   2  -4  11 151.209 7.84127   2
   2   4 -11 143.191 7.92532   1
   2   4 -11 140.304 7.92470   1
   2  -4  11 161.691 7.90597   1
  -2  -4 -11 127.300 7.89211   1
   2  -4  11 160.555 7.88062   1
   2  -4 -11 138.546 7.91661   2
  -2  -4  11 154.701 7.89525   2
  -2  -4  11 142.839 7.91946   1
   2   4  11 147.094 7.91297   1
   2  -4 -11 144.931 7.88058   1
   2   4  11 146.083 7.88556   1
  -2  -4  11 151.047 7.91063   1
  -3  -4 -11 12.4691 1.08507   1
  -3  -4 -11 9.94094 1.06674   1
   3   4 -11 9.28288 1.02433   1
   3   4 -11 7.35877 1.03386   1
   3   4  11 11.6160 1.08713   1
  -3  -4  11 11.3391 1.08492   2
   3  -4 -11 10.5265 1.07816   2
  -3  -4  11 7.80777 1.05388   1
  -3  -4  11 8.23393 1.11369   1
   3   4  11 11.3478 1.02169   1
  -4  -4 -11 66.4375 3.45918   1
   4   4 -11 63.8354 3.49934   1
  -4  -4 -11 57.6328 3.45022   1
   4   4 -11 58.8744 3.44941   1
  -4  -4  11 55.9844 3.43858   1
   4   4  11 56.2113 3.44034   1
  -4  -4  11 57.6626 3.44349   2
  -4  -4  11 55.6660 3.48898   1
   4   4  11 57.3119 3.43669   1
   4  -4 -11 69.8919 3.48225   2
   5   4 -11 -0.8650 0.62782   1
  -5  -4 -11 1.47649 0.63717   1
   5   4 -11 -0.6622 0.74364   1
  -5  -4 -11 1.66672 0.71346   1
   5   4  11 1.27484 0.64630   1
   5  -4 -11 0.86721 0.66076   2
  -5  -4  11 -0.1279 0.71920   1
  -5  -4  11 1.26164 0.70750   2
   5   4  11 -0.0362 0.69256   1
  -5  -4  11 -0.9980 0.65757   1
  -6  -4 -11 70.7376 3.86650   1
   6   4 -11 62.5670 3.87550   1
  -6  -4 -11 65.4098 3.83366   1
   6   4 -11 63.7988 3.81840   1
  -6  -4  11 67.9417 3.82372   2
  -6  -4  11 62.1909 3.83157   1
   6   4  11 69.2824 3.82593   1
   6  -4 -11 67.3685 3.78191   2
   6   4  11 66.2062 3.80537   1
  -6  -4  11 65.5954 3.80615   1
   7   4 -11 289.186 15.1186   1
   7   4 -11 275.876 15.0454   1
  -7   4  11 286.684 14.9817   2
  -7  -4 -11 274.825 15.0883   1
  -7  -4 -11 269.972 15.0421   1
  -7  -4  11 270.693 15.0285   1
  -7  -4  11 296.410 15.0648   2
   7   4  11 281.702 15.0582   1
   7  -4 -11 272.832 14.9897   2
   7   4  11 272.148 15.0259   1
  -7  -4  11 294.751 15.0768   1
  -8   4  11 50.5078 2.98493   2
   8   4 -11 44.5734 3.19085   1
   8   4 -11 44.1865 3.01922   1
   8  -4 -11 59.7638 3.05327   2
  -8  -4  11 45.9691 3.07518   1
   8   4  11 48.9318 3.09220   1
  -8  -4  11 51.8605 3.11605   2
   8   4  11 53.7721 3.13219   1
  -9  -4 -11 83.7812 4.74400   1
  -9  -4 -11 78.6592 4.61577   1
   9   4 -11 78.7982 4.81903   1
   9   4  11 83.6936 4.67483   1
  -9  -4  11 76.4536 4.66011   1
  -9  -4  11 78.4724 4.69866   1
   9  -4 -11 81.4701 4.56458   2
  -9  -4  11 84.0932 4.74295   2
 -10  -4 -11 9.54947 1.42823   1
 -10  -4 -11 8.22755 1.16071   1
  10   4 -11 8.01866 1.56521   1
 -10  -4  11 7.06841 1.07407   1
 -10  -4  11 8.13200 1.16456   1
 -10  -4  11 10.3433 1.40316   2
  10   4  11 6.81242 1.56461   1
 -11  -4 -11 120.680 7.02151   1
  11   4 -11 126.685 7.25224   1
  11   4  11 128.924 7.15690   1
 -11  -4  11 127.994 7.21536   2
  12   4  11 10.5528 1.52080   1
 -12  -4  11 10.9611 1.52529   2
  13   4  11 3.91063 1.40401   1
 -13  -4  11 3.95425 1.27747   2
  14   4 -11 9.45006 1.70955   1
  14   4  11 6.15632 1.61884   1
 -14  -4  11 6.35594 1.45072   2
 -15  -4  11 2.92967 1.27301   2
   0   5  11 -0.2885 0.63591   1
   0   5 -11 -0.1533 0.56303   1
   0  -5 -11 0.02786 0.62165   2
   0  -5 -11 -0.0083 0.56286   1
   0   5 -11 -0.2239 0.54154   1
   0  -5  11 -0.0716 0.65246   2
   0  -5  11 -0.1783 0.63010   1
   0  -5 -11 0.41923 0.63341   1
   0  -5  11 1.01062 0.62887   1
  -1  -5 -11 14.9082 1.25482   2
   1   5 -11 13.9071 1.21714   1
  -1  -5 -11 12.4351 1.30259   1
   1  -5  11 15.7675 1.28730   1
   1  -5  11 13.7455 1.23876   2
  -1  -5 -11 13.6489 1.20007   1
   1  -5  11 14.5909 1.22800   1
   1  -5 -11 13.8949 1.17657   1
  -1  -5  11 15.7369 1.25896   1
   1  -5 -11 14.1323 1.30751   2
   1   5  11 13.2242 1.22098   1
  -1  -5  11 14.1016 1.27686   2
   1   5  11 13.4544 1.28911   1
  -1  -5  11 14.4346 1.30400   1
   1  -5 -11 12.7252 1.28862   1
  -2  -5 -11 5.77947 0.82622   1
  -2  -5 -11 8.61108 0.95425   1
   2  -5  11 7.70493 1.05351   1
   2  -5  11 6.69936 0.81787   1
   2   5 -11 6.96320 0.85105   1
   2  -5 -11 7.61910 0.88340   2
   2  -5 -11 6.53997 0.85759   1
  -2  -5  11 8.79784 1.03113   1
  -2  -5  11 5.42962 0.89031   2
   2  -5 -11 6.55664 0.75686   1
   2   5  11 6.27457 0.87328   1
   2   5  11 6.12540 0.84887   1
  -2  -5  11 5.62570 0.86085   1
   3   5 -11 30.9410 1.97815   1
  -3  -5 -11 28.2323 2.01431   1
  -3  -5 -11 29.4334 2.01365   1
   3  -5 -11 30.9786 1.98308   2
  -3  -5  11 30.4075 1.98328   1
  -3  -5  11 31.1923 2.02866   1
   3   5  11 29.6473 2.03627   1
  -3  -5  11 28.5168 2.05905   2
   3   5  11 28.9844 1.98210   1
  -4  -5 -11 4.73367 0.83854   1
  -4  -5 -11 3.89730 0.83251   1
   4   5 -11 3.41475 0.77447   1
   4   5 -11 4.60734 0.91397   1
  -4  -5  11 3.23673 0.80149   1
   4   5  11 4.22249 0.82604   1
  -4  -5  11 3.80036 0.89171   2
   4   5  11 3.69279 0.81850   1
   4  -5 -11 6.01116 0.84308   2
  -4  -5  11 4.36396 0.85652   1
   5   5 -11 0.36958 0.77767   1
  -5  -5 -11 0.92516 0.82653   1
   5   5 -11 0.28724 0.79206   1
  -5  -5 -11 2.82712 0.83525   1
   5  -5 -11 2.60618 0.76230   2
  -5  -5  11 0.21638 0.76358   2
  -5  -5  11 0.19402 0.72457   1
  -5  -5  11 0.29245 0.76035   1
   5   5  11 1.01921 0.76938   1
  -6  -5 -11 33.8391 2.15049   1
   6   5 -11 27.4399 2.04160   1
   6   5 -11 31.3550 2.16132   1
  -6  -5 -11 30.3417 2.06828   1
   6   5  11 26.6322 2.02455   1
  -6  -5  11 27.0062 2.09591   2
   6  -5 -11 28.9755 2.01325   2
   6   5  11 30.4228 2.06579   1
  -6  -5  11 26.7230 2.01540   1
  -6  -5  11 28.5100 2.12400   1
  -7  -5 -11 26.6709 1.94052   1
  -7  -5 -11 29.0140 2.06737   1
  -7  -5  11 26.5224 1.98424   1
  -7  -5  11 26.3608 2.04485   1
   7   5  11 29.5335 2.02807   1
   7  -5 -11 25.8574 1.89178   2
  -7  -5  11 27.7400 2.08639   2
  -8  -5 -11 21.0345 1.94626   1
   8   5  11 20.4676 1.95890   1
   8  -5 -11 18.7581 1.67814   2
  -8  -5  11 24.2408 1.99078   2
  -8  -5  11 20.6173 1.85913   1
  -9  -5 -11 2.77702 1.36196   1
   9   5  11 2.95924 1.13597   1
  -9  -5  11 3.28535 1.02912   1
  -9  -5  11 3.77514 1.31368   2
 -10  -5  11 3.32198 1.18332   2
  10   5  11 1.79189 1.22571   1
  11   5 -11 10.4695 1.49079   1
 -11  -5 -11 10.6106 1.55498   1
 -11  -5  11 9.66668 1.41580   1
  11   5  11 8.51389 1.67151   1
 -11  -5  11 9.75308 1.62517   2
 -12  -5 -11 3.28875 1.04418   2
  12   5 -11 1.85694 1.24727   1
  12   5  11 0.59477 1.32099   1
 -12  -5  11 1.63050 1.19226   2
  13   5 -11 0.31238 1.25285   1
 -13  -5  11 0.61959 1.21924   2
  13   5  11 -0.7735 1.33040   1
 -14  -5  11 1.98506 1.31696   2
   0  -6  11 91.4102 5.58218   2
   0  -6 -11 116.894 5.67397   1
   0  -6  11 91.8850 5.58294   1
  -1  -6 -11 14.3432 1.47239   1
  -1  -6 -11 16.8681 1.41136   2
  -1  -6 -11 16.0690 1.37270   1
   1  -6 -11 15.4661 1.43631   2
   1   6  11 10.6740 1.40313   1
   1  -6 -11 12.4115 1.43487   1
   1  -6 -11 14.5742 1.29324   1
  -1  -6  11 13.6130 1.35646   1
  -2  -6 -11 109.071 5.89887   1
   2  -6 -11 114.790 5.82354   1
   2  -6 -11 92.1965 5.84017   1
   3  -6  11 27.6150 1.89719   2
  -3  -6 -11 25.7844 2.05919   1
   3   6 -11 30.8711 2.17788   1
  -3  -6 -11 26.5488 1.97214   1
   3  -6 -11 28.4575 2.02009   2
  -3  -6  11 34.1340 2.07625   1
  -3  -6  11 33.5883 1.99433   1
  -3  -6  11 25.1650 2.05366   2
   3   6  11 22.6331 1.94147   1
   3  -6 -11 27.2140 1.82284   1
   3   6  11 24.7869 2.02654   1
   4   6 -11 16.7328 1.72409   1
   4  -6  11 18.1059 1.46299   2
   4   6 -11 16.4496 1.66289   1
   4   6  11 22.7870 1.65961   1
  -4  -6  11 21.3035 1.72132   2
  -4  -6  11 16.3176 1.59803   1
  -4  -6  11 17.0169 1.75796   1
  -5  -6 -11 1.67693 0.86484   1
   5   6 -11 5.49361 1.10058   1
   5   6 -11 2.82066 1.03235   1
  -5  -6  11 -0.8408 0.89847   1
  -5  -6  11 2.03470 0.98153   2
   5   6  11 1.42894 0.85694   1
   5   6  11 2.33554 0.95138   1
   5  -6 -11 1.45554 0.80042   2
  -6  -6 -11 15.1254 1.83120   1
   6   6 -11 23.3852 1.91563   1
   6  -6 -11 18.8061 1.80215   2
  -7  -6  11 12.6484 1.61516   2
   7   6  11 10.9179 1.40117   1
   7  -6 -11 11.0942 1.43849   2
   9   6 -11 3.30437 1.24625   1
  -9  -6 -11 1.47516 1.11214   1
  -9  -6  11 1.49917 1.11802   1
   9   6  11 2.33399 1.35602   1
  -9  -6  11 4.18296 1.38368   2
 -10  -6  11 5.02612 1.24279   1
 -10  -6  11 8.21508 1.71191   2
  11   6 -11 10.8057 1.56878   1
 -11  -6  11 5.70083 1.84027   2
 -11  -6  11 6.04247 1.30752   1
  11   6  11 5.54930 1.72513   1
  12   6 -11 7.99707 1.71738   1
 -12  -6 -11 2.48309 1.11723   2
 -12  -6  11 1.40976 1.10670   1
  12   6  11 2.61575 1.61351   1
 -12  -6  11 2.52735 1.47568   2
  13   6  11 14.5358 2.22875   1
 -13  -6  11 11.2921 1.80084   1
 -13  -6  11 16.8960 2.19964   2
   0  -7  11 0.55377 0.73059   1
   0  -7  11 0.48975 0.82737   1
   0  -7 -11 -0.3353 0.78509   1
   0  -7 -11 -0.2418 0.72557   1
   0  -7  11 0.62406 0.94326   2
   1   7 -11 38.4476 2.34927   1
   1  -7  11 35.3961 2.36867   1
   1  -7  11 30.9410 2.37676   2
   1  -7  11 33.4685 2.29618   1
  -1  -7  11 39.4827 2.44285   1
  -1  -7  11 30.8595 2.30891   1
  -1  -7  11 32.6178 2.44415   2
   2  -7  11 0.52464 0.90190   2
  -2  -7 -11 0.12077 0.81375   1
   2  -7  11 2.94918 0.91435   1
   2   7 -11 1.14172 0.82945   1
  -2  -7  11 1.42949 0.90616   1
   2   7  11 0.51436 0.97539   1
   2  -7 -11 1.08091 0.72659   1
  -2  -7  11 0.63659 1.03835   2
   3  -7  11 6.45142 0.97968   1
   3   7 -11 9.98576 1.29121   1
   3  -7  11 5.56912 1.00183   2
  -3  -7  11 4.50594 1.14013   1
  -3  -7  11 6.66348 1.22828   2
   3   7  11 6.84149 1.24526   1
   4  -7  11 17.8733 1.60642   2
   4  -7  11 18.9670 1.70368   1
   4   7 -11 18.4739 1.75145   1
   4   7  11 18.1344 1.94700   1
   4  -7 -11 19.8576 1.51911   1
  -4  -7  11 18.8087 2.03097   2
  -4  -7  11 15.8941 2.20272   1
  -5  -7 -11 39.4747 2.52804   1
   5  -7  11 35.6418 2.30374   2
  -5  -7  11 31.4231 2.57110   1
   6   7 -11 25.3041 2.39380   1
  -6  -7 -11 25.7494 2.32182   1
   6   7  11 23.0580 2.30542   1
  -6  -7  11 27.6591 2.25650   2
  -6  -7  11 23.9771 2.14067   1
   7   7 -11 15.6503 1.85668   1
  -7  -7 -11 17.1709 1.76146   1
  -7  -7  11 13.4063 1.85591   2
  -7  -7  11 15.2386 1.70320   1
   7   7  11 16.0923 2.20136   1
   8   7 -11 0.91326 1.21880   1
  -8  -7  11 -0.3104 1.01150   1
   8   7  11 1.52519 1.13651   1
  -8  -7  11 -1.2912 1.22554   2
   9   7 -11 4.98129 1.33631   1
  -9  -7 -11 5.68063 1.44368   1
  -9  -7  11 2.43193 1.70266   2
  -9  -7  11 4.14987 1.21317   1
   9   7  11 5.09878 1.64750   1
  10   7 -11 1.31961 1.45084   1
 -10  -7 -11 -1.1075 1.18042   1
 -10  -7  11 -1.0617 1.06007   1
 -10  -7  11 0.67802 1.63459   2
  10   7  11 0.25548 1.56737   1
 -11  -7  11 35.2130 3.61935   2
 -11  -7  11 34.4388 3.04638   1
 -12  -7 -11 18.5950 2.18045   2
   0  -8  11 11.4480 1.82445   2
  -1  -8 -11 112.592 6.67434   1
   1  -8  11 127.559 6.72854   2
   1  -8  11 119.508 6.75907   1
  -1  -8  11 121.598 6.75256   1
  -1  -8  11 115.666 6.95596   2
   1  -8 -11 114.262 6.62497   1
   2  -8  11 22.2040 2.05664   1
   2  -8  11 23.5210 2.16708   2
  -2  -8 -11 29.5380 2.08521   1
   2   8 -11 23.4366 2.10141   1
   2   8  11 20.9512 2.32433   1
  -2  -8  11 22.0433 2.08387   1
   2   8  11 26.3840 2.09043   1
   2  -8 -11 26.0378 2.07329   1
   3  -8  11 93.1473 5.31414   1
   3   8 -11 90.0366 5.50512   1
  -3  -8 -11 93.1132 5.59775   1
   3  -8  11 100.516 5.36929   1
   3  -8  11 98.4273 5.28093   2
  -3  -8  11 94.1352 5.47436   2
   3   8  11 84.0651 5.47257   1
   3  -8 -11 90.0071 5.23429   1
  -3  -8  11 81.8486 5.43154   1
   4  -8  11 25.2844 2.37769   2
   4  -8  11 26.0399 1.97211   1
  -4  -8 -11 28.7808 2.50164   1
   4   8 -11 24.6323 2.26083   1
  -4  -8  11 23.0642 2.25196   1
   4   8  11 24.2515 2.42037   1
   4  -8 -11 23.4205 2.06912   1
  -4  -8  11 27.3282 2.38781   2
  -5  -8 -11 5.45526 1.33389   1
   5  -8  11 2.51625 0.98075   1
   5  -8  11 2.30313 1.27645   2
   5   8 -11 6.55294 1.34202   1
  -5  -8  11 1.62940 1.09856   1
   5   8  11 2.40092 1.36319   1
  -5  -8  11 3.82897 1.49761   2
  -6  -8 -11 60.1370 4.06311   1
   6  -8  11 51.4811 3.52993   2
   6   8 -11 61.0807 4.01988   1
  -6  -8  11 50.7144 3.61538   1
   6   8  11 48.4876 3.85302   1
  -6  -8  11 58.7850 3.86019   2
  -7  -8 -11 38.9292 3.28132   1
   7   8 -11 35.6483 3.24517   1
  -7  -8  11 34.6065 2.92466   1
  -7  -8  11 35.8443 3.29922   2
   7   8  11 36.3608 2.97158   1
   8   8 -11 26.5639 2.84031   1
  -8  -8 -11 25.4357 2.52013   1
   8   8  11 27.4093 2.90480   1
  -8  -8  11 20.4523 2.26884   1
  -8  -8  11 27.1776 2.80891   2
  -9  -8 -11 30.6811 2.77179   1
   9   8 -11 35.9775 3.19105   1
  -9  -8  11 32.9920 3.31406   2
  -9  -8  11 32.5696 3.05246   1
   9   8  11 30.9395 3.07525   1
  10   8  11 16.8363 2.30913   1
 -11  -8  11 13.2142 1.86534   1
   0  -9  11 0.65666 1.05690   1
   0  -9 -11 -1.1559 0.90659   1
   1  -9  11 20.5998 1.94415   1
  -1  -9  11 16.0982 1.90831   2
  -1  -9  11 18.1745 2.02273   1
   1  -9 -11 13.0564 1.95855   1
  -2  -9 -11 19.2878 2.08812   1
   2  -9  11 23.8071 2.01775   1
   2  -9 -11 19.9306 1.87818   1
  -2  -9  11 24.3510 2.22816   1
  -2  -9  11 28.2195 2.92969   2
  -3  -9 -11 18.5092 2.10547   1
   3   9 -11 20.9864 2.06050   1
   3  -9 -11 23.0268 2.22087   1
  -3  -9  11 16.4219 2.12525   1
  -3  -9  11 23.7147 2.66637   2
   4   9 -11 2.54924 1.21989   1
  -4  -9  11 2.62529 1.18291   1
  -4  -9  11 2.08902 1.65236   2
   4   9  11 1.85611 1.40839   1
   5   9 -11 8.18686 1.58436   1
  -5  -9 -11 5.50173 1.34221   1
  -5  -9  11 9.01127 1.78215   2
  -5  -9  11 6.15399 1.37275   1
   6   9 -11 45.0668 3.42972   1
  -6  -9 -11 46.6885 3.27786   1
  -6  -9  11 43.9165 3.64009   2
   6   9  11 42.2216 3.46567   1
  -6  -9  11 38.5472 3.19513   1
   7   9  11 18.0575 2.60152   1
  -8  -9  11 -0.6936 1.20674   1
  -9  -9 -11 9.56300 1.74669   1
   9   9  11 8.65352 1.93804   1
  -9  -9  11 7.44939 1.55537   1
   0 -10 -11 7.36788 1.47953   1
   0 -10  11 -1.4453 1.89415   2
   0 -10  11 2.90223 1.30666   1
   1 -10  11 12.0230 1.86787   2
  -1 -10 -11 8.12352 1.82004   1
   1 -10 -11 6.25793 1.24065   1
  -1 -10  11 10.4528 1.62109   1
   2 -10  11 33.2467 2.93138   1
  -2 -10  11 40.9321 3.67104   2
  -2 -10  11 27.4657 2.82404   1
   3 -10  11 6.40643 1.30853   1
   3 -10 -11 5.92999 1.41941   1
  -5 -10  11 29.2737 2.76529   1
   5  10  11 32.1362 3.04852   1
  -6 -10 -11 7.19262 1.63377   1
   6  10  11 3.94296 1.66390   1
  -6 -10  11 2.13501 1.40969   1
   0   0 -12 0.88794 0.42400   2
   0   0  12 0.60876 0.44407   1
   0   0 -12 0.71257 0.39012   1
   0   0 -12 0.49661 0.44536   1
   0   0  12 0.57716 0.41003   2
   0   0  12 1.22119 0.42717   1
   1   0 -12 439.628 23.0162   2
  -1   0  12 439.483 23.0155   2
  -1   0 -12 440.522 23.0187   1
   1   0  12 423.375 23.0161   1
   1   0  12 430.838 22.9959   2
   1   0  12 459.272 23.0380   1
  -1   0 -12 413.670 22.9896   2
   1   0 -12 434.431 23.0146   1
  -1   0  12 437.036 23.0216   1
  -1   0 -12 413.301 23.0129   1
  -1   0  12 463.001 23.0294   1
   1   0 -12 429.040 23.0217   1
   2   0 -12 1188.42 62.7992   2
   2   0 -12 1203.08 62.8012   1
  -2   0  12 1188.64 62.7968   1
   2   0  12 1269.89 62.8163   1
  -2   0 -12 1237.67 62.8019   1
  -2   0  12 1240.13 62.8017   1
  -2   0 -12 1136.70 62.7619   2
   2   0  12 1174.39 62.8009   1
   2   0 -12 1165.54 62.7999   1
  -2   0  12 1168.66 62.7977   2
  -2   0 -12 1128.43 62.7900   1
   3   0  12 1342.42 67.9894   1
  -3   0  12 1268.51 67.9805   2
   3   0 -12 1278.93 67.9676   1
   3   0 -12 1269.77 67.9806   2
  -3   0 -12 1215.50 67.9618   1
  -3   0 -12 1363.14 67.9793   1
  -3   0  12 1346.15 67.9776   1
   3   0 -12 1260.27 67.9799   1
  -3   0  12 1271.98 67.9666   1
   3   0  12 1276.14 67.9787   1
  -4   0 -12 2452.57 136.050   1
   4   0  12 2565.86 136.073   1
  -4   0  12 2562.14 136.080   2
   4   0  12 2677.50 136.077   1
   4   0 -12 2652.51 136.071   1
   4   0 -12 2632.86 136.087   2
   4   0 -12 2536.23 136.074   1
   5   0 -12 236.202 12.3077   1
   5   0 -12 232.672 12.3202   2
   5   0 -12 229.706 12.3117   1
   5   0  12 221.179 12.3378   1
  -5   0  12 232.733 12.3258   2
   5   0  12 233.979 12.3018   1
   6   0  12 1.56439 0.58392   1
  -6   0  12 2.32386 0.74851   2
   6   0  12 1.28476 0.54655   1
   6   0 -12 1.14918 0.55268   1
   6   0 -12 1.75463 0.48250   1
   6   0 -12 1.01052 0.51284   2
   7   0 -12 79.0808 4.36242   2
  -7   0  12 78.6154 4.39867   2
   8   0 -12 13.8311 1.17100   2
  -8   0  12 12.8700 1.28847   2
  -9   0  12 1.12639 0.82358   2
   9   0 -12 0.64313 0.59812   2
  10   0 -12 38.0723 2.37434   2
  10   0 -12 39.7650 2.34935   1
  10   0  12 38.5537 2.42516   1
 -10   0  12 38.6530 2.49886   2
 -11   0  12 0.60046 0.87786   2
  11   0  12 -0.0307 0.77773   1
  11   0 -12 -0.0745 0.60177   1
  11   0 -12 -0.1050 0.66981   2
  12   0 -12 183.522 9.91380   2
 -12   0  12 176.470 9.93700   2
  12   0  12 189.769 9.93665   1
  13   0 -12 37.7026 2.35009   1
  13   0  12 37.4899 2.44905   1
  14   0  12 28.9454 2.14880   1
  15   0  12 15.6459 1.64113   1
  16   0  12 65.9194 4.06692   1
   0   1  12 0.11884 0.42075   1
   0  -1 -12 -0.4034 0.36249   2
   0  -1  12 -0.1840 0.43818   1
   0   1 -12 0.43288 0.37370   1
   0  -1 -12 -0.2844 0.42980   1
   0  -1 -12 0.21997 0.38006   1
   0   1 -12 -0.1876 0.43023   1
   0   1  12 1.54555 0.43740   2
   0  -1  12 0.37718 0.42936   1
   0   1  12 0.43918 0.43941   1
   0   1 -12 -0.0672 0.39860   2
   0  -1  12 0.43108 0.41324   2
   1  -1  12 1.94980 0.49243   1
  -1   1  12 2.54468 0.46898   1
  -1  -1 -12 1.69547 0.47001   1
   1   1 -12 1.82565 0.41920   1
  -1   1  12 1.90856 0.48315   2
  -1   1  12 2.00149 0.46586   1
   1  -1  12 2.78991 0.48650   1
   1   1 -12 2.09477 0.44821   2
   1  -1  12 1.83543 0.43902   2
  -1  -1 -12 1.55886 0.42832   2
  -1  -1 -12 2.47813 0.45635   1
   1   1 -12 1.82143 0.50198   1
   1  -1 -12 1.89178 0.48447   1
  -1  -1  12 1.53569 0.48432   2
  -1  -1  12 1.22821 0.49125   1
   1  -1 -12 2.84996 0.44090   1
   1  -1 -12 1.96569 0.46614   2
   1   1  12 1.84144 0.47407   2
  -1  -1  12 2.09979 0.48658   1
   1   1  12 2.62390 0.48900   1
  -1   1 -12 2.36811 0.43808   1
   1   1  12 2.13462 0.48957   1
  -1   1 -12 2.09661 0.42798   2
  -1   1 -12 1.81174 0.47777   1
  -2   1  12 73.2275 3.99313   2
   2  -1  12 72.4421 3.98335   1
  -2  -1 -12 73.7441 3.98877   1
  -2   1  12 77.5009 3.97791   1
   2   1 -12 71.1021 3.97808   1
   2   1 -12 70.7523 4.00444   1
  -2   1  12 70.5395 3.96106   1
   2  -1  12 79.2467 3.99315   1
  -2  -1 -12 67.3892 3.98479   1
  -2  -1 -12 69.4863 3.95212   2
   2  -1 -12 72.1745 3.97713   1
   2   1  12 71.6223 3.99371   1
   2   1  12 72.9373 3.96636   2
   2   1  12 74.8765 4.00066   1
  -2  -1  12 73.9699 3.99512   2
  -2  -1  12 75.4102 4.00139   1
  -2   1 -12 74.5623 3.96405   1
   2  -1 -12 72.6566 3.96769   1
  -2   1 -12 72.5574 3.97426   1
  -2  -1  12 70.6377 3.98553   1
  -3  -1 -12 83.4179 4.48381   1
   3  -1  12 86.7888 4.49505   1
   3   1 -12 82.0609 4.50961   1
  -3  -1 -12 76.6285 4.43696   2
   3   1 -12 80.5412 4.47778   1
   3  -1  12 83.6151 4.47731   1
   3   1 -12 84.4776 4.50304   2
  -3  -1 -12 77.6895 4.47845   1
  -3   1  12 82.8829 4.50454   2
   3  -1 -12 82.8509 4.47353   1
  -3  -1  12 82.2976 4.49638   2
   3   1  12 80.2000 4.49169   1
   3  -1 -12 80.5901 4.49218   2
  -3  -1  12 85.3647 4.50446   1
  -3  -1  12 81.8568 4.48406   1
   3   1  12 83.1457 4.49825   1
   3  -1 -12 82.4663 4.45351   1
   4   1 -12 45.5544 2.63101   1
   4  -1  12 44.5879 2.58017   1
  -4  -1 -12 43.5702 2.59902   1
  -4  -1 -12 48.3348 2.59330   1
   4   1 -12 46.2296 2.62832   2
  -4   1  12 44.6191 2.63199   2
   4   1 -12 42.1479 2.63917   1
   4  -1  12 46.4564 2.58871   1
  -4  -1  12 43.8492 2.59168   1
   4  -1 -12 43.2324 2.57681   1
   4   1  12 45.4403 2.61399   1
   4  -1 -12 45.1439 2.62819   2
  -4  -1  12 47.0016 2.63212   2
   4   1  12 46.7925 2.61818   1
  -4  -1  12 49.2353 2.63159   1
   5   1 -12 0.68066 0.52969   2
  -5  -1 -12 1.42763 0.54836   1
   5   1 -12 -0.1265 0.45543   1
  -5   1  12 1.04227 0.60144   2
   5   1  12 0.88588 0.54626   1
   5  -1 -12 0.40985 0.56236   2
  -5  -1  12 0.24772 0.61483   1
  -5  -1  12 0.94337 0.60009   2
  -5  -1  12 0.31116 0.53022   1
   6   1 -12 272.208 14.4132   1
   6   1 -12 265.145 14.4388   1
   6   1 -12 266.344 14.4256   2
  -6   1  12 269.900 14.4290   2
  -6  -1  12 266.507 14.4267   2
   6   1  12 271.464 14.4141   1
   6   1  12 282.434 14.4315   1
   6  -1 -12 271.659 14.4230   2
   7   1 -12 76.4458 4.03538   1
   7   1 -12 70.1830 4.03770   2
   7   1 -12 68.3991 4.06890   1
  -7   1  12 72.1054 4.06071   2
  -7  -1  12 71.8281 4.06592   2
   7   1  12 70.6472 4.03723   1
   7  -1 -12 70.0800 4.02117   2
   7   1  12 77.9558 4.07562   1
   8   1 -12 29.7871 1.90095   2
   8   1 -12 30.8583 1.86200   1
  -8   1  12 28.8337 1.95412   2
   8   1 -12 28.2379 1.93230   1
   8  -1 -12 27.3275 1.84680   2
   8   1  12 28.8999 1.90526   1
   8   1  12 29.7209 1.92628   1
  -8  -1  12 29.5862 1.96329   2
   9   1 -12 3.91955 0.68162   1
   9   1 -12 3.30070 0.73138   2
   9   1 -12 4.72581 0.82207   1
  -9   1  12 5.40645 0.88757   2
   9   1  12 3.95486 0.80799   1
   9  -1 -12 4.71331 0.72598   2
  -9  -1  12 4.22105 0.93350   2
   9   1  12 2.33330 0.80780   1
  10   1 -12 11.0022 1.11734   1
  10   1 -12 8.56131 0.98665   1
 -10   1  12 9.93895 1.25516   2
  10  -1 -12 8.78538 1.04116   2
 -10  -1  12 9.70490 1.17079   2
  10   1  12 7.51631 1.09665   1
  10   1  12 7.43592 1.06431   1
 -11   1  12 18.4727 1.64278   2
  11   1 -12 19.2035 1.63770   1
  11   1 -12 20.0750 1.50724   2
  11   1  12 18.1287 1.58950   1
  11   1  12 17.4256 1.74314   1
 -11  -1  12 16.8581 1.69871   2
  12   1 -12 0.59522 0.82280   1
  12   1 -12 0.09080 0.54015   1
  12   1  12 -0.4236 0.83526   1
  12   1  12 -0.5914 0.76334   1
 -12  -1  12 1.27322 0.93847   2
  13   1 -12 15.9266 1.57758   1
  13   1  12 11.9705 1.48523   1
 -13  -1  12 12.1621 1.55847   2
  14   1  12 7.93652 1.27060   1
  15   1  12 2.89541 1.00753   1
  16   1  12 0.27926 1.08617   1
   0   2  12 85.9174 4.41523   2
   0   2  12 80.5668 4.39886   1
   0   2 -12 78.0334 4.41642   1
   0   2 -12 80.0907 4.39649   1
   0  -2 -12 82.3275 4.40953   1
   0  -2  12 80.2191 4.39482   1
   0   2  12 88.5019 4.41316   1
   0   2 -12 77.4765 4.38014   2
   0  -2 -12 70.3782 4.38728   1
   0  -2 -12 76.6954 4.39195   2
   0  -2  12 87.5346 4.42961   1
   0  -2  12 80.7025 4.37696   2
   1   2 -12 17.8832 1.34472   1
   1  -2  12 21.4102 1.31499   1
  -1  -2 -12 17.2342 1.34681   2
   1   2 -12 18.5372 1.29613   1
   1  -2  12 18.8492 1.24168   2
  -1   2  12 20.7932 1.32428   2
  -1   2  12 20.5778 1.28258   1
   1  -2  12 18.4180 1.28902   1
  -1  -2 -12 20.1259 1.30415   1
  -1   2  12 23.4041 1.30123   1
  -1  -2  12 16.4713 1.29933   1
  -1   2 -12 18.3904 1.31116   1
  -1   2 -12 19.1920 1.25253   2
   1  -2 -12 20.1467 1.26881   1
  -1   2 -12 21.4251 1.26994   1
  -1  -2  12 18.5759 1.34791   1
   1   2  12 18.5025 1.31257   1
  -1  -2  12 19.4465 1.29450   2
   1   2  12 19.2530 1.30908   1
  -2  -2 -12 505.121 28.0878   1
   2  -2  12 563.293 28.0972   1
   2  -2  12 534.786 28.0674   1
   2   2 -12 521.931 28.1101   1
   2   2 -12 471.868 28.1355   1
   2   2 -12 521.821 28.0904   2
  -2   2  12 563.489 28.0975   2
  -2  -2 -12 568.156 28.1767   1
   2  -2 -12 532.445 28.0792   1
   2  -2 -12 492.205 28.0657   1
  -2  -2  12 536.967 28.1440   1
   2   2  12 512.574 28.1639   1
  -2  -2  12 575.624 28.1143   1
   2  -2 -12 513.470 28.0958   2
   2   2  12 549.298 28.1002   1
  -2  -2  12 536.567 28.0786   2
   3   2 -12 141.757 7.92374   1
   3   2 -12 143.820 7.92123   2
  -3  -2 -12 131.471 7.92125   2
  -3   2  12 150.925 7.91681   2
   3  -2  12 155.577 7.91347   1
  -3  -2 -12 154.272 7.94027   1
   3  -2  12 142.701 7.87566   1
  -3  -2 -12 151.857 7.93014   1
   3  -2 -12 152.719 7.89866   1
  -3  -2  12 142.438 7.95754   1
   3   2  12 150.140 7.92448   1
   3  -2 -12 147.003 7.88448   1
   3  -2 -12 159.009 7.93743   2
  -3  -2  12 146.074 7.91011   2
  -3  -2  12 140.590 7.91087   1
   4   2 -12 23.0317 1.54240   1
  -4  -2 -12 24.6929 1.56044   1
  -4   2  12 25.4945 1.60127   2
  -4  -2 -12 20.6741 1.48718   2
   4   2 -12 23.1236 1.63217   1
   4   2 -12 23.3905 1.58647   2
  -4  -2 -12 22.0091 1.62446   1
   4  -2 -12 23.2516 1.57275   2
  -4  -2  12 25.7052 1.81037   1
   4   2  12 23.7130 1.58463   1
   4   2  12 27.7060 1.59016   1
  -4  -2  12 25.5325 1.58400   2
  -4  -2  12 22.7100 1.54799   1
  -5   2  12 223.792 11.8047   2
  -5  -2 -12 206.593 11.8067   1
  -5  -2 -12 198.470 11.7573   2
   5   2 -12 204.290 11.8121   2
   5   2 -12 230.591 11.8270   1
   5   2 -12 214.233 11.8474   1
  -5  -2 -12 234.955 11.8355   1
  -5  -2  12 236.138 11.8350   1
   5   2  12 227.318 11.8157   1
   5   2  12 237.845 11.8379   1
  -5  -2  12 227.043 11.8155   2
  -5  -2  12 216.371 11.8020   1
   5  -2 -12 216.753 11.8096   2
   6   2 -12 66.4119 3.78293   1
   6   2 -12 62.8076 3.77165   2
  -6  -2 -12 71.0889 3.78513   1
  -6  -2 -12 60.3332 3.78734   1
   6   2 -12 63.7643 3.82005   1
  -6  -2  12 64.1915 3.76346   1
  -6  -2  12 70.4926 3.80287   2
   6   2  12 71.8898 3.79101   1
  -6  -2  12 70.6783 3.80767   1
   6   2  12 70.7120 3.79948   1
   6  -2 -12 66.8458 3.77905   2
   7   2 -12 203.465 11.5766   2
   7   2 -12 198.562 11.6015   1
  -7  -2 -12 233.629 11.5791   1
   7   2 -12 216.657 11.5769   1
  -7   2  12 212.863 11.5506   2
  -7  -2 -12 203.547 11.5786   1
   7   2  12 235.521 11.6160   1
   7  -2 -12 212.375 11.5581   2
  -7  -2  12 209.842 11.5460   1
  -7  -2  12 223.187 11.5822   1
  -7  -2  12 217.713 11.5895   2
   7   2  12 222.617 11.5859   1
   8   2 -12 148.675 8.73599   1
  -8   2  12 156.691 8.67156   2
   8   2 -12 152.504 8.71977   2
   8   2 -12 162.392 8.71245   1
  -8  -2  12 164.626 8.71304   2
   8   2  12 159.875 8.71140   1
   8  -2 -12 162.049 8.68116   2
   8   2  12 178.299 8.76226   1
   9   2 -12 183.852 9.79611   1
  -9   2  12 176.999 9.76376   2
   9   2 -12 170.209 9.83910   1
   9   2  12 195.096 9.86408   1
   9   2  12 183.272 9.80842   1
  -9  -2  12 179.703 9.84338   2
   9  -2 -12 178.762 9.75130   2
  10   2 -12 5.89881 1.05032   1
 -10   2  12 7.17444 0.94898   2
  10   2 -12 5.33980 0.81388   1
 -10  -2  12 3.95246 1.08283   2
  10   2  12 5.43929 0.96986   1
  10   2  12 4.90857 1.00464   1
  10  -2 -12 6.46449 0.79164   2
  11   2 -12 16.5813 1.34897   1
  11   2 -12 17.5300 1.71411   1
 -11  -2  12 17.2535 1.69100   2
  11   2  12 14.6386 1.56130   1
  11   2  12 15.3531 1.57302   1
  12   2 -12 7.71063 1.22602   1
 -12  -2  12 7.78177 1.22330   2
  12   2  12 5.69568 1.15317   1
  13   2 -12 0.56120 0.96742   1
  13   2  12 1.61884 1.16066   1
 -13  -2  12 2.34796 1.01770   2
  14   2 -12 0.29009 1.02385   1
 -14  -2  12 1.60718 1.05709   2
  14   2  12 1.06689 1.09181   1
  15   2 -12 0.66475 0.98396   1
  15   2  12 1.19591 1.09118   1
 -15  -2  12 0.67817 1.02351   2
 -16  -2  12 0.36353 1.05937   2
   0  -3 -12 0.02355 0.52281   2
   0   3 -12 -0.7220 0.51639   1
   0  -3  12 -0.9144 0.54724   1
   0   3  12 0.61862 0.50035   1
   0  -3 -12 0.37806 0.50503   1
   0   3 -12 -0.6141 0.52817   1
   0  -3  12 0.19344 0.51710   2
   0   3  12 0.91837 0.52958   1
   0  -3  12 -0.7638 0.50462   1
   0  -3 -12 0.83841 0.53195   1
   1   3 -12 85.5433 4.51402   1
  -1  -3 -12 80.3294 4.47052   1
   1  -3  12 88.1503 4.47356   1
  -1   3  12 86.4349 4.44359   1
   1  -3  12 80.9972 4.40958   2
   1   3 -12 77.5333 4.44347   2
   1   3 -12 82.0403 4.46451   1
  -1  -3 -12 69.3751 4.44614   2
  -1   3  12 79.4736 4.41928   1
  -1   3 -12 85.4978 4.43690   1
   1  -3 -12 69.5934 4.46617   2
   1  -3 -12 69.9907 4.42978   1
  -1   3 -12 87.7119 4.44454   1
   1   3  12 84.0120 4.48011   1
   1   3  12 79.0081 4.45149   1
  -1  -3  12 85.2722 4.45636   2
  -1  -3  12 86.9719 4.61082   1
  -1  -3  12 81.9683 4.46130   1
   2  -3  12 42.9921 2.43627   1
   2  -3  12 45.8412 2.46518   1
   2   3 -12 40.4802 2.47261   1
   2   3 -12 37.1775 2.49105   1
  -2  -3 -12 41.9736 2.45224   2
  -2  -3 -12 41.2324 2.48969   1
  -2   3  12 42.0347 2.47508   2
  -2  -3 -12 41.3924 2.46856   1
   2   3 -12 37.3941 2.43765   2
   2  -3 -12 45.1393 2.49592   2
  -2  -3  12 40.6697 2.46684   1
   2   3  12 42.0863 2.46634   1
  -2  -3  12 45.9314 2.48135   2
   2  -3 -12 40.2646 2.42021   1
  -2  -3  12 41.2908 2.50529   1
   2   3  12 41.9425 2.46310   1
   2  -3 -12 47.4632 2.42933   1
  -3  -3 -12 7.79818 0.89221   2
   3   3 -12 6.97615 0.89610   1
   3   3 -12 7.62222 0.91914   2
  -3  -3 -12 8.60607 0.97310   1
  -3  -3 -12 8.85655 0.95844   1
   3   3 -12 7.40091 0.99207   1
  -3   3  12 7.66917 0.98157   2
  -3  -3  12 8.07219 0.99107   1
  -3  -3  12 7.12560 0.91741   1
   3   3  12 7.41065 0.94384   1
   3   3  12 8.19273 0.92863   1
   3  -3 -12 9.15997 0.96108   2
  -3  -3  12 10.2977 1.25320   2
   4   3 -12 6.64997 0.80117   2
   4   3 -12 7.03954 0.99806   1
  -4  -3 -12 7.12755 0.90969   1
   4   3 -12 6.73932 0.89201   1
  -4  -3 -12 7.69145 0.97730   1
   4   3  12 8.28234 0.93980   1
  -4  -3  12 7.46657 0.97630   2
  -4  -3  12 6.88532 0.98130   1
   4   3  12 7.40654 0.95294   1
   4  -3 -12 8.47274 0.90025   2
  -4  -3  12 8.29546 0.96380   1
  -5  -3 -12 0.63623 0.66607   1
   5   3 -12 1.12273 0.64494   1
   5   3 -12 0.86839 0.55726   1
   5   3 -12 1.02981 0.60546   2
  -5  -3 -12 1.22542 0.54888   1
  -5   3  12 1.07362 0.62225   2
   5  -3 -12 0.45404 0.57288   2
   5   3  12 0.16833 0.59529   1
  -5  -3  12 0.20023 0.64200   1
  -5  -3  12 0.90530 0.65683   2
  -5  -3  12 0.54590 0.60835   1
   5   3  12 0.37673 0.61595   1
  -6   3  12 0.06164 0.64581   2
  -6  -3 -12 0.07601 0.55072   1
   6   3 -12 -0.2543 0.56119   1
   6   3 -12 1.44792 0.70008   1
  -6  -3 -12 0.30386 0.70649   1
   6  -3 -12 1.01576 0.64603   2
   6   3  12 -0.3263 0.62829   1
  -6  -3  12 0.06683 0.68550   1
  -6  -3  12 -0.1563 0.61566   1
   6   3  12 -0.1089 0.68307   1
  -6  -3  12 -0.3633 0.72330   2
  -7   3  12 95.9073 5.25985   2
   7   3 -12 83.3300 5.32892   1
  -7  -3 -12 99.3699 5.30114   1
  -7  -3 -12 93.2807 5.33195   1
   7   3 -12 96.7428 5.29840   1
   7  -3 -12 88.1914 5.27845   2
   7   3  12 96.5216 5.31512   1
  -7  -3  12 97.0025 5.31425   2
  -7  -3  12 94.6358 5.26890   1
   7   3  12 103.416 5.33097   1
  -7  -3  12 98.6223 5.32107   1
  -8   3  12 4.53876 0.86022   2
   8   3 -12 3.64455 0.92168   1
  -8  -3 -12 6.17620 0.94867   1
  -8  -3  12 4.82633 1.00340   2
   8   3  12 4.84139 0.87634   1
  -8  -3  12 3.03909 0.80742   1
   8  -3 -12 4.61813 0.84674   2
  -8  -3  12 3.45226 0.89250   1
  -9  -3 -12 184.996 10.2367   1
  -9  -3 -12 182.694 10.3267   1
   9   3 -12 186.465 10.2539   1
  -9   3  12 197.601 10.2143   2
   9   3 -12 181.132 10.3432   1
  -9  -3  12 194.013 10.2750   1
   9  -3 -12 188.402 10.2087   2
  -9  -3  12 188.313 10.3054   2
  -9  -3  12 183.414 10.2423   1
   9   3  12 198.819 10.3470   1
   9   3  12 197.322 10.2883   1
  10   3 -12 95.6663 5.73131   1
 -10  -3  12 102.102 5.68829   2
  10   3  12 101.223 5.63858   1
 -11  -3  12 37.1922 2.60607   2
  12   3 -12 0.23315 1.01913   1
  12   3  12 -0.6125 1.05411   1
 -12  -3  12 -0.0376 1.04578   2
  13   3 -12 19.0867 1.95264   1
  13   3  12 18.4277 2.30910   1
 -13  -3  12 19.9432 2.02057   2
 -14  -3  12 15.4052 1.96578   2
  14   3  12 16.8195 2.22256   1
  15   3  12 3.66710 1.46172   1
 -15  -3  12 1.16738 1.11898   2
   0  -4 -12 370.689 20.7441   1
   0   4  12 431.196 20.8094   1
   0   4 -12 382.983 20.7342   1
   0  -4  12 387.962 20.7007   2
   0  -4 -12 371.296 20.7533   2
   0  -4  12 412.969 20.7350   1
   0  -4  12 389.782 20.7504   1
   0   4  12 427.908 20.7363   1
   0  -4 -12 341.294 20.7147   1
   1   4 -12 7.52375 1.05282   1
   1   4 -12 9.31954 1.09953   1
  -1  -4  12 10.3440 1.23076   2
   1   4  12 10.6992 0.97775   1
  -2  -4 -12 50.4853 2.90274   2
  -2  -4 -12 52.7305 2.90296   1
  -2  -4 -12 48.5048 2.90919   1
   2  -4  12 47.4187 2.85120   1
   2   4 -12 51.1660 2.89721   1
   2   4  12 50.7208 2.89719   1
   2  -4 -12 52.2436 2.92466   2
  -2  -4  12 50.8699 2.94700   1
  -2  -4  12 45.8434 2.88205   1
   2   4  12 49.6194 2.91095   1
   2  -4 -12 47.7135 2.84626   1
  -2  -4  12 48.0732 2.87297   2
  -3  -4 -12 3.83516 0.73290   1
  -3  -4 -12 3.39271 0.73492   1
   3   4 -12 4.69054 0.73372   1
  -3  -4  12 2.14248 0.66962   1
   3   4  12 3.70605 0.73478   1
  -3  -4  12 4.63426 0.74105   2
   3  -4 -12 4.27591 0.76448   2
   3   4  12 3.71291 0.71555   1
  -3  -4  12 3.74948 0.74863   1
   4   4 -12 106.063 5.79059   1
  -4  -4 -12 98.3863 5.79654   1
  -4  -4 -12 100.825 5.82666   1
   4   4  12 113.045 5.82051   1
  -4  -4  12 104.421 5.80212   1
   4   4  12 103.883 5.77747   1
   4  -4 -12 102.877 5.79711   2
  -4  -4  12 109.447 5.78167   2
  -4  -4  12 104.840 5.77805   1
   5   4 -12 3.71467 0.85415   1
   5   4 -12 5.43618 0.79416   1
  -5  -4 -12 3.90096 0.77036   1
  -5  -4 -12 4.87899 0.84139   1
  -5  -4  12 3.49885 0.80496   1
   5   4  12 4.62510 0.84568   1
   5  -4 -12 4.59124 0.77726   2
  -5  -4  12 3.83085 0.87224   2
  -5  -4  12 3.36614 0.78447   1
   5   4  12 3.77790 0.80725   1
  -6  -4 -12 1.39547 0.66421   1
   6   4 -12 0.53894 0.74441   1
  -6   4  12 0.81455 0.72476   2
   6   4  12 -0.0127 0.74368   1
   6   4  12 0.93762 0.73833   1
  -6  -4  12 1.17751 0.83430   2
  -6  -4  12 -0.0701 0.72971   1
   6  -4 -12 3.15765 0.67629   2
  -7  -4 -12 237.875 12.4618   1
   7   4 -12 219.452 12.4770   1
  -7  -4 -12 220.287 12.5107   1
  -7   4  12 235.918 12.3397   2
   7   4 -12 229.849 12.4069   1
   7  -4 -12 229.434 12.3605   2
  -7  -4  12 238.120 12.4270   2
   7   4  12 225.618 12.3982   1
  -7  -4  12 225.570 12.4143   1
  -7  -4  12 231.029 12.4978   1
   7   4  12 236.229 12.4163   1
  -8   4  12 39.3163 2.41457   2
   8   4 -12 35.8966 2.64726   1
   8   4 -12 35.1556 2.44444   1
  -8  -4 -12 43.3357 2.64708   1
   8  -4 -12 36.2167 2.46012   2
  -8  -4  12 35.1754 2.45984   1
  -8  -4  12 34.3035 2.55692   1
  -8  -4  12 40.2483 2.58881   2
   8   4  12 38.0594 2.50118   1
   8   4  12 42.1843 2.53942   1
  -9  -4 -12 0.60136 0.70458   1
  -9   4  12 1.92106 0.79871   2
   9   4 -12 0.52447 0.98999   1
  -9  -4 -12 3.29831 1.12813   1
   9  -4 -12 0.96171 0.70844   2
  -9  -4  12 -0.5241 0.88483   1
  -9  -4  12 0.19458 0.82072   1
  -9  -4  12 -0.1412 1.01634   2
   9   4  12 0.88200 0.89409   1
 -10  -4 -12 6.55256 1.29607   1
 -10  -4 -12 6.29339 0.97098   1
  10   4 -12 9.27962 1.39818   1
 -10  -4  12 5.23426 1.03396   1
 -10  -4  12 6.86533 1.17794   1
 -10  -4  12 6.63034 1.29238   2
  10   4  12 6.39267 1.27402   1
  11   4 -12 1.72597 1.08424   1
  11   4  12 2.48202 1.23063   1
 -12  -4  12 29.4367 2.48555   2
  12   4  12 27.3750 2.76518   1
 -13  -4  12 -0.0910 1.13320   2
  13   4  12 -0.7466 1.37469   1
  14   4 -12 14.1401 1.91596   1
 -14  -4  12 14.4409 1.77127   2
  14   4  12 13.9675 1.98382   1
 -15  -4  12 1.35451 1.22162   2
   0   5 -12 0.33731 0.64403   1
   0  -5 -12 0.01494 0.61875   2
   0  -5 -12 -0.2184 0.60720   1
   0  -5  12 0.08220 0.70372   1
   0  -5  12 -0.4241 0.61854   1
   0   5  12 -0.8053 0.55024   1
   0  -5  12 -0.8836 0.66058   2
   0  -5 -12 0.18976 0.65008   1
   1  -5  12 17.8308 1.28501   1
  -1  -5 -12 12.9494 1.27954   1
   1  -5  12 13.3933 1.23193   2
   1  -5  12 13.9385 1.22737   1
  -1  -5 -12 13.3121 1.30000   2
  -1  -5 -12 12.6760 1.28077   1
   1  -5 -12 12.9252 1.28913   1
   1  -5 -12 13.0991 1.21985   1
   1   5  12 12.2568 1.29083   1
  -1  -5  12 13.7908 1.30676   2
  -1  -5  12 16.8152 1.28031   1
   1  -5 -12 13.9693 1.31513   2
   1   5  12 10.4993 1.19905   1
   2  -5  12 4.02200 0.71480   1
   2  -5  12 3.71675 0.79815   2
  -2  -5 -12 4.16722 0.83590   1
  -2  -5 -12 4.38340 0.77998   1
  -2  -5 -12 4.86096 0.82554   2
  -2  -5  12 4.06881 0.84791   2
   2   5  12 1.98794 0.71704   1
   2   5  12 4.21782 0.80387   1
   2  -5 -12 5.90207 0.76413   1
   2  -5 -12 4.93086 0.73918   1
   2  -5 -12 5.30125 0.81715   2
  -3  -5 -12 15.6889 1.40719   1
  -3  -5 -12 12.3947 1.40835   1
   3  -5 -12 18.0346 1.38112   2
  -3  -5  12 19.0222 1.36558   1
  -3  -5  12 14.0620 1.44502   2
   3   5  12 11.4078 1.41804   1
  -4  -5 -12 3.89658 0.90754   1
   4   5 -12 6.39761 0.89571   1
   4   5  12 4.01410 0.90560   1
   4  -5 -12 5.44168 0.82472   2
  -4  -5  12 5.11981 0.89807   1
   4   5  12 3.87722 0.87870   1
  -4  -5  12 4.82468 0.93975   2
  -5  -5 -12 -0.1021 0.65918   1
  -5  -5 -12 -0.0285 0.75103   1
   5  -5 -12 0.15105 0.69074   2
  -5  -5  12 0.31268 0.78854   2
  -5  -5  12 0.14228 0.70178   1
  -5  -5  12 -0.6706 0.75036   1
   5   5  12 -0.1903 0.69377   1
   5   5  12 0.71187 0.81844   1
   6   5 -12 6.99213 0.96624   1
  -6  -5 -12 8.90213 1.03908   1
  -6  -5 -12 11.1453 1.37264   1
   6  -5 -12 9.62736 1.16211   2
  -6  -5  12 6.78851 1.08548   1
   6   5  12 8.10844 1.09286   1
  -6  -5  12 5.32920 0.96351   1
  -6  -5  12 7.00663 1.05975   2
   6   5  12 5.22209 0.96079   1
  -7  -5 -12 2.12731 0.81963   1
   7   5 -12 2.89208 0.98170   1
  -7  -5 -12 4.27204 1.01784   1
  -7  -5  12 0.63973 0.88338   1
  -7  -5  12 2.32353 1.02488   2
   7   5  12 3.01144 0.91325   1
   7  -5 -12 5.75587 1.01398   2
  -7  -5  12 1.43898 0.80733   1
  -8  -5 -12 5.28220 1.17962   1
  -8  -5  12 8.05198 1.16379   1
  -8  -5  12 2.36504 1.18794   2
  -9  -5 -12 23.9452 2.15904   1
  -9  -5  12 24.6677 2.07637   1
  -9  -5  12 20.0835 2.38960   2
   9   5  12 25.8155 2.00159   1
   9  -5 -12 23.0350 1.85561   2
 -10  -5  12 7.64788 1.39521   2
  10   5  12 6.34459 1.18580   1
 -11  -5 -12 4.52158 1.30819   1
 -11  -5  12 2.15114 1.07434   1
 -11  -5  12 2.80565 1.22902   2
  11   5  12 2.47705 1.40122   1
  12   5 -12 13.7115 1.81772   1
 -12  -5  12 11.3585 1.57024   1
  12   5  12 10.6817 1.84666   1
 -12  -5  12 12.8693 1.68610   2
  13   5 -12 -0.9519 1.16367   1
  13   5  12 -0.2457 1.42862   1
 -13  -5  12 0.55001 1.31867   2
 -14  -5  12 1.94970 1.37664   2
   0  -6 -12 46.2960 2.99348   1
   0  -6  12 41.5181 2.87429   2
   0  -6 -12 52.6169 2.88086   1
   0  -6 -12 53.3345 2.99388   2
   0  -6  12 46.2233 2.89352   1
   0  -6  12 42.9093 2.93770   1
   1  -6  12 134.848 6.75717   1
   1   6 -12 135.473 6.82436   1
  -1  -6 -12 113.877 6.77296   2
  -1  -6 -12 111.202 6.72857   1
   1   6 -12 128.178 6.75590   1
   1  -6  12 127.651 6.72386   2
   1  -6  12 131.565 6.78249   1
  -1  -6  12 123.875 6.77806   2
   1  -6 -12 110.946 6.78346   1
   1   6  12 118.407 6.76642   1
   1  -6 -12 111.807 6.69908   1
  -1  -6  12 126.372 6.78749   1
   1   6  12 122.853 6.75764   1
   1  -6 -12 116.320 6.81068   2
   2  -6  12 272.275 13.2126   1
   2   6 -12 244.598 13.2623   1
   2   6 -12 237.750 13.2003   1
  -2  -6 -12 239.048 13.2085   1
  -2  -6 -12 248.546 13.3024   1
   2  -6  12 252.785 13.1414   2
   2  -6  12 255.575 13.1828   1
   2  -6 -12 237.748 13.1397   1
   2   6  12 243.161 13.2368   1
   2   6  12 251.338 13.2012   1
   2  -6 -12 239.489 13.2486   2
  -2  -6  12 240.939 13.2215   1
   2  -6 -12 229.688 13.2055   1
  -2  -6  12 239.374 13.2000   1
  -2  -6  12 246.288 13.2166   2
   3  -6  12 57.1455 3.28187   1
   3  -6  12 54.1069 3.24414   2
   3   6 -12 52.9948 3.35891   1
  -3  -6 -12 57.4725 3.38536   1
  -3  -6 -12 56.7917 3.39794   1
  -3  -6  12 54.7550 3.38925   2
   3  -6 -12 59.0423 3.46357   2
  -3  -6  12 53.9344 3.31835   1
   3   6  12 52.6016 3.46340   1
  -3  -6  12 53.9990 3.40587   1
   3  -6 -12 58.4520 3.26068   1
   4   6 -12 13.2038 1.46916   1
   4   6 -12 11.7264 1.32944   1
  -4  -6 -12 13.2592 1.42463   1
  -4  -6 -12 12.5485 1.33884   1
   4  -6  12 9.38622 1.13803   2
  -4  -6  12 11.7220 1.45735   2
  -4  -6  12 10.4029 1.48908   1
   4   6  12 10.9584 1.53803   1
   4   6  12 8.98832 1.34458   1
   4  -6 -12 14.5752 1.42049   2
  -4  -6  12 10.4377 1.31373   1
   5   6 -12 22.7744 2.12127   1
   5   6 -12 25.4998 1.92249   1
  -5  -6 -12 22.2006 1.93571   1
   5   6  12 18.7794 1.97455   1
   5  -6 -12 21.7469 1.77267   2
  -5  -6  12 22.5169 1.94690   1
  -5  -6  12 24.2938 1.89339   2
   5   6  12 19.1463 1.90081   1
   6   6 -12 70.4763 4.31633   1
  -6  -6 -12 71.5986 4.34218   1
  -6  -6  12 74.4907 4.39273   1
   6   6  12 67.4800 4.30372   1
   6  -6 -12 67.2334 4.23374   2
  -6  -6  12 68.3104 4.22244   2
  -7  -6 -12 42.3260 2.89967   1
   7   6 -12 38.6310 2.77396   1
   7  -6 -12 39.1674 2.59611   2
   7   6  12 39.0576 2.96253   1
  -7  -6  12 39.1980 3.19213   2
  -7  -6  12 36.5783 2.70002   1
  -8  -6 -12 9.97157 1.52311   1
   8   6  12 9.51969 1.39650   1
  -8  -6  12 9.70091 1.38247   1
  -8  -6  12 10.8756 1.47565   2
   8  -6 -12 9.53970 1.28826   2
  -9  -6 -12 8.25669 1.50249   1
  -9  -6  12 11.6173 1.62619   1
   9   6  12 6.56273 1.58352   1
   9  -6 -12 7.74101 1.25546   2
  -9  -6  12 8.80032 1.60758   2
 -10  -6 -12 32.1132 2.60548   1
  10   6 -12 29.9039 2.70996   1
 -10  -6  12 23.3708 2.65201   1
 -10  -6  12 32.8730 2.69807   2
  10   6  12 34.0106 2.95294   1
  11   6 -12 21.8450 2.49342   1
 -11  -6 -12 23.1643 2.29719   1
  11   6  12 20.1255 2.60922   1
 -11  -6  12 17.1830 2.06142   1
 -11  -6  12 17.7942 2.36336   2
  12   6 -12 21.1451 2.50743   1
 -12  -6  12 17.8332 2.19510   1
  12   6  12 23.9765 2.59713   1
 -12  -6  12 22.7174 2.58017   2
 -13  -6 -12 21.2149 2.33248   2
  13   6 -12 20.4497 2.50562   1
 -13  -6  12 15.8414 2.36901   1
 -13  -6  12 19.2384 2.42691   2
   0  -7  12 -0.6368 0.86327   1
   0  -7  12 0.52001 0.75489   1
   0  -7 -12 -0.3845 0.72511   1
   0  -7 -12 0.42154 0.80914   1
   0  -7  12 -2.2852 0.92445   2
   1  -7  12 54.5103 3.43080   1
  -1  -7 -12 57.6535 3.48907   1
   1   7 -12 52.4622 3.49648   1
   1  -7  12 53.3504 3.41895   2
  -1  -7 -12 58.1878 3.39418   1
   1  -7  12 51.9325 3.33777   1
  -1  -7  12 64.4675 3.71213   1
  -1  -7  12 50.2050 3.41631   1
  -1  -7  12 56.1245 3.46404   2
   1  -7 -12 57.9293 3.47213   1
   1  -7 -12 57.4879 3.34341   1
   3  -7  12 29.3597 2.25972   1
  -3  -7 -12 22.1047 2.07115   1
   3  -7 -12 22.2028 1.90558   1
   3   7  12 24.3507 2.11586   1
  -3  -7  12 31.0525 2.30357   2
   3  -7 -12 23.4197 1.81286   1
   3   7  12 21.3709 2.13189   1
   4  -7  12 -0.7799 0.78819   2
   4   7 -12 4.44770 1.08378   1
   4  -7  12 2.01709 0.82454   1
  -4  -7  12 1.15262 0.94942   1
   4   7  12 2.11436 1.14516   1
  -4  -7  12 0.67003 1.07820   2
   5   7 -12 9.02786 1.46004   1
   6   7 -12 9.69600 1.41633   1
  -6  -7  12 7.00463 1.37037   2
   6   7  12 7.03563 1.41399   1
  -6  -7  12 5.51029 1.16850   1
   7   7 -12 3.21027 1.19458   1
  -7  -7 -12 6.57435 1.19628   1
  -7  -7  12 0.89262 1.02311   1
  -7  -7  12 1.23594 1.21472   2
   7   7  12 2.68361 1.30389   1
   8   7 -12 1.12686 1.24325   1
  -8  -7 -12 1.18758 1.28779   1
  -8  -7  12 -0.0490 1.33288   2
  -8  -7  12 1.28913 1.09761   1
   8   7  12 0.67414 1.40332   1
   9   7 -12 2.34627 1.21221   1
  -9  -7 -12 3.07975 1.55950   1
   9   7  12 2.25805 1.54955   1
  -9  -7  12 1.90163 1.13554   1
  -9  -7  12 2.13499 1.31831   2
  10   7 -12 2.78044 1.40560   1
 -10  -7 -12 1.96192 1.36839   1
  10   7  12 4.32891 1.57208   1
 -10  -7  12 4.25485 1.57546   2
 -10  -7  12 2.73895 1.29889   1
 -11  -7  12 18.8691 2.24356   1
 -11  -7  12 22.7238 3.02883   2
 -12  -7  12 3.74757 1.33840   1
   1  -8  12 41.8893 3.29356   1
   1  -8  12 52.8684 3.20860   2
  -1  -8  12 43.9184 3.14125   1
  -1  -8  12 52.4141 3.29255   2
   2  -8  12 32.0114 2.22391   2
  -2  -8 -12 24.3840 2.06147   1
  -2  -8  12 37.5324 2.74181   2
   2   8  12 23.1262 2.25170   1
   2   8  12 21.6640 2.41115   1
   2  -8 -12 24.1681 1.95859   1
  -3  -8 -12 45.5341 3.10119   1
   3  -8 -12 45.7167 2.96299   1
   3  -8 -12 48.7927 3.21791   1
   4  -8  12 4.61866 1.14294   1
   4   8 -12 9.53106 1.40373   1
   4  -8  12 4.35953 1.06799   2
  -4  -8  12 7.20093 1.45032   2
   4   8  12 6.10479 1.48598   1
  -4  -8  12 3.85052 1.20670   1
   5  -8  12 18.2701 1.59790   1
   5   8 -12 15.7346 2.08669   1
  -5  -8 -12 15.7430 1.95805   1
   5  -8  12 14.0047 1.85329   2
   5   8  12 16.2483 1.95593   1
  -5  -8  12 15.7409 2.02552   1
  -5  -8  12 16.9383 2.15717   2
   5  -8 -12 13.4511 1.64053   1
  -6  -8 -12 62.8979 4.18905   1
   6   8 -12 57.3691 3.93395   1
  -6  -8  12 50.6577 3.70350   1
   6   8  12 57.3169 3.93467   1
  -6  -8  12 55.6737 3.86718   2
   7   8 -12 9.08304 1.58934   1
  -7  -8  12 4.35366 1.24586   1
  -7  -8  12 6.95196 1.84431   2
   8   8 -12 5.69121 1.61384   1
   8   8  12 3.98469 1.52108   1
  -8  -8  12 1.31353 1.77676   2
  -8  -8  12 2.10804 1.26580   1
   9   8 -12 33.9068 3.27664   1
  -9  -8 -12 43.3195 3.24026   1
  -9  -8  12 31.4148 3.49059   2
   9   8  12 40.8674 3.56593   1
  10   8  12 3.56340 1.60961   1
   0  -9  12 1.88582 1.10263   1
   0  -9  12 -1.5118 1.70661   2
   0  -9 -12 -1.6618 0.90910   1
   1  -9  12 36.1865 2.76543   1
   1  -9  12 37.7379 2.90877   2
  -1  -9  12 37.4222 2.82123   1
  -1  -9  12 36.6867 2.90130   2
  -2  -9 -12 24.8938 2.23708   1
   2  -9  12 22.0909 2.12938   1
   2  -9  12 20.9852 2.31230   2
  -2  -9  12 23.5761 2.22798   1
   2  -9 -12 27.2515 2.38717   1
   3   9 -12 24.6867 2.43411   1
  -3  -9 -12 27.1907 2.30510   1
  -3  -9  12 23.7883 2.32587   1
   3   9  12 20.7800 2.59221   1
  -4  -9  12 5.86620 1.30470   1
   4   9  12 3.38047 1.48058   1
  -4  -9  12 9.73576 1.69559   2
   4  -9 -12 2.47004 0.99618   1
  -5  -9  12 9.38198 1.55739   1
   5   9  12 10.4393 1.80418   1
   6   9 -12 11.0590 1.84909   1
  -6  -9  12 10.3703 2.06702   2
   7   9 -12 1.42815 1.43931   1
   7   9  12 3.84434 1.55280   1
  -8  -9  12 -0.1669 1.31689   1
   0 -10  12 9.90163 1.72215   1
   1 -10  12 37.8884 3.07322   1
  -1 -10  12 45.7957 3.48678   2
  -1 -10  12 36.9448 3.09521   1
   2 -10  12 41.1438 3.02374   1
  -2 -10  12 48.7124 3.73841   2
  -2 -10  12 40.1140 3.26313   1
   3 -10  12 7.16015 1.36323   1
   3 -10 -12 6.96843 1.60446   1
  -4 -10 -12 24.9932 2.56903   1
   5 -10 -12 16.4095 2.20182   1
   0   0  13 1.06811 0.46357   1
   0   0 -13 0.34309 0.43687   2
   0   0 -13 0.24499 0.44341   1
   0   0 -13 0.76387 0.38667   1
   0   0  13 0.02353 0.43012   2
   0   0  13 0.68483 0.45208   1
   1   0 -13 2.27721 0.47988   2
   1   0 -13 1.50289 0.41809   1
   1   0  13 2.90571 0.50690   1
   1   0  13 0.81280 0.46212   1
  -2   0  13 1.02246 0.48829   1
   2   0  13 0.19259 0.49857   1
   2   0 -13 2.29335 0.56548   2
   2   0  13 2.32874 0.53718   1
  -2   0 -13 0.86531 0.41787   1
   2   0 -13 0.52569 0.41442   1
   3   0 -13 -0.4611 0.43999   1
   3   0 -13 0.37016 0.52062   2
  -3   0  13 -0.4255 0.49212   1
  -3   0 -13 1.03653 0.45025   1
  -3   0  13 1.90314 0.54677   1
   3   0 -13 0.42604 0.53858   1
   3   0  13 0.86160 0.52744   1
  -3   0  13 0.78362 0.57303   2
   3   0  13 1.17464 0.56982   1
   4   0  13 2.73582 0.71290   1
   4   0 -13 0.84388 0.56474   1
   4   0 -13 1.28554 0.53980   2
  -4   0 -13 1.02620 0.43331   1
   4   0  13 1.16044 0.52318   1
  -4   0  13 -0.6985 0.52162   1
  -4   0  13 -0.1391 0.54121   1
   4   0 -13 -0.6821 0.53534   1
   5   0 -13 -0.2583 0.42581   1
   5   0 -13 -0.1616 0.51775   1
   5   0 -13 0.00240 0.50680   2
  -5   0  13 0.81457 0.62164   2
   5   0  13 0.13652 0.51130   1
   5   0  13 0.82473 0.54271   1
   6   0 -13 0.48583 0.50376   2
   6   0  13 0.45353 0.57140   1
  -6   0  13 0.24305 0.66357   2
   6   0 -13 -0.3537 0.42103   1
   7   0 -13 1.02775 0.47586   1
   7   0 -13 0.84205 0.54900   2
  -7   0  13 -0.0891 0.71213   2
   7   0  13 0.58901 0.59335   1
   7   0 -13 1.01457 0.58734   1
   7   0  13 -0.6948 0.62875   1
   8   0 -13 -0.4931 0.56533   2
  -8   0  13 -0.3623 0.73449   2
   9   0 -13 -0.8230 0.61717   2
  -9   0  13 -0.9159 0.80405   2
 -10   0  13 0.02036 0.89137   2
  10   0 -13 0.18852 0.56443   1
  10   0 -13 0.04538 0.73084   2
 -11   0  13 -0.6548 0.87026   2
  11   0  13 -0.9379 0.81196   1
  11   0 -13 -0.4554 0.60209   1
  11   0 -13 0.14883 0.65949   2
  12   0  13 1.38651 0.86242   1
 -12   0  13 1.01892 0.90759   2
  12   0 -13 1.13289 0.59493   2
  13   0  13 0.58927 0.89931   1
  13   0 -13 0.95099 0.64302   1
  14   0  13 1.26378 1.19060   1
  15   0  13 -0.0911 0.93986   1
  16   0  13 0.92199 1.05710   1
   0   1  13 0.13555 0.46424   1
   0  -1 -13 0.11873 0.47164   1
   0  -1  13 0.10778 0.48701   1
   0   1 -13 -0.2441 0.41988   2
   0  -1 -13 -0.1327 0.40683   1
   0   1  13 -0.1648 0.45148   1
   0   1 -13 0.24808 0.47589   1
   0   1  13 0.65491 0.44901   2
   0  -1  13 -0.4610 0.45539   2
   0   1 -13 0.61702 0.39860   1
   0  -1  13 0.58281 0.46975   1
   0  -1 -13 0.75843 0.41905   2
   1   1 -13 232.565 12.4043   1
  -1   1  13 244.837 12.4162   1
   1  -1  13 247.606 12.4241   1
   1  -1  13 227.122 12.3750   2
  -1   1  13 232.719 12.4047   2
  -1  -1 -13 236.520 12.4143   1
  -1  -1 -13 212.168 12.3782   2
  -1  -1 -13 215.682 12.3931   1
   1   1 -13 228.886 12.4022   2
   1   1 -13 236.228 12.4154   1
  -1   1  13 231.149 12.3957   1
   1  -1  13 231.102 12.4045   1
  -1   1 -13 232.527 12.3798   2
  -1  -1  13 229.979 12.4040   1
   1  -1 -13 234.975 12.4073   1
   1   1  13 231.721 12.4090   1
  -1   1 -13 232.378 12.4044   1
  -1  -1  13 248.140 12.4234   1
   1   1  13 249.173 12.4248   1
   1   1  13 236.063 12.3958   2
   1  -1 -13 217.286 12.3915   1
  -1  -1  13 235.476 12.4007   2
  -1   1 -13 241.542 12.4022   1
   2   1 -13 0.31501 0.46111   1
   2   1 -13 0.25937 0.53509   1
  -2   1  13 0.79356 0.51316   2
  -2  -1 -13 -0.5100 0.49806   1
  -2   1  13 0.22549 0.47495   1
   2  -1  13 0.66761 0.48812   1
  -2   1  13 0.43136 0.46068   1
   2   1 -13 -0.2832 0.46681   2
  -2  -1 -13 -0.6904 0.44109   1
   2  -1  13 0.42796 0.51060   1
  -2  -1 -13 0.37303 0.42711   2
   2   1  13 0.29781 0.49955   2
  -2  -1  13 -0.0941 0.48582   1
   2  -1 -13 0.47959 0.42246   1
   2  -1 -13 0.39910 0.48964   1
   2   1  13 -0.5425 0.50379   1
   2   1  13 -1.0164 0.52160   1
   2  -1 -13 0.72915 0.50002   2
  -2   1 -13 1.14164 0.48529   1
  -2  -1  13 -1.4984 0.52812   2
  -2   1 -13 0.58170 0.41694   1
  -2  -1  13 0.36655 0.50695   1
   3   1 -13 313.213 16.9686   1
   3   1 -13 310.561 16.9185   2
   3   1 -13 317.461 16.9357   1
  -3  -1 -13 293.221 16.9069   1
   3  -1  13 320.913 16.9076   1
   3  -1  13 344.331 16.9306   1
  -3   1  13 315.884 16.9203   2
  -3  -1 -13 288.893 16.8741   2
  -3  -1 -13 341.649 16.9983   1
  -3   1 -13 339.506 16.9009   1
   3   1  13 306.744 16.9635   1
   3   1  13 333.822 16.9327   1
   3  -1 -13 308.193 16.9026   1
  -3  -1  13 342.293 16.9358   1
  -3  -1  13 302.640 16.9565   1
   3  -1 -13 316.275 16.9273   2
   3  -1 -13 319.605 16.9016   1
  -3  -1  13 324.299 16.9253   2
   4  -1  13 1.23542 0.53296   1
   4   1 -13 1.38211 0.54092   2
   4   1 -13 1.26350 0.49733   1
   4  -1  13 1.80913 0.55459   1
   4   1 -13 0.83055 0.85257   1
  -4   1  13 0.96993 0.61732   2
  -4  -1 -13 1.98550 0.56178   1
   4   1  13 1.85395 0.57589   1
   4  -1 -13 0.24832 0.42059   1
  -4  -1  13 1.91543 0.61674   2
   4  -1 -13 1.12573 0.56257   2
   4  -1 -13 1.08335 0.53364   1
   4   1  13 1.69663 0.90285   1
  -4  -1  13 0.74892 0.53891   1
  -5   1  13 19.1103 1.40767   2
  -5  -1 -13 21.6240 1.31615   1
   5   1 -13 17.6620 1.30595   1
   5   1 -13 16.9905 1.38287   1
  -5  -1 -13 18.6397 1.32261   1
   5   1 -13 19.1278 1.34803   2
   5   1  13 19.8485 1.34615   1
   5   1  13 19.5738 1.33991   1
   5  -1 -13 19.0842 1.36509   2
  -5  -1  13 18.5056 1.34675   1
  -5  -1  13 17.0695 1.34171   1
   6   1 -13 1.35574 0.64009   1
   6   1 -13 2.03619 0.61189   2
  -6   1  13 1.68340 0.68666   2
  -6  -1 -13 1.54639 0.48611   1
   6   1 -13 1.52439 0.51799   1
   6   1  13 1.22855 0.61466   1
  -6  -1  13 2.17222 0.67308   2
   6  -1 -13 2.35053 0.62979   2
   6   1  13 0.70575 0.60082   1
  -6  -1  13 1.11078 0.58405   1
   7   1 -13 0.90558 0.51080   1
   7   1 -13 1.34729 0.64472   1
  -7   1  13 0.31719 0.70064   2
   7   1 -13 0.88584 0.57587   2
  -7  -1  13 1.47446 0.73546   2
   7   1  13 1.07775 0.67658   1
   7  -1 -13 0.89664 0.59204   2
   7   1  13 0.70140 0.62828   1
   8   1 -13 11.4563 1.18230   2
   8   1 -13 12.3938 1.24928   1
  -8   1  13 12.4175 1.27130   2
   8   1 -13 13.6067 1.14540   1
  -8  -1  13 12.9605 1.31004   2
   8   1  13 12.5464 1.21622   1
   8  -1 -13 12.5843 1.15777   2
   8   1  13 12.2061 1.23307   1
  -9   1  13 4.22936 0.89626   2
   9   1 -13 3.13558 0.77484   1
   9   1 -13 3.96892 0.69743   1
   9   1 -13 2.48163 0.77951   2
   9  -1 -13 3.19233 0.67589   2
  -9  -1  13 1.05958 0.89984   2
   9   1  13 1.52566 0.82441   1
   9   1  13 1.64332 0.83354   1
  10   1 -13 16.0481 1.46171   2
  10   1 -13 21.2990 1.65355   1
  10   1 -13 21.1650 1.41318   1
 -10   1  13 18.8951 1.63161   2
 -10  -1  13 18.1509 1.68311   2
  10  -1 -13 19.1588 1.43737   2
  10   1  13 15.0316 1.58830   1
  10   1  13 15.7812 1.61233   1
  11   1 -13 35.7691 2.21115   1
  11   1 -13 32.6467 2.28000   2
 -11   1  13 36.1108 2.37820   2
  11   1 -13 38.6924 2.43874   1
  11   1  13 34.6604 2.35341   1
 -11  -1  13 33.4518 2.39667   2
  11   1  13 34.6109 2.36137   1
  11  -1 -13 35.0246 2.31089   2
  12   1 -13 25.4841 1.95970   1
  12   1 -13 23.2586 1.73026   1
  12  -1 -13 23.4534 1.67455   2
 -12  -1  13 23.5152 1.98946   2
  12   1  13 26.9855 2.02806   1
  12   1  13 23.5946 1.86282   1
  13   1 -13 -0.3281 1.04196   1
  13   1  13 2.19778 1.35002   1
 -13  -1  13 1.84499 0.98514   2
 -14  -1  13 15.0662 1.75220   2
  14   1  13 16.8865 1.74039   1
  15   1  13 10.5688 1.39856   1
  16   1  13 5.42564 1.31311   1
   0   2  13 335.910 16.1579   1
   0  -2  13 291.538 16.2768   1
   0   2  13 317.430 16.1407   1
   0   2 -13 313.225 16.1381   1
   0   2 -13 299.843 16.1512   1
   0  -2  13 310.801 16.1565   1
   0  -2 -13 273.374 16.1304   1
   0   2 -13 293.159 16.1190   2
   0  -2 -13 286.832 16.1359   2
   0  -2 -13 295.021 16.2474   1
   0   2  13 327.644 16.1496   2
  -1  -2 -13 88.3917 4.65028   1
   1  -2  13 88.4095 4.59876   1
   1  -2  13 83.2722 4.54311   2
  -1  -2 -13 77.3889 4.57759   1
  -1   2  13 87.2648 4.56833   1
  -1  -2 -13 78.6052 4.57149   2
   1  -2  13 83.9946 4.56573   1
   1   2 -13 79.0858 4.60661   1
  -1   2  13 88.5475 4.58439   1
   1   2 -13 77.0975 4.56594   2
  -1   2  13 86.9028 4.59389   2
   1  -2 -13 77.1503 4.57116   1
   1   2  13 88.6110 4.59842   2
  -1  -2  13 88.8373 4.60817   1
   1  -2 -13 83.2626 4.57429   1
  -1   2 -13 80.8573 4.55108   2
  -1  -2  13 83.7265 4.57233   2
   1  -2 -13 78.6950 4.58423   2
  -1  -2  13 86.0520 4.60639   1
   1   2  13 88.8813 4.60083   1
  -1   2 -13 88.7621 4.57327   1
  -1   2 -13 81.7326 4.58767   1
  -2   2  13 299.970 15.5285   2
  -2  -2 -13 298.474 15.5396   1
   2  -2  13 294.298 15.5033   1
  -2  -2 -13 263.559 15.4979   2
   2   2 -13 300.815 15.5635   1
   2  -2  13 306.584 15.5307   1
   2   2 -13 295.304 15.5355   1
  -2  -2 -13 273.052 15.5196   1
   2   2 -13 280.947 15.5169   2
   2   2  13 314.424 15.5459   1
  -2  -2  13 310.143 15.5950   1
   2  -2 -13 281.707 15.5244   2
  -2  -2  13 291.491 15.5093   2
   2  -2 -13 291.417 15.5092   1
   2  -2 -13 269.622 15.4976   1
  -2  -2  13 294.238 15.5202   1
   2   2  13 300.837 15.5480   1
  -3  -2 -13 80.8545 4.76103   1
   3  -2  13 82.4198 4.67071   1
   3   2 -13 82.7607 4.71832   1
  -3  -2 -13 74.9175 4.66637   2
   3   2 -13 81.1504 4.71511   2
  -3  -2 -13 90.5210 4.72887   1
   3  -2  13 93.8235 4.71829   1
  -3   2  13 88.1025 4.71791   2
   3   2 -13 90.7593 4.75868   1
   3  -2 -13 87.0023 4.68178   1
  -3  -2  13 86.4190 4.70975   2
  -3  -2  13 82.1915 4.70583   1
   3  -2 -13 84.2236 4.72244   2
  -3  -2  13 90.0416 4.87558   1
   3  -2 -13 83.9830 4.67135   1
   3   2  13 90.4046 4.73117   1
   3   2  13 90.8615 4.74140   1
   4   2 -13 173.993 9.61338   2
  -4  -2 -13 188.126 9.61243   1
   4   2 -13 168.327 9.62016   1
  -4  -2 -13 165.401 9.55161   2
  -4  -2 -13 166.501 9.60133   1
   4   2 -13 172.871 9.60438   1
  -4   2  13 185.801 9.60730   2
  -4  -2  13 180.314 9.59976   1
   4   2  13 186.711 9.60894   1
   4   2  13 183.527 9.60916   1
   4  -2 -13 170.721 9.60176   2
  -4  -2  13 190.481 9.61902   1
  -4  -2  13 196.539 9.80950   2
  -5  -2 -13 37.5672 2.51919   2
   5   2 -13 42.5572 2.63364   1
   5   2 -13 43.4530 2.57824   1
  -5  -2 -13 42.1567 2.59574   1
   5   2 -13 44.7320 2.61248   2
  -5  -2 -13 47.4492 2.57875   1
  -5  -2  13 45.3097 2.60810   2
   5   2  13 47.2333 2.61875   1
   5   2  13 45.5836 2.60027   1
   5  -2 -13 42.8271 2.59433   2
  -5  -2  13 47.7316 2.62857   1
  -5  -2  13 42.0162 2.57695   1
  -6   2  13 78.2359 4.39931   2
  -6  -2 -13 80.7004 4.40022   1
   6   2 -13 74.2931 4.46347   1
   6   2 -13 79.8230 4.41397   1
  -6  -2 -13 76.5944 4.43429   1
   6   2 -13 73.4569 4.41514   2
   6  -2 -13 77.3184 4.41192   2
  -6  -2  13 86.4420 4.43634   1
  -6  -2  13 81.7908 4.43381   2
   6   2  13 79.7635 4.41797   1
   6   2  13 88.2171 4.47557   1
  -6  -2  13 74.2376 4.37961   1
   7   2 -13 103.904 5.96795   2
  -7   2  13 106.529 5.92473   2
   7   2 -13 98.0794 5.98014   1
  -7  -2 -13 113.002 5.92714   1
   7   2 -13 109.901 5.95705   1
  -7  -2 -13 103.949 5.94723   1
   7  -2 -13 107.121 5.92946   2
  -7  -2  13 109.605 5.96075   2
  -7  -2  13 113.139 5.96277   1
   7   2  13 118.855 5.99940   1
  -7  -2  13 101.587 5.90076   1
   7   2  13 112.529 5.97064   1
   8   2 -13 0.22550 0.68829   2
  -8   2  13 0.68012 0.70543   2
   8   2 -13 -0.8193 0.75025   1
   8   2 -13 -1.0684 0.58236   1
   8   2  13 0.14940 0.71115   1
   8   2  13 0.19182 0.74309   1
   8  -2 -13 0.37759 0.64413   2
  -8  -2  13 -0.5868 0.79026   2
   9   2 -13 3.19469 0.90925   2
  -9   2  13 8.06682 0.94270   2
   9   2 -13 5.51039 0.96403   1
  -9  -2  13 5.45979 1.05273   2
   9   2  13 5.95038 0.97611   1
   9  -2 -13 6.88949 0.83759   2
  10   2 -13 6.50943 0.86354   1
  10   2 -13 4.83670 0.95281   2
  10   2 -13 7.34330 1.09686   1
 -10   2  13 7.32453 1.02828   2
  10   2  13 5.23266 1.02285   1
  10   2  13 5.37415 1.09840   1
  10  -2 -13 7.94768 0.86782   2
 -10  -2  13 4.41207 1.10133   2
  11   2 -13 11.9556 1.52457   1
 -11  -2  13 12.8321 1.43322   2
  11   2  13 10.9905 1.30906   1
 -12  -2  13 9.52532 1.27375   2
  13   2 -13 12.6083 1.84018   1
  13   2  13 13.3832 1.61742   1
 -13  -2  13 14.2703 1.66464   2
  14   2 -13 55.6170 3.59123   1
  14   2  13 57.6724 3.61368   1
 -14  -2  13 52.9557 3.55381   2
  15   2 -13 5.27317 1.16573   1
  15   2  13 4.04832 1.33517   1
 -15  -2  13 2.76867 1.12448   2
   0   3  13 0.38545 0.61440   1
   0  -3 -13 0.30621 0.49771   1
   0  -3  13 0.50062 0.51270   2
   0  -3  13 -0.6237 0.54672   1
   0   3 -13 -0.6112 0.52070   1
   0  -3 -13 -0.8548 0.50434   2
   0   3 -13 -0.1099 0.48970   2
   0   3  13 0.95504 0.54424   1
   0  -3  13 -0.5573 0.66932   1
   0   3 -13 -1.1784 0.54513   1
  -1  -3 -13 395.501 24.1386   1
  -1  -3 -13 417.239 24.1373   2
   1   3 -13 425.319 24.2428   1
  -1  -3 -13 448.053 24.1696   1
   1   3 -13 450.236 24.1612   1
   1  -3  13 490.274 24.1446   1
   1   3 -13 426.369 24.1448   2
  -1   3  13 498.650 24.1369   1
  -1   3  13 473.367 24.1398   1
   1  -3  13 481.382 24.1083   2
   1  -3  13 501.536 24.1884   1
   1  -3 -13 434.985 24.1331   1
   1  -3 -13 429.308 24.1587   2
  -1  -3  13 474.729 24.1723   1
   1  -3 -13 434.299 24.1396   1
  -1   3 -13 483.604 24.1399   1
  -1  -3  13 482.012 24.1519   1
  -1   3 -13 414.278 24.1269   1
   1   3  13 485.996 24.1482   1
  -1  -3  13 469.868 24.1280   2
  -2  -3 -13 50.9086 3.11579   1
  -2  -3 -13 55.9937 3.12959   1
  -2   3  13 55.5065 3.42082   2
   2   3 -13 50.1587 3.15309   1
   2  -3  13 56.5842 3.19203   1
  -2  -3 -13 50.9966 3.09706   2
   2   3 -13 52.3357 3.12115   2
   2   3 -13 52.1687 3.10420   1
   2  -3  13 57.6394 3.11193   1
  -2  -3  13 56.0166 3.14176   1
  -2  -3  13 58.2091 3.11356   2
   2  -3 -13 50.8355 3.11936   2
  -2  -3  13 56.9309 3.12162   1
   2  -3 -13 53.6003 3.09695   1
   2   3  13 58.8741 3.12397   1
   2   3  13 57.1137 3.11127   1
  -3  -3 -13 23.9622 1.60893   1
   3   3 -13 22.0246 1.66588   1
  -3  -3 -13 21.7157 1.62292   1
  -3   3  13 25.9439 1.73716   2
  -3  -3 -13 21.6640 1.54808   2
   3   3 -13 24.8412 1.60833   1
   3   3 -13 22.3946 1.60932   2
   3   3  13 24.4012 1.60108   1
  -3  -3  13 24.6189 1.59668   2
  -3  -3  13 22.8273 1.60929   1
   3   3  13 26.3560 1.61849   1
   3  -3 -13 23.8984 1.66645   1
   3  -3 -13 22.7638 1.62447   2
  -3  -3  13 24.7000 1.58830   1
  -4  -3 -13 8.97661 1.02999   1
  -4  -3 -13 7.38014 0.87967   2
   4   3 -13 8.62712 1.04593   1
   4   3 -13 8.25764 1.00185   2
  -4   3  13 9.11577 0.97520   2
   4   3 -13 7.95537 0.90998   1
  -4  -3 -13 8.25475 0.95748   1
  -4  -3  13 8.50033 1.03026   1
   4   3  13 8.13938 1.01422   1
   4   3  13 8.35166 1.00250   1
  -4  -3  13 7.27388 0.95174   1
  -4  -3  13 9.43350 1.03307   2
   4  -3 -13 8.26129 0.97415   2
  -5  -3 -13 15.2371 1.26668   1
   5   3 -13 15.9268 1.38222   1
  -5  -3 -13 15.7110 1.34625   1
   5   3 -13 13.4488 1.30389   2
   5   3 -13 15.7215 1.26084   1
  -5   3  13 15.7216 1.27478   2
   5  -3 -13 14.3896 1.26800   2
  -5  -3  13 15.8677 1.26586   1
   5   3  13 16.2895 1.32693   1
   5   3  13 16.3949 1.33545   1
  -5  -3  13 16.2322 1.37118   1
  -5  -3  13 15.2315 1.34486   2
   6   3 -13 33.8841 2.34848   2
  -6   3  13 39.5039 2.33633   2
   6   3 -13 33.8301 2.38845   1
   6   3 -13 39.3107 2.33791   1
  -6  -3 -13 38.3092 2.33566   1
  -6  -3 -13 35.9497 2.39877   1
   6  -3 -13 39.2822 2.33784   2
   6   3  13 37.2085 2.36429   1
   6   3  13 40.6451 2.38541   1
  -6  -3  13 39.0548 2.37964   1
  -6  -3  13 38.3125 2.32709   1
  -6  -3  13 38.0619 2.38778   2
   7   3 -13 1.00796 0.77977   1
  -7  -3 -13 1.68226 0.61780   1
   7   3 -13 0.31409 0.62583   1
  -7   3  13 0.52151 0.69378   2
  -7  -3 -13 2.47905 0.79192   1
  -7  -3  13 0.75265 0.78722   2
  -7  -3  13 -0.5104 0.66409   1
   7   3  13 1.04225 0.71446   1
  -7  -3  13 0.46640 0.72297   1
   7   3  13 1.54315 0.78492   1
   7  -3 -13 1.01296 0.69405   2
  -8  -3 -13 -0.1345 0.79601   1
   8   3 -13 -1.6085 0.75109   1
  -8  -3 -13 0.76746 0.65555   1
   8   3 -13 -1.0932 0.60875   1
  -8   3  13 -1.5934 0.74302   2
  -8  -3  13 -1.2605 0.68371   1
   8  -3 -13 -0.3903 0.64319   2
  -8  -3  13 -0.8012 0.74395   1
  -8  -3  13 -1.2002 0.84251   2
   8   3  13 0.91805 0.73691   1
   8   3  13 0.23790 0.77762   1
   9   3 -13 3.44310 0.97779   1
  -9  -3 -13 5.37442 0.95988   1
  -9   3  13 3.07024 0.85248   2
   9   3 -13 1.59752 0.72787   1
   9  -3 -13 2.01284 0.74017   2
  -9  -3  13 2.22732 0.87758   1
   9   3  13 0.98609 0.82379   1
  -9  -3  13 0.50480 0.81589   1
   9   3  13 3.18257 0.93916   1
  -9  -3  13 2.13068 1.00235   2
  10   3 -13 1.77125 0.98374   1
 -10   3  13 2.29404 0.85057   2
  10   3  13 1.76435 0.97153   1
 -10  -3  13 -0.8016 1.01195   2
  10  -3 -13 1.76327 0.68678   2
  11   3 -13 4.24975 1.17047   1
  11   3  13 1.58614 1.08770   1
 -11  -3  13 3.26789 1.13533   2
  12   3 -13 2.62391 1.07237   1
  12   3  13 2.41912 1.25248   1
  13   3 -13 3.16350 1.27276   1
  13   3  13 2.56665 1.39924   1
 -13  -3  13 2.85153 1.14441   2
  14   3 -13 5.99289 1.32146   1
  14   3  13 5.81250 1.30371   1
 -14  -3  13 4.90908 1.25440   2
 -15  -3  13 0.89752 1.07476   2
  15   3  13 1.06979 1.45659   1
   0   4  13 126.513 7.00025   1
   0   4 -13 116.685 6.95134   1
   0  -4  13 125.989 6.94804   1
   0  -4  13 125.148 6.91662   2
   0  -4  13 122.382 6.95851   1
   0   4 -13 116.872 6.93534   1
   0  -4 -13 125.729 6.95875   1
   0   4  13 130.098 6.92936   1
   0  -4 -13 140.905 6.95399   1
   0  -4 -13 148.284 6.97502   2
   1   4 -13 39.1352 2.57626   1
   1  -4  13 43.4513 2.59261   1
   1  -4  13 44.0527 2.57206   1
   1  -4  13 48.2725 2.53019   2
  -1  -4 -13 39.8401 2.57902   2
  -1  -4 -13 44.5808 2.59626   1
   1   4 -13 38.7309 2.58987   1
  -1  -4 -13 39.7828 2.57596   1
   1   4  13 50.0364 2.60178   1
   1  -4 -13 42.8237 2.56534   1
   1   4  13 45.6697 2.58813   1
  -1  -4  13 44.7221 2.60090   1
   1  -4 -13 41.2303 2.53672   1
  -1  -4  13 42.8425 2.62131   1
  -1  -4  13 48.2519 2.57891   2
   1  -4 -13 39.6004 2.58311   2
   2  -4  13 203.626 10.2126   1
   2   4 -13 178.896 10.2099   1
   2  -4  13 208.842 10.1938   1
  -2  -4 -13 176.626 10.1958   2
   2   4 -13 175.411 10.2166   1
  -2  -4 -13 178.888 10.1967   1
   2  -4  13 201.045 10.1441   2
  -2  -4 -13 185.865 10.2358   1
  -2  -4  13 193.770 10.2415   1
   2   4  13 191.936 10.2194   1
  -2  -4  13 199.969 10.1967   2
   2   4  13 208.445 10.2365   1
  -2  -4  13 196.536 10.2254   1
   2  -4 -13 184.114 10.2171   2
   2  -4 -13 179.786 10.1686   1
   2  -4 -13 175.544 10.1692   1
  -3  -4 -13 49.2606 3.07381   2
   3   4 -13 54.3869 3.10946   1
   3   4 -13 59.9591 3.16536   1
  -3  -4 -13 47.3956 3.10497   1
  -3  -4 -13 48.9936 3.13914   1
   3  -4 -13 50.5719 3.10932   2
   3   4  13 53.4269 3.11739   1
   3   4  13 55.4131 3.13023   1
  -3  -4  13 53.8516 3.10272   2
  -3  -4  13 55.6674 3.12047   1
  -3  -4  13 57.0300 3.16171   1
  -4  -4 -13 186.650 10.9165   1
  -4  -4 -13 203.643 10.9459   1
   4   4 -13 192.013 10.9183   1
   4   4 -13 202.356 10.9033   1
  -4  -4  13 207.866 10.8911   2
  -4  -4  13 202.594 10.8871   1
   4  -4 -13 206.738 10.9142   2
   4   4  13 202.926 10.9062   1
  -4  -4  13 200.249 10.9072   1
   4   4  13 218.742 10.9261   1
  -5   4  13 18.5713 1.45297   2
  -5  -4 -13 17.2909 1.50430   1
  -5  -4 -13 15.1034 1.45778   1
   5  -4 -13 17.4963 1.44430   2
  -5  -4  13 19.3292 1.44160   1
   5   4  13 16.6959 1.48686   1
  -5  -4  13 21.7031 1.57523   2
   5   4  13 15.1815 1.51330   1
  -6  -4 -13 67.3580 4.09051   1
  -6   4  13 73.0188 3.99024   2
   6   4 -13 70.8444 4.13808   1
  -6  -4 -13 68.8756 4.03549   1
  -6  -4  13 69.7225 4.01846   1
  -6  -4  13 70.3699 4.09117   1
   6  -4 -13 66.7833 4.01543   2
  -6  -4  13 72.1587 4.05130   2
   6   4  13 70.6694 4.02839   1
   7   4 -13 34.2554 2.50442   1
  -7   4  13 40.8276 2.46175   2
   7   4 -13 33.9403 2.65795   1
   7   4  13 40.7666 2.55580   1
   7  -4 -13 46.4065 2.55231   2
   7   4  13 43.1032 2.55321   1
  -7  -4  13 33.8241 2.55227   1
  -7  -4  13 39.6395 2.57339   2
  -8  -4 -13 19.9681 1.67761   1
   8   4 -13 14.8714 1.64538   1
   8   4 -13 20.5666 1.74418   1
  -8   4  13 16.2385 1.46924   2
  -8  -4 -13 15.1174 1.45847   1
  -8  -4  13 17.5399 1.70896   2
  -8  -4  13 13.0833 1.58080   1
   8   4  13 15.6136 1.55474   1
   8   4  13 15.3152 1.65917   1
   8  -4 -13 16.3369 1.48491   2
  -8  -4  13 13.6533 1.52611   1
   9   4 -13 13.0709 1.63789   1
  -9  -4 -13 11.4188 1.37511   1
  -9   4  13 9.42249 1.25617   2
   9   4  13 9.23303 1.32626   1
  -9  -4  13 10.1388 1.40465   2
  -9  -4  13 8.62874 1.18188   1
  -9  -4  13 8.93086 1.22056   1
 -10   4  13 34.8708 2.25347   2
  10   4 -13 37.0932 2.61087   1
 -10  -4 -13 31.0440 2.22702   1
 -10  -4 -13 34.7959 2.69703   1
  10   4  13 35.0928 2.61444   1
 -10  -4  13 32.1859 2.31669   1
 -10  -4  13 32.4388 2.41298   1
 -10  -4  13 30.4570 2.57270   2
  11   4 -13 13.5260 1.85056   1
 -11  -4  13 13.8388 1.77594   2
  11   4  13 14.3170 1.90319   1
  12   4 -13 22.6105 2.24160   1
 -12  -4  13 21.3172 2.31794   2
  12   4  13 25.3121 2.26914   1
  13   4  13 1.16249 1.21208   1
 -13  -4  13 0.42556 1.25530   2
  14   4  13 16.1386 2.08988   1
 -14  -4  13 15.1481 2.07586   2
   0  -5  13 -0.6958 0.67203   1
   0  -5 -13 -0.0991 0.63841   1
   0   5 -13 0.14271 0.65289   1
   0   5  13 -0.1270 0.67484   1
   0  -5  13 -1.5408 0.66008   2
   0  -5 -13 0.61803 0.67476   2
   0  -5 -13 0.29754 0.65708   1
   0   5  13 -0.3807 0.58179   1
   0  -5  13 -0.1414 0.63922   1
   1  -5  13 71.0354 4.05905   1
   1  -5  13 72.3937 4.00716   2
  -1  -5 -13 69.2326 4.05309   1
  -1  -5 -13 69.1616 4.12199   1
   1   5 -13 70.4395 4.08001   1
  -1  -5 -13 70.7874 4.07188   2
   1   5 -13 68.7015 4.04100   1
   1  -5  13 74.1812 4.04359   1
  -1  -5  13 73.2691 4.05206   1
   1   5  13 74.4429 4.02684   1
   1  -5 -13 72.7377 4.05291   1
   1  -5 -13 70.1463 4.08233   2
  -1  -5  13 70.6534 4.07176   1
  -1  -5  13 72.3716 4.04031   2
   1  -5 -13 69.8264 4.04481   1
   1   5  13 69.2085 4.07593   1
  -2  -5 -13 65.6400 3.98319   1
   2  -5  13 73.7155 3.97496   1
   2   5 -13 68.9107 4.02137   1
   2  -5  13 73.4161 3.93224   1
  -2  -5 -13 67.7361 3.98678   2
  -2  -5 -13 69.6393 4.03868   1
   2   5 -13 68.8123 3.99983   1
  -2  -5  13 70.2123 3.99715   1
   2   5  13 67.6973 4.01796   1
  -2  -5  13 71.3125 3.95425   1
   2  -5 -13 68.2513 4.01478   2
   2  -5 -13 64.7098 3.90501   1
  -2  -5  13 72.6576 3.97101   2
   2   5  13 73.3451 3.96648   1
   2  -5 -13 63.0991 3.94844   1
  -3  -5 -13 213.774 12.0735   1
   3   5 -13 229.586 12.0842   1
  -3  -5 -13 208.827 12.0493   1
  -3  -5  13 227.668 12.0191   2
   3   5  13 228.254 12.0343   1
  -3  -5  13 235.782 12.0510   1
  -3  -5  13 231.774 12.0476   1
   3  -5 -13 212.208 12.0496   2
   3   5  13 223.286 12.0409   1
   4   5 -13 26.3459 1.96635   1
   4   5 -13 24.9189 1.90785   1
  -4  -5 -13 22.7282 1.81427   1
  -4  -5  13 24.4385 1.82314   2
   4   5  13 22.8994 1.80595   1
  -4  -5  13 23.6021 1.84348   1
   4   5  13 21.8100 1.75328   1
   4  -5 -13 24.4364 1.75653   2
   5   5 -13 49.0154 3.09935   1
   5   5 -13 51.6379 3.17513   1
  -5  -5 -13 51.4871 3.19493   1
  -5  -5 -13 50.0218 3.11256   1
   5   5  13 54.1198 3.09642   1
   5   5  13 50.9455 3.08341   1
  -5  -5  13 47.8459 3.09067   1
  -5  -5  13 49.5984 3.06355   1
  -5  -5  13 48.9919 3.08773   2
   5  -5 -13 51.6478 3.08773   2
  -6  -5 -13 21.3734 1.72999   1
   6   5 -13 20.8576 1.68882   1
   6   5 -13 23.0081 1.93173   1
  -6  -5 -13 21.2573 1.85188   1
  -6  -5  13 22.2766 1.72797   1
  -6  -5  13 19.9205 1.81594   1
  -6  -5  13 25.1113 1.89959   2
   6   5  13 23.6928 1.85594   1
   6   5  13 22.5298 1.76764   1
  -7  -5 -13 5.33804 1.03783   1
   7   5 -13 7.13591 1.23446   1
  -7  -5 -13 3.96318 1.08229   1
   7  -5 -13 5.84117 0.93161   2
  -7  -5  13 4.30647 1.00996   1
  -7  -5  13 6.95273 1.20612   2
   7   5  13 4.54594 1.00194   1
  -7  -5  13 3.14659 1.07994   1
   8   5 -13 77.5431 5.26544   1
  -8  -5 -13 84.0281 5.00153   1
  -8  -5  13 88.3772 4.94376   2
  -8  -5  13 80.8594 4.84276   1
   8   5  13 89.0851 5.22951   1
   8  -5 -13 79.1129 4.76072   2
   9   5 -13 12.0962 1.55335   1
   9   5  13 10.9284 1.60994   1
  -9  -5  13 12.7256 1.64216   1
   9  -5 -13 11.8677 1.42508   2
 -10  -5  13 2.76987 1.27944   2
  10   5  13 3.78374 1.30341   1
 -10  -5  13 3.18499 1.06038   1
 -11  -5  13 0.10060 1.29431   2
  11   5  13 0.70709 1.10728   1
 -11  -5  13 -0.8163 0.94904   1
  12   5  13 -0.4109 1.42619   1
 -12  -5  13 0.38296 1.32759   2
  13   5 -13 1.63401 1.30971   1
  13   5  13 0.86462 1.55635   1
 -13  -5  13 -0.2301 1.36611   2
 -14  -5  13 1.39246 1.42080   2
  14   5  13 -0.9103 1.63337   1
   0  -6 -13 92.3419 5.38530   1
   0  -6  13 89.4092 5.28051   2
   0  -6  13 93.8271 5.30880   1
   0  -6 -13 94.6036 5.28605   1
   0  -6  13 99.1056 5.32364   1
   0  -6 -13 94.0001 5.31840   2
  -1  -6 -13 99.8093 5.26325   1
   1   6 -13 101.244 5.24250   1
   1  -6  13 97.1484 5.26942   1
   1  -6  13 99.8998 5.23130   1
  -1  -6 -13 99.5184 5.28949   2
   1   6 -13 85.4082 5.27840   1
   1  -6 -13 99.4591 5.35557   2
  -1  -6  13 97.7688 5.40601   1
  -1  -6  13 82.5736 5.23731   2
  -1  -6  13 89.2211 5.24745   1
   1  -6 -13 99.3730 5.22340   1
   1   6  13 81.3641 5.22602   1
   1  -6 -13 89.9657 5.24883   1
   1   6  13 77.7920 5.16661   1
  -2  -6 -13 51.3506 3.50901   1
   2  -6 -13 61.7302 3.43071   1
  -3  -6 -13 19.0138 1.63020   1
  -3  -6 -13 13.8082 1.61630   1
   3   6 -13 18.1912 1.66264   1
   3  -6 -13 18.1330 1.53322   2
   3  -6 -13 17.9638 1.45301   1
  -4  -6 -13 30.6184 2.21996   1
   4   6 -13 34.9546 2.22140   1
  -4  -6 -13 30.1150 2.44107   1
   4   6  13 28.5246 2.30550   1
  -4  -6  13 38.0392 2.36289   1
  -4  -6  13 31.2147 2.24016   2
   4  -6 -13 30.0162 2.21902   2
   4   6  13 27.0077 2.15385   1
  -5  -6 -13 34.8342 2.53643   1
  -5  -6  13 42.1290 2.52937   2
   5  -6 -13 32.4768 2.36094   2
   5   6  13 29.1374 2.36275   1
  -7  -6 -13 11.2949 1.53510   1
   7  -6 -13 10.5465 1.42594   2
   8   6 -13 21.5421 2.08367   1
  -8  -6 -13 23.2647 2.27329   1
  -8  -6  13 22.6660 2.14577   2
  -8  -6  13 17.2338 1.93604   1
   8   6  13 20.8087 2.02920   1
   9   6 -13 54.1504 3.44014   1
  -9  -6  13 42.3333 3.32432   2
  -9  -6  13 42.4166 3.18035   1
   9   6  13 44.0718 3.59966   1
  10   6 -13 3.72477 1.33189   1
 -10  -6  13 3.54788 1.21482   1
  10   6  13 4.94883 1.56294   1
 -10  -6  13 3.98988 1.42024   2
 -11  -6  13 4.37983 1.81011   2
 -11  -6  13 2.28949 1.19802   1
  11   6  13 2.96499 1.32689   1
 -12  -6 -13 4.54796 1.44667   1
 -12  -6  13 3.29309 1.46075   2
 -12  -6  13 0.97974 1.15308   1
 -13  -6 -13 5.72957 1.36151   2
 -13  -6  13 4.93850 1.77830   2
 -13  -6  13 1.83225 1.45586   1
  13   6  13 3.27109 1.62328   1
   0  -7  13 0.61539 0.76892   1
   0  -7 -13 -0.3249 0.77175   1
   0  -7 -13 -0.2788 0.79818   1
   0  -7  13 -1.7811 0.97722   2
   0  -7  13 0.01040 0.86493   1
[truncated: 647,565 more chars]
